# Supplementary material for: Pan-genome analysis of the emerging foodborne pathogen Cronobacter spp. suggests a species-level bidirectional divergence driven by niche adaptation
Source: BMC Genomics. 2013 May 31;14:366. doi: 10.1186/1471-2164-14-366 (PMC3680222; doi:10.1186/1471-2164-14-366)
Supplement: Additional file 1: Table S1 — Core genome of eight Cronobacter spp. Core genome components are shown, using Csak ATCC BAA-894 as a reference genome, to include contig, start, stop, length in bp, and % identity (BLASTn). Genomes were annotated using the RAST server; gene identification numbers (ID) were assigned by RAST. [file 1471-2164-14-366-S1.xls]

## Sheet: suppl table 1
C. sakazakii ATCC BAA-894							C. dub dublinensis LMG23823	C. dub dublinensis LMG23823	C. dub dublinensis LMG23823	C. dub dublinensis LMG23823	C. dub dublinensis LMG23823	C. dub dublinensis LMG23823	C. dub dublinensis LMG23823	C. dub. lactaridii LMG23825							C. dub. lausensis LMG23824							C. universalis NCTC9529							C. malonaticus LMG23826							C. muytjensii ATCC51329							C. turicensis z3032
Gene ID	Strand	Start	Stop	AA length	NT length	function	Hit	Gene ID	Contig	Start	Stop	NT length	percent identity	Hit	Gene ID	Contig	Start	Stop	NT length	percent identity	Hit	Gene ID	Contig	Start	Stop	NT length	percent identity	Hit	Gene ID	Contig	Start	Stop	NT length	percent identity	Hit	Gene ID	Contig	Start	Stop	NT length	percent identity	Hit	Gene ID	Contig	Start	Stop	NT length	percent identity	Hit
1	+	340	651	104	312	SSU ribosomal protein S10p (S20e)	bi	1802	ctg7180000011698	299026	298715	312	100	bi	2932	ctg7180000002517	27377	27066	312	100	bi	3675	ctg7180000004002	29671	29360	312	100	bi	811	ctg7180000005495	2180	2491	312	100	bi	1964	ctg7180000004666	451568	451257	312	100	bi	3972	ctg7180000005441	689238	688927	312	100	bi
2	+	684	1313	210	630	LSU ribosomal protein L3p (L3e)	bi	1801	ctg7180000011698	298682	298053	630	100	bi	2931	ctg7180000002517	27033	26404	630	100	bi	3674	ctg7180000004002	29327	28698	630	100	bi	812	ctg7180000005495	2524	3153	630	99.52	bi	1963	ctg7180000004666	451224	450595	630	100	bi	3971	ctg7180000005441	688894	688265	630	100	bi
3	+	1324	1929	202	606	LSU ribosomal protein L4p (L1e)	bi	1800	ctg7180000011698	298042	297437	606	100	bi	2930	ctg7180000002517	26393	25788	606	100	bi	3673	ctg7180000004002	28687	28082	606	100	bi	813	ctg7180000005495	3164	3769	606	100	bi	1962	ctg7180000004666	450584	449979	606	100	bi	3970	ctg7180000005441	688254	687649	606	100	bi
4	+	1926	2228	101	303	LSU ribosomal protein L23p (L23Ae)	bi	1799	ctg7180000011698	297440	297138	303	100	bi	2929	ctg7180000002517	25791	25489	303	100	bi	3672	ctg7180000004002	28085	27783	303	100	bi	814	ctg7180000005495	3766	4068	303	100	bi	1961	ctg7180000004666	449982	449680	303	100	bi	3969	ctg7180000005441	687652	687350	303	100	bi
5	+	2246	3067	274	822	LSU ribosomal protein L2p (L8e)	bi	1798	ctg7180000011698	297120	296299	822	100	bi	2928	ctg7180000002517	25471	24650	822	100	bi	3671	ctg7180000004002	27765	26944	822	100	bi	815	ctg7180000005495	4086	4907	822	100	bi	1960	ctg7180000004666	449662	448841	822	100	bi	3968	ctg7180000005441	687332	686511	822	100	bi
7	+	3376	3708	111	333	LSU ribosomal protein L22p (L17e)	bi	1796	ctg7180000011698	295990	295658	333	100	bi	2927	ctg7180000002517	24341	24009	333	100	bi	3669	ctg7180000004002	26635	26303	333	100	bi	817	ctg7180000005495	5273	5548	276	98.9	bi	1958	ctg7180000004666	448532	448200	333	99.09	bi	3966	ctg7180000005441	686202	685870	333	100	bi
8	+	3726	4427	234	702	SSU ribosomal protein S3p (S3e)	bi	1795	ctg7180000011698	295640	294939	702	100	bi	2926	ctg7180000002517	23991	23290	702	100	bi	3668	ctg7180000004002	26285	25584	702	100	bi	818	ctg7180000005495	5566	6267	702	100	bi	1957	ctg7180000004666	448182	447481	702	100	bi	3965	ctg7180000005441	685852	685151	702	100	bi
9	+	4440	4849	136	408	LSU ribosomal protein L16p (L10e)	bi	1794	ctg7180000011698	294926	294516	411	97.79	bi	2925	ctg7180000002517	23277	22867	411	97.79	bi	3667	ctg7180000004002	25571	25161	411	97.79	bi	819	ctg7180000005495	6280	6690	411	97.79	bi	1956	ctg7180000004666	447468	447058	411	97.79	bi	3964	ctg7180000005441	685138	684728	411	97.79	bi
10	+	4849	5040	64	192	LSU ribosomal protein L29p (L35e)	bi	1793	ctg7180000011698	294516	294325	192	100	bi	2924	ctg7180000002517	22867	22676	192	100	bi	3666	ctg7180000004002	25161	24970	192	100	bi	820	ctg7180000005495	6690	6881	192	100	bi	1955	ctg7180000004666	447058	446867	192	100	bi	3963	ctg7180000005441	684728	684537	192	100	bi
11	+	5040	5294	85	255	SSU ribosomal protein S17p (S11e)	bi	1792	ctg7180000011698	294325	294071	255	100	bi	2923	ctg7180000002517	22676	22422	255	100	bi	3665	ctg7180000004002	24970	24716	255	100	bi	821	ctg7180000005495	6881	7135	255	100	bi	1954	ctg7180000004666	446867	446613	255	100	bi	3962	ctg7180000005441	684537	684283	255	100	bi
12	+	5478	5831	118	354	LSU ribosomal protein L14p (L23e)	bi	1791	ctg7180000011698	293886	293533	354	100	bi	2922	ctg7180000002517	22238	21885	354	100	bi	3664	ctg7180000004002	24531	24178	354	100	bi	822	ctg7180000005495	7320	7673	354	100	bi	1953	ctg7180000004666	446429	446076	354	100	bi	3961	ctg7180000005441	684098	683745	354	100	bi
13	+	5842	6156	105	315	LSU ribosomal protein L24p (L26e)	bi	1790	ctg7180000011698	293522	293208	315	99.04	bi	2921	ctg7180000002517	21874	21560	315	99.04	bi	3663	ctg7180000004002	24167	23853	315	99.04	bi	823	ctg7180000005495	7684	7998	315	99.04	bi	1952	ctg7180000004666	446065	445751	315	100	bi	3960	ctg7180000005441	683734	683420	315	100	bi
14	+	6171	6710	180	540	LSU ribosomal protein L5p (L11e)	bi	1789	ctg7180000011698	293193	292654	540	99.44	bi	2920	ctg7180000002517	21545	21006	540	99.44	bi	3662	ctg7180000004002	23838	23299	540	99.44	bi	824	ctg7180000005495	8013	8552	540	98.88	bi	1951	ctg7180000004666	445736	445197	540	100	bi	3958	ctg7180000005441	683293	682865	429	100	bi
16	+	7064	7456	131	393	SSU ribosomal protein S8p (S15Ae)	bi	1787	ctg7180000011698	292300	291908	393	99.23	bi	2919	ctg7180000002517	20652	20261	393	97.69	bi	3660	ctg7180000004002	22945	22553	393	99.23	bi	826	ctg7180000005495	8906	9298	393	99.23	bi	1949	ctg7180000004666	444843	444451	393	99.23	bi	3956	ctg7180000005441	682511	682179	333	83.84	bi
17	+	7469	8002	178	534	LSU ribosomal protein L6p (L9e)	bi	1786	ctg7180000011698	291895	291362	534	98.87	bi	2918	ctg7180000002517	20248	19715	534	98.87	bi	3659	ctg7180000004002	22540	22007	534	98.87	bi	827	ctg7180000005495	9311	9844	534	99.44	bi	1948	ctg7180000004666	444438	443905	534	100	bi	3955	ctg7180000005441	682107	681574	534	99.44	bi
18	+	8012	8365	118	354	LSU ribosomal protein L18p (L5e)	bi	1785	ctg7180000011698	291352	290999	354	100	bi	2917	ctg7180000002517	19705	19352	354	100	bi	3658	ctg7180000004002	21997	21644	354	100	bi	828	ctg7180000005495	9854	10207	354	100	bi	1947	ctg7180000004666	443895	443542	354	100	bi	3954	ctg7180000005441	681564	681211	354	100	bi
19	+	8380	8880	167	501	SSU ribosomal protein S5p (S2e)	bi	1784	ctg7180000011698	290984	290484	501	99.4	bi	2916	ctg7180000002517	19337	18837	501	99.4	bi	3657	ctg7180000004002	21629	21129	501	99.4	bi	829	ctg7180000005495	10222	10722	501	100	bi	1946	ctg7180000004666	443527	443027	501	100	bi	3953	ctg7180000005441	681196	680696	501	100	bi
20	+	8887	9066	60	180	LSU ribosomal protein L30p (L7e)	bi	1783	ctg7180000011698	290477	290298	180	100	bi	2915	ctg7180000002517	18830	18651	180	100	bi	3656	ctg7180000004002	21122	20943	180	100	bi	830	ctg7180000005495	10729	10908	180	100	bi	1945	ctg7180000004666	443020	442841	180	100	bi	3952	ctg7180000005441	680689	680510	180	100	bi
21	+	9070	9504	145	435	LSU ribosomal protein L15p (L27Ae)	bi	1782	ctg7180000011698	290294	289860	435	100	bi	2914	ctg7180000002517	18647	18213	435	100	bi	3655	ctg7180000004002	20939	20505	435	100	bi	831	ctg7180000005495	10912	11346	435	100	bi	1944	ctg7180000004666	442837	442403	435	100	bi	3951	ctg7180000005441	680506	680072	435	100	bi
22	+	9512	10843	444	1332	Preprotein translocase secY subunit (TC 3.A.5.1.1)	bi	1781	ctg7180000011698	289852	288521	1332	100	bi	2913	ctg7180000002517	18205	16874	1332	100	bi	3654	ctg7180000004002	20497	19166	1332	100	bi	832	ctg7180000005495	11354	12685	1332	100	bi	1943	ctg7180000004666	442395	441064	1332	100	bi	3950	ctg7180000005441	680064	678733	1332	100	bi
23	+	10874	10990	39	117	LSU ribosomal protein L36p	bi	1780	ctg7180000011698	288490	288374	117	100	bi	2912	ctg7180000002517	16843	16727	117	100	bi	3653	ctg7180000004002	19135	19019	117	100	bi	833	ctg7180000005495	12716	12832	117	100	bi	1942	ctg7180000004666	441033	440917	117	100	bi	3949	ctg7180000005441	678702	678586	117	100	bi
24	+	11245	11493	83	249	SSU ribosomal protein S13p (S18e)	bi	1779	ctg7180000011698	288227	287871	357	98.78	bi	2911	ctg7180000002517	16472	16224	249	100	bi	3652	ctg7180000004002	18872	18516	357	98.78	bi	834	ctg7180000005495	12979	13335	357	98.78	bi	1941	ctg7180000004666	440770	440414	357	98.78	bi	3948	ctg7180000005441	678439	678083	357	98.78	bi
26	+	11943	12551	203	609	SSU ribosomal protein S4p (S9e)	bi	1777	ctg7180000011698	287270	286812	459	98.68	bi	2910	ctg7180000002517	15623	15165	459	98.68	bi	3650	ctg7180000004002	17915	17457	459	98.68	bi	836	ctg7180000005495	13929	14393	465	99.35	bi	1939	ctg7180000004666	439964	439356	609	100	bi	3946	ctg7180000005441	677633	677025	609	100	bi
27	+	12577	13566	330	990	DNA-directed RNA polymerase alpha subunit (EC 2.7.7.6)	bi	1776	ctg7180000011698	286786	285797	990	100	bi	2909	ctg7180000002517	14974	14150	825	99.64	bi	3649	ctg7180000004002	17431	16442	990	100	bi	837	ctg7180000005495	14419	15408	990	99.7	bi	1938	ctg7180000004666	439330	438341	990	100	bi	3945	ctg7180000005441	676924	676274	651	99.44	bi
28	+	13607	13993	129	387	LSU ribosomal protein L17p	bi	1775	ctg7180000011698	285756	285370	387	99.22	bi	2908	ctg7180000002517	14109	13723	387	99.22	bi	3648	ctg7180000004002	16401	16015	387	99.22	bi	838	ctg7180000005495	15449	15835	387	100	bi	1937	ctg7180000004666	438300	437914	387	100	bi	3943	ctg7180000005441	675970	675584	387	100	bi
29	+	14111	14479	123	369	Putative cytoplasmic protein	bi	1774	ctg7180000011698	285358	284888	471	86.78	bi	2907	ctg7180000002517	13606	13241	366	85.95	bi	3647	ctg7180000004002	15898	15533	366	85.95	bi	839	ctg7180000005495	15953	16318	366	92.56	bi	1936	ctg7180000004666	437796	437431	366	95.87	bi	3942	ctg7180000005441	675473	675108	366	87.6	bi
30	+	14479	14904	142	426	HTH-type transcriptional regulator zntR	bi	1773	ctg7180000011698	284885	284460	426	91.49	bi	2906	ctg7180000002517	13238	12828	411	93.38	bi	3646	ctg7180000004002	15530	15120	411	94.12	bi	840	ctg7180000005495	16321	16746	426	97.87	bi	1935	ctg7180000004666	437428	437003	426	97.87	bi	3941	ctg7180000005441	675105	674680	426	93.62	bi
32	-	15579	15172	136	408	Large-conductance mechanosensitive channel	bi	1772	ctg7180000011698	283789	284193	405	96.99	bi	2905	ctg7180000002517	12142	12546	405	97.71	bi	3645	ctg7180000004002	14434	14838	405	97.71	bi	841	ctg7180000005495	17420	17013	408	97.04	bi	1934	ctg7180000004666	436329	436736	408	100	bi	3940	ctg7180000005441	674226	674414	189	96.61	bi
33	-	17110	15734	459	1377	Trk system potassium uptake protein TrkA	bi	1771	ctg7180000011698	282261	283637	1377	99.13	bi	2904	ctg7180000002517	10612	11988	1377	99.13	bi	3644	ctg7180000004002	12904	14280	1377	99.13	bi	842	ctg7180000005495	18950	17574	1377	99.78	bi	1933	ctg7180000004666	434798	436174	1377	100	bi	3939	ctg7180000005441	672480	673856	1377	99.34	bi
34	-	18445	17150	432	1296	Ribosomal RNA small subunit methyltransferase B (EC 2.1.1.-)	bi	1770	ctg7180000011698	280831	282219	1389	92.58	bi	2903	ctg7180000002517	9182	10570	1389	92.81	bi	3643	ctg7180000004002	11474	12862	1389	93.27	bi	843	ctg7180000005495	20379	18991	1389	95.36	bi	1932	ctg7180000004666	433463	434758	1296	97.45	bi	3938	ctg7180000005441	671144	672439	1296	91.88	bi
35	-	19455	18508	316	948	Methionyl-tRNA formyltransferase (EC 2.1.2.9)	bi	1769	ctg7180000011698	279914	280861	948	89.52	bi	2902	ctg7180000002517	8265	9212	948	89.84	bi	3642	ctg7180000004002	10557	11504	948	89.84	bi	844	ctg7180000005495	21296	20349	948	94.6	bi	1931	ctg7180000004666	432453	433400	948	95.24	bi	3937	ctg7180000005441	670134	671081	948	88.57	bi
36	-	19989	19474	172	516	Peptide deformylase (EC 3.5.1.88)	bi	1768	ctg7180000011698	279380	279895	516	98.82	bi	2901	ctg7180000002517	7731	8246	516	98.82	bi	3641	ctg7180000004002	10023	10538	516	98.82	bi	845	ctg7180000005495	21830	21315	516	99.42	bi	1930	ctg7180000004666	431919	432434	516	98.83	bi	3936	ctg7180000005441	669600	670115	516	98.83	bi
37	+	20119	21231	371	1113	Rossmann fold nucleotide-binding protein Smf possibly involved in DNA uptake	bi	1767	ctg7180000011698	279250	278138	1113	88.92	bi	2900	ctg7180000002517	7571	6489	1083	89.17	bi	3640	ctg7180000004002	9893	8781	1113	89.19	bi	846	ctg7180000005495	22020	23072	1053	92.86	bi	1929	ctg7180000004666	431789	430677	1113	94.32	bi	3935	ctg7180000005441	669503	668358	1146	89.46	bi
38	+	21203	21676	158	474	Protein of unknown function Smg	bi	1766	ctg7180000011698	278166	277693	474	100	bi	2899	ctg7180000002517	6517	6044	474	100	bi	3639	ctg7180000004002	8809	8336	474	100	bi	847	ctg7180000005495	23044	23517	474	100	bi	1928	ctg7180000004666	430705	430232	474	100	bi	3934	ctg7180000005441	668386	667913	474	98.73	bi
40	+	22247	22819	191	573	YrdC/Sua5 family protein, required for threonylcarbamoyladenosine (t(6)A) formation in tRNA	bi	1764	ctg7180000011698	276963	276550	414	97.08	bi	2898	ctg7180000002517	5518	4901	615	95.26	bi	3637	ctg7180000004002	7606	7193	414	95.62	bi	849	ctg7180000005495	24087	24659	573	97.37	bi	1926	ctg7180000004666	429661	429089	573	97.37	bi	3932	ctg7180000005441	667312	666770	543	96.07	bi
41	+	22823	23641	273	819	Shikimate 5-dehydrogenase I alpha (EC 1.1.1.25)	bi	1763	ctg7180000011698	276546	275728	819	87.5	bi	2897	ctg7180000002517	4897	4079	819	87.87	bi	3636	ctg7180000004002	7189	6371	819	88.24	bi	850	ctg7180000005495	24663	25481	819	93.75	bi	1925	ctg7180000004666	429085	428267	819	93.75	bi	3930	ctg7180000005441	666130	665948	183	86.67	bi
42	+	23638	23895	86	258	hypothetical protein	bi	1762	ctg7180000011698	275731	275474	258	88.24	bi	2896	ctg7180000002517	4082	3825	258	87.06	bi	3635	ctg7180000004002	6374	6117	258	87.06	bi	851	ctg7180000005495	25478	25735	258	89.41	bi	1924	ctg7180000004666	428270	428013	258	94.12	bi	3929	ctg7180000005441	665951	665694	258	78.82	bi
43	-	24428	23871	186	558	carbonic anhydrase, family 3	bi	1761	ctg7180000011698	274944	275498	555	94.54	bi	2895	ctg7180000002517	3295	3849	555	95.08	bi	3634	ctg7180000004002	5587	6141	555	94.54	bi	852	ctg7180000005495	26268	25711	558	96.76	bi	1923	ctg7180000004666	427480	428037	558	97.3	bi	3928	ctg7180000005441	665164	665718	555	93.99	bi
44	+	30419	31348	310	930	Homoserine O-succinyltransferase (EC 2.3.1.46)	bi	1760	ctg7180000011698	269093	268176	918	96.72	bi	710	ctg7180000002497	613522	612605	918	97.05	bi	891	ctg7180000003981	277398	276481	918	97.05	bi	853	ctg7180000005495	32091	33020	930	99.35	bi	1922	ctg7180000004666	421639	420710	930	99.68	bi	3926	ctg7180000005441	659108	658179	930	98.06	bi
45	+	31621	33219	533	1599	Malate synthase (EC 2.3.3.9)	bi	1759	ctg7180000011698	267902	266304	1599	94.36	bi	709	ctg7180000002497	612333	610735	1599	94.17	bi	890	ctg7180000003981	276208	274610	1599	94.36	bi	854	ctg7180000005495	33293	34891	1599	97.37	bi	1921	ctg7180000004666	420435	418837	1599	97.56	bi	3924	ctg7180000005441	657606	656308	1299	95.6	bi
46	+	33259	34566	436	1308	Isocitrate lyase (EC 4.1.3.1)	bi	1758	ctg7180000011698	266272	264965	1308	98.85	bi	708	ctg7180000002497	610703	609396	1308	98.85	bi	889	ctg7180000003981	274578	273271	1308	98.85	bi	855	ctg7180000005495	34925	36232	1308	99.77	bi	1920	ctg7180000004666	418802	417495	1308	99.77	bi	3923	ctg7180000005441	656177	654969	1209	98.76	bi
47	+	34828	36618	597	1791	Isocitrate dehydrogenase phosphatase (EC 2.7.11.5)/kinase (EC 3.1.3.-)	bi	1757	ctg7180000011698	264790	263000	1791	94.46	bi	707	ctg7180000002497	609149	607359	1791	94.46	bi	888	ctg7180000003981	273024	271234	1791	94.63	bi	856	ctg7180000005495	36408	38198	1791	99.5	bi	1919	ctg7180000004666	417232	415442	1791	99.66	bi	3921	ctg7180000005441	654822	652984	1839	94.45	bi
48	-	37501	36662	280	840	Acetate operon repressor	bi	1756	ctg7180000011698	262104	262940	837	94.98	bi	706	ctg7180000002497	606463	607299	837	95.34	bi	887	ctg7180000003981	270338	271174	837	94.98	bi	857	ctg7180000005495	39078	38242	837	99.28	bi	1918	ctg7180000004666	414562	415398	837	99.28	bi	3920	ctg7180000005441	652105	652941	837	96.06	bi
50	+	37699	41382	1228	3684	5-methyltetrahydrofolate--homocysteine methyltransferase (EC 2.1.1.13)	bi	1755	ctg7180000011698	261906	258223	3684	97.07	bi	705	ctg7180000002497	606265	602582	3684	96.9	bi	886	ctg7180000003981	270140	266457	3684	96.74	bi	859	ctg7180000005495	39160	39279	120	98.37	bi	1916	ctg7180000004666	414364	410681	3684	99.35	bi	3919	ctg7180000005441	651907	648224	3684	96.82	bi
51	+	41874	43505	544	1632	Sodium-dependent phosphate transporter	bi	1754	ctg7180000011698	257942	256311	1632	95.95	bi	704	ctg7180000002497	602295	600664	1632	95.95	bi	885	ctg7180000003981	266170	264539	1632	95.76	bi	860	ctg7180000005495	39276	42959	3684	98.34	bi	1915	ctg7180000004666	410415	408784	1632	99.08	bi	3918	ctg7180000005441	647690	646059	1632	95.76	bi
52	-	43928	43656	91	273	hypothetical protein	bi	1753	ctg7180000011698	255954	256226	273	96.67	bi	703	ctg7180000002497	600309	600581	273	96.67	bi	884	ctg7180000003981	264183	264455	273	96.67	bi	865	ctg7180000005495	46854	46582	273	100	bi	1912	ctg7180000004666	407705	407977	273	98.89	bi	3917	ctg7180000005441	645695	645967	273	96.67	bi
54	-	46709	45117	531	1593	Transcriptional regulatory protein RtcR	bi	1752	ctg7180000011698	254274	255866	1593	92.03	bi	702	ctg7180000002497	598629	600221	1593	92.03	bi	883	ctg7180000003981	262503	264095	1593	91.84	bi	867	ctg7180000005495	49632	48040	1593	96.23	bi	1910	ctg7180000004666	404924	406516	1593	96.04	bi	3915	ctg7180000005441	642882	644474	1593	92.6	bi
56	+	47185	48318	378	1134	COG0330: Membrane protease subunits, stomatin/prohibitin homologs	bi	1750	ctg7180000011698	253799	252666	1134	95.76	bi	701	ctg7180000002497	598154	597021	1134	95.48	bi	881	ctg7180000003981	262028	260895	1134	95.23	bi	868	ctg7180000005495	50108	51241	1134	98.41	bi	1909	ctg7180000004666	404448	403315	1134	98.67	bi	3914	ctg7180000005441	642406	641273	1134	94.69	bi
57	+	48321	49547	409	1227	Protein RtcB	bi	1749	ctg7180000011698	252663	251437	1227	96.32	bi	700	ctg7180000002497	597018	595792	1227	95.83	bi	880	ctg7180000003981	260892	259666	1227	96.32	bi	869	ctg7180000005495	51244	52470	1227	98.77	bi	1908	ctg7180000004666	403312	402086	1227	99.26	bi	3913	ctg7180000005441	641270	640047	1224	96.57	bi
58	+	49564	50349	262	786	COG3541: Predicted nucleotidyltransferase	bi	1748	ctg7180000011698	251420	250635	786	90.8	bi	699	ctg7180000002497	595775	594990	786	90.8	bi	879	ctg7180000003981	259649	258864	786	90.04	bi	870	ctg7180000005495	52487	53272	786	97.32	bi	1907	ctg7180000004666	402069	401284	786	97.7	bi	3912	ctg7180000005441	640030	639245	786	91.95	bi
59	-	51725	50373	451	1353	Aspartokinase (EC 2.7.2.4)	bi	1747	ctg7180000011698	249261	250613	1353	95.78	bi	698	ctg7180000002497	593616	594968	1353	96.44	bi	878	ctg7180000003981	257490	258842	1353	96.22	bi	871	ctg7180000005495	54647	53295	1353	98.44	bi	1906	ctg7180000004666	399909	401261	1353	99.11	bi	3911	ctg7180000005441	637870	639222	1353	96.67	bi
60	+	52461	54110	550	1650	Glucose-6-phosphate isomerase (EC 5.3.1.9)	bi	1746	ctg7180000011698	248383	246734	1650	95.81	bi	697	ctg7180000002497	592879	591230	1650	95.81	bi	877	ctg7180000003981	256634	254985	1650	95.99	bi	872	ctg7180000005495	55641	57290	1650	98.54	bi	1905	ctg7180000004666	398964	397315	1650	99.27	bi	3909	ctg7180000005441	636731	635082	1650	96.53	bi
63	+	54809	55444	212	636	YjbF outer membrane lipoprotein	bi	1744	ctg7180000011698	245928	245401	528	94.29	bi	695	ctg7180000002497	590533	589898	636	93.84	bi	875	ctg7180000003981	254179	253652	528	94.29	bi	874	ctg7180000005495	58102	58629	528	97.14	bi	1903	ctg7180000004666	396508	395981	528	97.71	bi	3907	ctg7180000005441	634360	633749	612	97.04	bi
64	+	55444	56178	245	735	YjbG polysaccharide synthesis-related protein	bi	1743	ctg7180000011698	245401	244667	735	95.08	bi	694	ctg7180000002497	589898	589164	735	95.08	bi	874	ctg7180000003981	253652	252918	735	95.08	bi	875	ctg7180000005495	58629	59363	735	99.18	bi	1902	ctg7180000004666	395981	395247	735	99.59	bi	3906	ctg7180000005441	633749	633015	735	97.54	bi
65	+	56178	58274	699	2097	YjbH outer membrane lipoprotein	bi	1742	ctg7180000011698	244667	242571	2097	94.7	bi	693	ctg7180000002497	589164	587068	2097	94.99	bi	873	ctg7180000003981	252918	250822	2097	94.99	bi	876	ctg7180000005495	59363	61459	2097	98.14	bi	1901	ctg7180000004666	395247	393151	2097	99.57	bi	3905	ctg7180000005441	633015	630919	2097	95.99	bi
66	-	58991	58524	156	468	Acetyltransferase (EC 2.3.1.-)	bi	1741	ctg7180000011698	241954	242421	468	80	bi	692	ctg7180000002497	586262	586729	468	80.65	bi	872	ctg7180000003981	249538	250005	468	81.94	bi	877	ctg7180000005495	62167	61700	468	96.13	bi	1900	ctg7180000004666	392531	392998	468	96.77	bi	3904	ctg7180000005441	630213	630683	471	85.16	bi
67	-	59632	58991	214	642	Glutamate racemase (EC 5.1.1.3)	bi	1740	ctg7180000011698	241313	241954	642	89.67	bi	691	ctg7180000002497	585621	586262	642	89.67	bi	871	ctg7180000003981	248897	249538	642	89.2	bi	878	ctg7180000005495	62808	62167	642	92.02	bi	1899	ctg7180000004666	391887	392531	645	93.93	bi	3903	ctg7180000005441	629677	630216	540	89.94	bi
68	-	60730	59840	297	891	Maltose/maltodextrin ABC transporter, permease protein MalG	bi	1737	ctg7180000011698	240208	241098	891	100	bi	689	ctg7180000002497	584517	585407	891	99.32	bi	868	ctg7180000003981	247792	248682	891	99.32	bi	879	ctg7180000005495	63905	63015	891	100	bi	1898	ctg7180000004666	390789	391679	891	100	bi	3902	ctg7180000005441	628461	629351	891	99.66	bi
69	-	62286	60742	515	1545	Maltose/maltodextrin ABC transporter, permease protein MalF	bi	1736	ctg7180000011698	238652	240196	1545	95.72	bi	688	ctg7180000002497	582961	584505	1545	96.5	bi	867	ctg7180000003981	246236	247780	1545	96.3	bi	880	ctg7180000005495	65461	63917	1545	96.3	bi	1897	ctg7180000004666	389233	390777	1545	98.44	bi	3901	ctg7180000005441	626908	628449	1542	95.33	bi
70	-	63742	62552	397	1191	Maltose/maltodextrin ABC transporter, substrate binding periplasmic protein MalE	bi	1735	ctg7180000011698	237266	238456	1191	98.74	bi	687	ctg7180000002497	581575	582765	1191	98.23	bi	866	ctg7180000003981	244850	246040	1191	98.48	bi	881	ctg7180000005495	66848	65658	1191	99.24	bi	1896	ctg7180000004666	387814	389004	1191	100	bi	3900	ctg7180000005441	625555	626745	1191	97.47	bi
71	+	64112	65221	370	1110	Maltose/maltodextrin transport ATP-binding protein MalK (EC 3.6.3.19)	bi	1734	ctg7180000011698	236894	235785	1110	98.64	bi	686	ctg7180000002497	581203	580094	1110	98.64	bi	865	ctg7180000003981	244478	243369	1110	98.64	bi	882	ctg7180000005495	67217	68326	1110	99.19	bi	1895	ctg7180000004666	387444	386335	1110	99.73	bi	3899	ctg7180000005441	625184	624075	1110	98.64	bi
72	+	65265	66611	449	1347	Maltoporin (maltose/maltodextrin high-affinity receptor, phage lambda receptor protein)	bi	1733	ctg7180000011698	235740	234394	1347	98.44	bi	685	ctg7180000002497	580049	578733	1317	73.57	bi	864	ctg7180000003981	243324	242035	1290	72.69	bi	883	ctg7180000005495	68370	69686	1317	74.23	bi	1894	ctg7180000004666	386291	384945	1347	99.11	bi	3898	ctg7180000005441	624030	622741	1290	72.69	bi
73	+	66735	67676	314	942	Maltose operon periplasmic protein MalM	bi	1732	ctg7180000011698	234271	233327	945	94.59	bi	684	ctg7180000002497	578611	577646	966	90.97	bi	863	ctg7180000003981	241913	240954	960	92.48	bi	884	ctg7180000005495	69811	70752	942	98.08	bi	1893	ctg7180000004666	384821	383880	942	98.4	bi	3897	ctg7180000005441	622543	621653	891	91.22	bi
74	+	67859	68368	170	510	Chorismate--pyruvate lyase (EC 4.1.3.40)	bi	1731	ctg7180000011698	233144	232635	510	95.86	bi	683	ctg7180000002497	577463	576954	510	95.86	bi	862	ctg7180000003981	240771	240262	510	95.27	bi	885	ctg7180000005495	70935	71444	510	98.22	bi	1892	ctg7180000004666	383697	383188	510	97.63	bi	3896	ctg7180000005441	621470	620961	510	95.86	bi
75	+	68368	69240	291	873	4-hydroxybenzoate polyprenyltransferase (EC 2.5.1.-)	bi	1730	ctg7180000011698	232635	231763	873	98.28	bi	682	ctg7180000002497	576954	576082	873	98.62	bi	861	ctg7180000003981	240262	239390	873	98.62	bi	886	ctg7180000005495	71444	72316	873	99.31	bi	1891	ctg7180000004666	383188	382316	873	100	bi	3895	ctg7180000005441	620961	620089	873	97.59	bi
76	-	71948	69522	809	2427	Glycerol-3-phosphate acyltransferase (EC 2.3.1.15)	bi	1729	ctg7180000011698	229217	231520	2304	97.91	bi	681	ctg7180000002497	573278	575704	2427	98.27	bi	860	ctg7180000003981	237037	239340	2304	97.78	bi	887	ctg7180000005495	74951	72525	2427	98.51	bi	1890	ctg7180000004666	379791	382094	2304	99.74	bi	3894	ctg7180000005441	617738	620041	2304	97.91	bi
77	+	72081	72449	123	369	Diacylglycerol kinase (EC 2.7.1.107)	bi	1728	ctg7180000011698	228898	228593	306	91.09	bi	680	ctg7180000002497	573082	572777	306	91.09	bi	859	ctg7180000003981	236781	236413	369	90.16	bi	888	ctg7180000005495	75084	75452	369	100	bi	1889	ctg7180000004666	379535	379167	369	98.36	bi	3893	ctg7180000005441	617419	617114	306	92.08	bi
78	+	72558	73166	203	609	SOS-response repressor and protease LexA (EC 3.4.21.88)	bi	1727	ctg7180000011698	228484	227876	609	98.51	bi	679	ctg7180000002497	572638	572060	579	97.92	bi	858	ctg7180000003981	236304	235696	609	98.51	bi	889	ctg7180000005495	75561	76169	609	97.52	bi	1888	ctg7180000004666	379058	378450	609	99.01	bi	3892	ctg7180000005441	616975	616397	579	97.4	bi
79	+	73343	74599	419	1257	DNA-damage-inducible protein F	bi	1726	ctg7180000011698	227753	226446	1308	95.22	bi	678	ctg7180000002497	571937	570630	1308	95.22	bi	857	ctg7180000003981	235573	234266	1308	95.22	bi	890	ctg7180000005495	76346	77602	1257	96.89	bi	1887	ctg7180000004666	378272	377016	1257	97.13	bi	3891	ctg7180000005441	616184	614967	1218	95.56	bi
80	+	74807	75016	70	210	UPF0337 protein yjbJ	bi	1725	ctg7180000011698	226234	226025	210	100	bi	677	ctg7180000002497	570418	570209	210	100	bi	856	ctg7180000003981	234054	233845	210	98.55	bi	891	ctg7180000005495	77810	78019	210	100	bi	1886	ctg7180000004666	376808	376599	210	100	bi	3890	ctg7180000005441	614755	614546	210	100	bi
81	-	75611	75096	172	516	Zinc uptake regulation protein ZUR	bi	1724	ctg7180000011698	225424	225939	516	97.08	bi	676	ctg7180000002497	569607	570122	516	97.08	bi	855	ctg7180000003981	233244	233759	516	97.08	bi	892	ctg7180000005495	78617	78102	516	99.42	bi	1885	ctg7180000004666	376004	376519	516	99.42	bi	3889	ctg7180000005441	613944	614465	522	96.49	bi
82	+	75721	76227	169	507	hypothetical protein	bi	1723	ctg7180000011698	225231	224809	423	96.43	bi	675	ctg7180000002497	569498	568992	507	92.26	bi	854	ctg7180000003981	233051	232629	423	95	bi	893	ctg7180000005495	78728	79234	507	97.02	bi	1884	ctg7180000004666	375894	375388	507	98.21	bi	3888	ctg7180000005441	613757	613335	423	97.14	bi
83	+	76376	77656	427	1281	Putative exported protein	bi	1722	ctg7180000011698	224557	223382	1176	95.4	bi	674	ctg7180000002497	568845	567565	1281	95.54	bi	853	ctg7180000003981	232377	231202	1176	95.65	bi	894	ctg7180000005495	79383	80663	1281	95.77	bi	1883	ctg7180000004666	375239	373959	1281	99.3	bi	3887	ctg7180000005441	613143	611908	1236	92.7	bi
84	+	77747	78742	332	996	tRNA dihydrouridine synthase A (EC 1.-.-.-)	bi	1721	ctg7180000011698	223291	222296	996	94.26	bi	673	ctg7180000002497	567474	566479	996	94.56	bi	852	ctg7180000003981	231111	230116	996	94.56	bi	895	ctg7180000005495	80754	81749	996	96.98	bi	1882	ctg7180000004666	373868	372873	996	98.19	bi	3886	ctg7180000005441	611763	610822	942	97.12	bi
85	+	78873	79133	87	261	Putative inner membrane protein	bi	1720	ctg7180000011698	222164	221904	261	97.67	bi	672	ctg7180000002497	566347	566087	261	97.67	bi	851	ctg7180000003981	229984	229724	261	97.67	bi	896	ctg7180000005495	81880	82140	261	96.51	bi	1881	ctg7180000004666	372741	372481	261	96.51	bi	3885	ctg7180000005441	610690	610430	261	97.67	bi
86	-	80297	79314	328	984	Quinone oxidoreductase (EC 1.6.5.5)	bi	1719	ctg7180000011698	220740	221723	984	96.02	bi	671	ctg7180000002497	564923	565906	984	96.02	bi	850	ctg7180000003981	228560	229543	984	96.02	bi	897	ctg7180000005495	83305	82322	984	98.47	bi	1880	ctg7180000004666	371316	372299	984	98.47	bi	3884	ctg7180000005441	609266	610249	984	96.33	bi
87	+	80418	81824	469	1407	Replicative DNA helicase (EC 3.6.1.-)	bi	1718	ctg7180000011698	220619	219213	1407	99.79	bi	670	ctg7180000002497	564802	563396	1407	99.57	bi	849	ctg7180000003981	228439	227033	1407	99.57	bi	898	ctg7180000005495	83426	84832	1407	99.57	bi	1879	ctg7180000004666	371195	369789	1407	100	bi	3883	ctg7180000005441	609079	607739	1341	100	bi
88	+	81985	83064	360	1080	Alanine racemase, biosynthetic (EC 5.1.1.1)	bi	1717	ctg7180000011698	219057	217978	1080	94.99	bi	669	ctg7180000002497	563222	562143	1080	94.15	bi	848	ctg7180000003981	226872	225793	1080	94.43	bi	899	ctg7180000005495	84993	86072	1080	97.49	bi	1878	ctg7180000004666	369615	368536	1080	97.49	bi	3882	ctg7180000005441	607565	606486	1080	94.71	bi
89	+	83473	84666	398	1194	Biosynthetic Aromatic amino acid aminotransferase alpha (EC 2.6.1.57)	bi	1716	ctg7180000011698	217758	216565	1194	95.21	bi	668	ctg7180000002497	561816	560623	1194	92.44	bi	847	ctg7180000003981	225500	224307	1194	93.2	bi	900	ctg7180000005495	86403	87596	1194	95.97	bi	1877	ctg7180000004666	368245	367052	1194	98.49	bi	3881	ctg7180000005441	606226	605033	1194	94.21	bi
90	+	85087	86769	561	1683	Hemolysin activator protein precursor	bi	1714	ctg7180000011698	212971	211625	1347	85.49	bi	667	ctg7180000002497	560189	558507	1683	81.96	bi	846	ctg7180000003981	223791	222190	1602	83.99	bi	901	ctg7180000005495	88211	89722	1512	87.4	bi	1876	ctg7180000004666	366314	364923	1392	90.71	bi	3880	ctg7180000005441	604600	602918	1683	82.55	bi
91	+	86880	87302	141	423	hypothetical protein	bi	1713	ctg7180000011698	211400	211074	327	82.41	bi	666	ctg7180000002497	558400	557978	423	88.57	bi	845	ctg7180000003981	222083	221661	423	88.57	bi	902	ctg7180000005495	89850	90272	423	93.57	bi	1875	ctg7180000004666	364650	364372	279	92.39	bi	3879	ctg7180000005441	602790	602368	423	89.29	bi
92	+	87299	87652	118	354	Protein yjbR	bi	1712	ctg7180000011698	211077	210724	354	89.74	bi	665	ctg7180000002497	557981	557628	354	85.47	bi	844	ctg7180000003981	221664	221311	354	86.32	bi	903	ctg7180000005495	90269	90622	354	89.74	bi	1874	ctg7180000004666	364375	364022	354	94.87	bi	3878	ctg7180000005441	602371	602018	354	90.6	bi
95	-	91476	88651	942	2826	Excinuclease ABC subunit A	bi	1708	ctg7180000011698	204263	207088	2826	99.36	bi	659	ctg7180000002497	551170	553995	2826	99.47	bi	840	ctg7180000003981	214853	217678	2826	99.47	bi	907	ctg7180000005495	97026	94201	2826	99.57	bi	1870	ctg7180000004666	357545	360370	2826	99.89	bi	3876	ctg7180000005441	596175	599003	2829	99.04	bi
96	+	91707	92243	179	537	Single-stranded DNA-binding protein	bi	1707	ctg7180000011698	204032	203490	543	98.33	bi	658	ctg7180000002497	550939	550397	543	98.33	bi	839	ctg7180000003981	214622	214080	543	98.33	bi	908	ctg7180000005495	97257	97799	543	98.33	bi	1869	ctg7180000004666	357314	356778	537	100	bi	3875	ctg7180000005441	595944	595402	543	98.33	bi
97	+	92591	93637	349	1047	GGDEF domain protein	bi	1706	ctg7180000011698	203054	202008	1047	93.68	bi	657	ctg7180000002497	549842	548796	1047	93.68	bi	838	ctg7180000003981	213585	212539	1047	93.39	bi	909	ctg7180000005495	98153	99199	1047	91.95	bi	1867	ctg7180000004666	356432	355386	1047	95.69	bi	3874	ctg7180000005441	594887	593928	960	91.54	bi
98	+	93813	94157	115	345	hypothetical protein	bi	1705	ctg7180000011698	201832	201488	345	90.35	bi	656	ctg7180000002497	548622	548278	345	88.6	bi	837	ctg7180000003981	212364	212020	345	89.47	bi	910	ctg7180000005495	99375	99719	345	93.86	bi	1866	ctg7180000004666	355210	354866	345	94.74	bi	3873	ctg7180000005441	593752	593408	345	91.23	bi
99	-	94587	94219	123	369	YjcB protein	bi	1704	ctg7180000011698	201152	201430	279	97.83	bi	655	ctg7180000002497	547942	548220	279	96.74	bi	836	ctg7180000003981	211684	211962	279	97.83	bi	911	ctg7180000005495	100060	99782	279	100	bi	1865	ctg7180000004666	354525	354803	279	97.83	bi	3872	ctg7180000005441	593074	593352	279	97.83	bi
101	+	95131	96690	520	1560	hypothetical protein	bi	1703	ctg7180000011698	200520	198961	1560	91.71	bi	654	ctg7180000002497	547306	545747	1560	91.52	bi	835	ctg7180000003981	211048	209489	1560	92.1	bi	912	ctg7180000005495	100695	102254	1560	92.49	bi	1863	ctg7180000004666	353889	352330	1560	95.76	bi	3871	ctg7180000005441	592443	590884	1560	91.33	bi
102	-	97001	96678	108	324	Regulatory protein SoxS	bi	1702	ctg7180000011698	198650	198973	324	100	bi	653	ctg7180000002497	545436	545759	324	100	bi	834	ctg7180000003981	209178	209501	324	100	bi	913	ctg7180000005495	102565	102242	324	100	bi	1862	ctg7180000004666	352019	352342	324	100	bi	3870	ctg7180000005441	590573	590896	324	99.07	bi
103	+	97088	97546	153	459	Redox-sensitive transcriptional activator SoxR	bi	1701	ctg7180000011698	198563	198105	459	99.34	bi	652	ctg7180000002497	545349	544891	459	100	bi	833	ctg7180000003981	209091	208633	459	99.34	bi	914	ctg7180000005495	102652	103110	459	100	bi	1861	ctg7180000004666	351932	351474	459	98.68	bi	3869	ctg7180000005441	590486	590028	459	98.03	bi
104	+	97624	98292	223	669	Glutathione S-transferase (EC 2.5.1.18)	bi	1700	ctg7180000011698	198027	197359	669	93.67	bi	651	ctg7180000002497	544813	544145	669	94.12	bi	832	ctg7180000003981	208555	207887	669	94.12	bi	915	ctg7180000005495	103188	103856	669	97.3	bi	1860	ctg7180000004666	351396	350728	669	97.3	bi	3868	ctg7180000005441	589950	589282	669	91.86	bi
105	+	98606	99955	450	1350	Guanine-hypoxanthine permease	bi	1699	ctg7180000011698	197047	195698	1350	98.22	bi	649	ctg7180000002497	543833	542484	1350	97.77	bi	830	ctg7180000003981	207575	206226	1350	98	bi	916	ctg7180000005495	104171	105520	1350	99.55	bi	1859	ctg7180000004666	350413	349064	1350	99.55	bi	3866	ctg7180000005441	588966	587617	1350	98.89	bi
106	+	100095	101741	549	1647	Putative Na(+)/H(+) exchanger protein, CPA1 family precursor	bi	1698	ctg7180000011698	195559	193913	1647	97.81	bi	648	ctg7180000002497	542345	540699	1647	97.81	bi	829	ctg7180000003981	206087	204441	1647	97.81	bi	917	ctg7180000005495	105659	107305	1647	99.09	bi	1858	ctg7180000004666	348924	347278	1647	100	bi	3865	ctg7180000005441	587478	585832	1647	98.72	bi
108	-	104864	103218	549	1647	Acetate permease ActP (cation/acetate symporter)	bi	1697	ctg7180000011698	192140	193789	1650	97.08	bi	647	ctg7180000002497	538927	540576	1650	97.08	bi	828	ctg7180000003981	202669	204318	1650	97.08	bi	919	ctg7180000005495	110428	108782	1647	99.45	bi	1856	ctg7180000004666	344154	345800	1647	99.64	bi	3863	ctg7180000005441	582724	584361	1638	97.25	bi
109	-	105178	104861	106	318	Putative membrane protein, clustering with ActP	bi	1696	ctg7180000011698	191829	192143	315	94.23	bi	646	ctg7180000002497	538616	538930	315	94.23	bi	827	ctg7180000003981	202358	202672	315	94.23	bi	920	ctg7180000005495	110742	110425	318	95.24	bi	1855	ctg7180000004666	343840	344157	318	97.14	bi	3862	ctg7180000005441	582500	582715	216	95.77	bi
110	-	107227	105269	653	1959	Acetyl-coenzyme A synthetase (EC 6.2.1.1)	bi	1695	ctg7180000011698	189774	191732	1959	98.01	bi	645	ctg7180000002497	536561	538519	1959	98.01	bi	826	ctg7180000003981	200303	202261	1959	97.7	bi	921	ctg7180000005495	112791	110833	1959	98.93	bi	1854	ctg7180000004666	341791	343749	1959	99.23	bi	3861	ctg7180000005441	580349	582307	1959	98.47	bi
111	+	107652	108965	438	1314	Proton/glutamate symport protein @ Proton/aspartate symport protein	bi	1694	ctg7180000011698	189478	188036	1443	99.08	bi	644	ctg7180000002497	536265	534823	1443	98.86	bi	825	ctg7180000003981	200007	198565	1443	98.86	bi	922	ctg7180000005495	113087	114529	1443	99.54	bi	1853	ctg7180000004666	341366	340053	1314	99.54	bi	3860	ctg7180000005441	579924	578611	1314	98.86	bi
113	+	110332	112188	619	1857	hypothetical protein	bi	1692	ctg7180000011698	186465	184675	1791	97.15	bi	642	ctg7180000002497	533315	531459	1857	97.09	bi	823	ctg7180000003981	196991	195201	1791	97.15	bi	923	ctg7180000005495	115899	117755	1857	98.22	bi	1851	ctg7180000004666	338685	336829	1857	98.06	bi	3859	ctg7180000005441	577034	575244	1791	96.98	bi
114	+	112188	114503	772	2316	hypothetical protein	bi	1691	ctg7180000011698	184675	182360	2316	90.92	bi	641	ctg7180000002497	531459	529144	2316	91.05	bi	822	ctg7180000003981	195201	192886	2316	91.05	bi	924	ctg7180000005495	117755	120070	2316	97.92	bi	1850	ctg7180000004666	336829	334514	2316	98.31	bi	3858	ctg7180000005441	575244	572929	2316	90.79	bi
115	+	114668	114931	88	264	hypothetical protein	bi	1690	ctg7180000011698	182253	181912	342	75.27	bi	640	ctg7180000002497	529037	528696	342	75.27	bi	821	ctg7180000003981	192779	192438	342	76.34	bi	925	ctg7180000005495	120178	120498	321	93.02	bi	1849	ctg7180000004666	334406	334086	321	96.51	bi	3857	ctg7180000005441	572822	572481	342	77.42	bi
116	-	115524	114928	199	597	PhnH protein	bi	1689	ctg7180000011698	181319	181915	597	90.4	bi	639	ctg7180000002497	528103	528699	597	90.91	bi	820	ctg7180000003981	191845	192441	597	90.91	bi	926	ctg7180000005495	121103	120495	609	96.97	bi	1848	ctg7180000004666	333493	334089	597	97.47	bi	3856	ctg7180000005441	572023	572484	462	91.5	bi
117	-	116571	116236	112	336	Alkylphosphonate utilization operon protein PhnA	bi	1688	ctg7180000011698	180270	180605	336	94.59	bi	637	ctg7180000002497	527053	527388	336	94.59	bi	819	ctg7180000003981	190796	191131	336	93.69	bi	927	ctg7180000005495	122139	121804	336	95.5	bi	1847	ctg7180000004666	332446	332781	336	94.59	bi	3855	ctg7180000005441	570839	571174	336	95.5	bi
118	+	117132	119495	788	2364	Putative vimentin	bi	1687	ctg7180000011698	179697	177334	2364	91.49	bi	635	ctg7180000002497	526480	524117	2364	91.74	bi	818	ctg7180000003981	190223	187860	2364	91.61	bi	929	ctg7180000005495	122727	125063	2337	94.87	bi	1846	ctg7180000004666	331885	329522	2364	96.19	bi	3854	ctg7180000005441	570038	567912	2127	93.79	bi
119	+	119501	120358	286	858	Methyl-accepting chemotaxis protein	bi	1686	ctg7180000011698	177268	176477	792	75.09	bi	634	ctg7180000002497	524051	523260	792	74.72	bi	817	ctg7180000003981	187794	187003	792	75.09	bi	930	ctg7180000005495	125069	125920	852	85.26	bi	1845	ctg7180000004666	329516	328659	858	85.61	bi	3853	ctg7180000005441	567846	567055	792	75.47	bi
120	-	121369	120410	320	960	2-keto-3-deoxygluconate permease (KDG permease)	bi	1685	ctg7180000011698	175444	176439	996	94.27	bi	633	ctg7180000002497	522227	523222	996	94.9	bi	816	ctg7180000003981	185970	186965	996	94.9	bi	931	ctg7180000005495	126973	125972	1002	96.24	bi	1844	ctg7180000004666	327646	328605	960	96.87	bi	3852	ctg7180000005441	566234	567022	789	94.59	bi
122	+	121805	122641	279	837	4-deoxy-L-threo-5-hexosulose-uronate ketol-isomerase (EC 5.3.1.17)	bi	1684	ctg7180000011698	175043	174207	837	96.4	bi	632	ctg7180000002497	521827	520991	837	96.76	bi	815	ctg7180000003981	185569	184733	837	96.76	bi	932	ctg7180000005495	127370	128206	837	98.2	bi	1843	ctg7180000004666	327208	326372	837	97.84	bi	3851	ctg7180000005441	565627	564791	837	97.48	bi
123	-	123558	122692	289	867	Glutathione S-transferase (EC 2.5.1.18)	bi	1683	ctg7180000011698	173279	174148	870	96.18	bi	631	ctg7180000002497	520062	520931	870	96.88	bi	814	ctg7180000003981	183803	184672	870	96.53	bi	933	ctg7180000005495	129123	128257	867	96.88	bi	1842	ctg7180000004666	325861	326322	462	90.4	bi	3850	ctg7180000005441	563865	564731	867	95.14	bi
130	-	133899	133324	192	576	Transcriptional regulator, TetR family	bi	1681	ctg7180000011698	171115	171690	576	96.86	bi	629	ctg7180000002497	517899	518474	576	96.34	bi	812	ctg7180000003981	181640	182215	576	96.86	bi	935	ctg7180000005495	131463	130888	576	98.43	bi	1841	ctg7180000004666	324747	325322	576	98.43	bi	3848	ctg7180000005441	561519	562094	576	95.81	bi
131	-	135674	133950	575	1725	Cytochrome c-type biogenesis protein DsbD, protein-disulfide reductase (EC 1.8.1.8)	bi	1680	ctg7180000011698	169328	171064	1737	87.2	bi	628	ctg7180000002497	516112	517848	1737	86.51	bi	811	ctg7180000003981	179853	181589	1737	86.51	bi	936	ctg7180000005495	133238	131514	1725	95.82	bi	1840	ctg7180000004666	322972	324696	1725	94.25	bi	3847	ctg7180000005441	560329	561468	1140	92.88	bi
132	-	135997	135650	116	348	Periplasmic divalent cation tolerance protein cutA	bi	1679	ctg7180000011698	169005	169352	348	95.65	bi	627	ctg7180000002497	515789	516136	348	94.78	bi	810	ctg7180000003981	179530	179877	348	94.78	bi	937	ctg7180000005495	133561	133214	348	96.52	bi	1839	ctg7180000004666	322649	322996	348	100	bi	3846	ctg7180000005441	559400	559747	348	95.65	bi
133	-	137422	136121	434	1302	C4-dicarboxylate transporter DcuA	bi	1678	ctg7180000011698	167580	168881	1302	97.92	bi	626	ctg7180000002497	514463	515665	1203	97.5	bi	809	ctg7180000003981	178105	179406	1302	97.92	bi	938	ctg7180000005495	134986	133685	1302	98.85	bi	1838	ctg7180000004666	321224	322525	1302	99.31	bi	3845	ctg7180000005441	557973	559274	1302	97.23	bi
134	-	138971	137535	479	1437	Aspartate ammonia-lyase (EC 4.3.1.1)	bi	1677	ctg7180000011698	166031	167467	1437	99.58	bi	625	ctg7180000002497	512815	514251	1437	99.37	bi	808	ctg7180000003981	176556	177992	1437	99.37	bi	939	ctg7180000005495	136535	135099	1437	99.37	bi	1837	ctg7180000004666	319675	321111	1437	100	bi	3844	ctg7180000005441	556424	557860	1437	99.37	bi
136	+	139309	139785	159	477	FxsA protein	bi	1675	ctg7180000011698	165693	165217	477	96.84	bi	624	ctg7180000002497	512477	512001	477	96.84	bi	807	ctg7180000003981	176218	175742	477	96.84	bi	940	ctg7180000005495	136873	137349	477	98.1	bi	1836	ctg7180000004666	319337	318861	477	98.73	bi	3842	ctg7180000005441	556086	555610	477	96.84	bi
137	+	139922	140215	98	294	Heat shock protein 60 family co-chaperone GroES	bi	1674	ctg7180000011698	165081	164788	294	100	bi	623	ctg7180000002497	511866	511573	294	100	bi	806	ctg7180000003981	175606	175313	294	100	bi	941	ctg7180000005495	137485	137778	294	100	bi	1835	ctg7180000004666	318725	318432	294	100	bi	3841	ctg7180000005441	555474	555181	294	100	bi
138	+	140265	141908	548	1644	Heat shock protein 60 family chaperone GroEL	bi	1673	ctg7180000011698	164739	163096	1644	97.44	bi	622	ctg7180000002497	511524	509881	1644	97.44	bi	805	ctg7180000003981	175264	173621	1644	97.44	bi	942	ctg7180000005495	137828	139471	1644	97.44	bi	1834	ctg7180000004666	318382	316739	1644	100	bi	3840	ctg7180000005441	555132	553489	1644	99.82	bi
140	+	142150	142503	118	354	probable membrane protein yjeI	bi	1672	ctg7180000011698	162908	162561	348	97.39	bi	621	ctg7180000002497	509693	509346	348	97.39	bi	804	ctg7180000003981	173439	173086	354	98.29	bi	943	ctg7180000005495	139739	140068	330	99.08	bi	1833	ctg7180000004666	316491	316144	348	98.26	bi	3839	ctg7180000005441	553313	552984	330	98.17	bi
141	-	143790	142882	303	909	Lysine 2,3-aminomutase (EC 5.4.3.2)	bi	1671	ctg7180000011698	161569	162411	843	96.07	bi	620	ctg7180000002497	508353	509195	843	97.14	bi	803	ctg7180000003981	171859	172701	843	96.79	bi	944	ctg7180000005495	141243	140215	1029	98.01	bi	1832	ctg7180000004666	314915	315823	909	99	bi	3838	ctg7180000005441	551997	552839	843	96.43	bi
142	+	143951	144517	189	567	Translation elongation factor P	bi	1670	ctg7180000011698	161342	160776	567	99.47	bi	619	ctg7180000002497	508081	507560	522	99.42	bi	802	ctg7180000003981	171587	171066	522	99.42	bi	945	ctg7180000005495	141285	141851	567	100	bi	1831	ctg7180000004666	314753	314187	567	100	bi	3837	ctg7180000005441	551770	551204	567	100	bi
143	+	144576	144707	44	132	hypothetical protein	bi	1669	ctg7180000011698	160718	160587	132	83.72	bi	618	ctg7180000002497	507502	507371	132	83.72	bi	801	ctg7180000003981	171008	170877	132	86.05	bi	946	ctg7180000005495	141910	142041	132	97.67	bi	1830	ctg7180000004666	314128	313997	132	93.02	bi	3836	ctg7180000005441	551148	551017	132	86.05	bi
144	+	144810	144956	49	147	Entericidin B precursor	bi	1668	ctg7180000011698	160484	160338	147	100	bi	617	ctg7180000002497	507268	507122	147	100	bi	800	ctg7180000003981	170774	170628	147	100	bi	947	ctg7180000005495	142144	142290	147	97.92	bi	1829	ctg7180000004666	313894	313748	147	100	bi	3835	ctg7180000005441	550914	550768	147	100	bi
145	-	145602	144997	202	606	Putative luxR family bacterial regulatory protein	bi	1667	ctg7180000011698	159692	160297	606	92.54	bi	616	ctg7180000002497	506476	507081	606	92.54	bi	799	ctg7180000003981	169982	170587	606	92.54	bi	948	ctg7180000005495	142936	142331	606	96.02	bi	1828	ctg7180000004666	313102	313707	606	95.52	bi	3834	ctg7180000005441	550125	550730	606	93.53	bi
147	+	145880	146197	106	318	Quaternary ammonium compound-resistance protein sugE	bi	1666	ctg7180000011698	159413	159096	318	98.1	bi	614	ctg7180000002497	506197	505880	318	99.05	bi	797	ctg7180000003981	169703	169386	318	99.05	bi	951	ctg7180000005495	143175	143531	357	100	bi	1827	ctg7180000004666	312824	312507	318	98.1	bi	3833	ctg7180000005441	549846	549529	318	95.24	bi
148	-	146733	146194	180	540	Outer membrane lipoprotein Blc	bi	1665	ctg7180000011698	158560	159099	540	96.63	bi	613	ctg7180000002497	505344	505883	540	97.19	bi	796	ctg7180000003981	168850	169389	540	97.19	bi	952	ctg7180000005495	143971	143528	444	96.58	bi	1826	ctg7180000004666	311971	312510	540	97.75	bi	3832	ctg7180000005441	549089	549532	444	95.21	bi
149	-	147209	146850	120	360	Fumarate reductase subunit D	bi	1664	ctg7180000011698	158083	158442	360	93.28	bi	612	ctg7180000002497	504866	505225	360	93.28	bi	795	ctg7180000003981	168373	168732	360	94.12	bi	953	ctg7180000005495	144543	144184	360	94.96	bi	1825	ctg7180000004666	311495	311854	360	95.8	bi	3831	ctg7180000005441	548517	548876	360	94.12	bi
150	-	147615	147220	132	396	Fumarate reductase subunit C	bi	1663	ctg7180000011698	157677	158072	396	94.66	bi	611	ctg7180000002497	504460	504855	396	94.66	bi	794	ctg7180000003981	167967	168362	396	94.66	bi	954	ctg7180000005495	144949	144554	396	95.42	bi	1824	ctg7180000004666	311089	311484	396	96.18	bi	3830	ctg7180000005441	548111	548506	396	90.08	bi
151	-	148361	147615	249	747	Succinate dehydrogenase iron-sulfur protein (EC 1.3.99.1)	bi	1662	ctg7180000011698	156931	157677	747	97.98	bi	610	ctg7180000002497	503714	504460	747	97.98	bi	793	ctg7180000003981	167221	167967	747	97.98	bi	955	ctg7180000005495	145695	144949	747	98.79	bi	1823	ctg7180000004666	310343	311089	747	99.6	bi	3829	ctg7180000005441	547365	548111	747	97.58	bi
152	-	150144	148354	597	1791	Succinate dehydrogenase flavoprotein subunit (EC 1.3.99.1)	bi	1661	ctg7180000011698	155148	156938	1791	96.48	bi	609	ctg7180000002497	501931	503721	1791	96.31	bi	792	ctg7180000003981	165438	167228	1791	96.31	bi	956	ctg7180000005495	147478	145688	1791	98.83	bi	1822	ctg7180000004666	308560	310350	1791	98.49	bi	3828	ctg7180000005441	545582	547372	1791	96.48	bi
153	+	150447	151424	326	978	Lysyl-tRNA synthetase-related protein	bi	1660	ctg7180000011698	154845	153868	978	99.69	bi	608	ctg7180000002497	501628	500651	978	99.69	bi	791	ctg7180000003981	165135	164158	978	100	bi	957	ctg7180000005495	147781	148758	978	100	bi	1821	ctg7180000004666	308257	307280	978	99.69	bi	3827	ctg7180000005441	545279	544302	978	98.77	bi
154	-	154919	151587	1111	3333	Potassium efflux system KefA protein / Small-conductance mechanosensitive channel	bi	1659	ctg7180000011698	150368	153700	3333	97.39	bi	607	ctg7180000002497	497149	500481	3333	97.21	bi	790	ctg7180000003981	160732	164064	3333	97.48	bi	958	ctg7180000005495	152241	148909	3333	98.2	bi	1820	ctg7180000004666	303791	307123	3333	98.92	bi	3826	ctg7180000005441	540822	544154	3333	97.12	bi
155	-	155898	154936	321	963	Phosphatidylserine decarboxylase (EC 4.1.1.65)	bi	1658	ctg7180000011698	149388	150350	963	96.55	bi	606	ctg7180000002497	496169	497131	963	96.55	bi	789	ctg7180000003981	159752	160714	963	95.92	bi	959	ctg7180000005495	153221	152259	963	97.19	bi	1819	ctg7180000004666	302812	303774	963	98.12	bi	3825	ctg7180000005441	539842	540804	963	96.56	bi
156	-	157041	155995	349	1047	Ribosome small subunit-stimulated GTPase EngC	bi	1657	ctg7180000011698	148245	149291	1047	95.98	bi	605	ctg7180000002497	495026	496072	1047	96.26	bi	788	ctg7180000003981	158609	159655	1047	96.26	bi	960	ctg7180000005495	154364	153318	1047	97.13	bi	1818	ctg7180000004666	301669	302715	1047	98.85	bi	3824	ctg7180000005441	538699	539745	1047	96.55	bi
157	+	157153	157698	182	546	3&#39;-to-5&#39; oligoribonuclease (orn)	bi	1656	ctg7180000011698	148132	147587	546	96.69	bi	604	ctg7180000002497	494913	494368	546	97.79	bi	787	ctg7180000003981	158496	157951	546	97.24	bi	961	ctg7180000005495	154476	155021	546	100	bi	1817	ctg7180000004666	301557	301012	546	100	bi	3823	ctg7180000005441	538586	538041	546	96.13	bi
159	-	159569	158430	380	1140	Iron-sulfur cluster-binding protein	bi	1655	ctg7180000011698	145595	146734	1140	97.63	bi	602	ctg7180000002497	492377	493516	1140	97.1	bi	785	ctg7180000003981	155959	157098	1140	97.36	bi	962	ctg7180000005495	156941	155802	1140	98.42	bi	1816	ctg7180000004666	299092	300231	1140	98.42	bi	3822	ctg7180000005441	536170	537309	1140	97.89	bi
160	+	159583	161097	505	1515	YjeF protein, function unknown	bi	1654	ctg7180000011698	145581	144073	1509	90.84	bi	601	ctg7180000002497	492363	490855	1509	90.84	bi	784	ctg7180000003981	155945	154437	1509	90.44	bi	963	ctg7180000005495	156955	158469	1515	97.02	bi	1815	ctg7180000004666	299078	297564	1515	98.21	bi	3821	ctg7180000005441	536066	534648	1419	90.68	bi
161	+	161090	161548	153	459	ATPase YjeE, predicted to have essential role in cell wall biosynthesis	bi	1653	ctg7180000011698	144073	143618	456	96.03	bi	600	ctg7180000002497	490750	490400	351	94.83	bi	783	ctg7180000003981	154437	153982	456	95.36	bi	964	ctg7180000005495	158462	158920	459	98.68	bi	1814	ctg7180000004666	297571	297113	459	98.03	bi	3820	ctg7180000005441	534651	534193	459	96.05	bi
162	+	161577	162911	445	1335	N-acetylmuramoyl-L-alanine amidase (EC 3.5.1.28)	bi	1652	ctg7180000011698	143601	142258	1344	95.72	bi	599	ctg7180000002497	490371	489040	1332	95.95	bi	782	ctg7180000003981	153965	152625	1341	95.27	bi	965	ctg7180000005495	158949	160283	1335	98.87	bi	1813	ctg7180000004666	297084	295750	1335	99.55	bi	3819	ctg7180000005441	534164	532842	1323	94.59	bi
163	+	162921	164828	636	1908	DNA mismatch repair protein MutL	bi	1651	ctg7180000011698	142248	140341	1908	90.6	bi	598	ctg7180000002497	489030	487123	1908	91.22	bi	781	ctg7180000003981	152615	150708	1908	90.91	bi	966	ctg7180000005495	160293	162212	1920	94.68	bi	1812	ctg7180000004666	295740	293833	1908	97.17	bi	3818	ctg7180000005441	532832	530937	1896	91.65	bi
164	+	164866	165771	302	906	tRNA delta(2)-isopentenylpyrophosphate transferase (EC 2.5.1.8)	bi	1650	ctg7180000011698	140303	139398	906	96.68	bi	597	ctg7180000002497	487085	486180	906	97.01	bi	780	ctg7180000003981	150670	149765	906	97.01	bi	967	ctg7180000005495	162205	163155	951	98.67	bi	1811	ctg7180000004666	293795	292890	906	98.67	bi	3817	ctg7180000005441	530899	529994	906	97.67	bi
165	+	165872	166180	103	309	RNA-binding protein Hfq	bi	1649	ctg7180000011698	139279	138989	291	98.96	bi	596	ctg7180000002497	486001	485771	231	97.37	bi	779	ctg7180000003981	149664	149356	309	99.02	bi	968	ctg7180000005495	163256	163564	309	99.02	bi	1810	ctg7180000004666	292789	292481	309	100	bi	3816	ctg7180000005441	529893	529585	309	100	bi
166	+	166254	167534	427	1281	GTP-binding protein HflX	bi	1648	ctg7180000011698	138915	137635	1281	98.59	bi	595	ctg7180000002497	485697	484417	1281	98.83	bi	778	ctg7180000003981	149282	148002	1281	98.83	bi	969	ctg7180000005495	163638	164918	1281	99.53	bi	1809	ctg7180000004666	292407	291127	1281	99.77	bi	3815	ctg7180000005441	529511	528231	1281	99.3	bi
167	+	167706	168950	415	1245	HflK protein	bi	1647	ctg7180000011698	137463	136219	1245	97.1	bi	594	ctg7180000002497	484244	483000	1245	97.1	bi	777	ctg7180000003981	147830	146586	1245	97.1	bi	970	ctg7180000005495	165085	166329	1245	98.55	bi	1807	ctg7180000004666	290956	289712	1245	99.52	bi	3814	ctg7180000005441	528059	526815	1245	96.86	bi
168	+	168953	169957	335	1005	HflC protein	bi	1646	ctg7180000011698	136216	135212	1005	98.8	bi	593	ctg7180000002497	482997	481993	1005	98.8	bi	776	ctg7180000003981	146583	145579	1005	98.8	bi	971	ctg7180000005495	166332	167336	1005	99.4	bi	1806	ctg7180000004666	289709	288705	1005	99.7	bi	3813	ctg7180000005441	526812	525808	1005	98.2	bi
169	+	170020	170217	66	198	Putative inner membrane protein YjeT (clustered with HflC)	bi	1645	ctg7180000011698	135149	134952	198	95.38	bi	592	ctg7180000002497	481930	481733	198	95.38	bi	775	ctg7180000003981	145516	145319	198	93.85	bi	972	ctg7180000005495	167399	167596	198	95.38	bi	1805	ctg7180000004666	288642	288445	198	100	bi	3812	ctg7180000005441	525729	525547	183	93.33	bi
170	+	170320	171618	433	1299	Adenylosuccinate synthetase (EC 6.3.4.4)	bi	1644	ctg7180000011698	134849	133551	1299	99.77	bi	591	ctg7180000002497	481630	480332	1299	99.77	bi	774	ctg7180000003981	145216	143918	1299	99.31	bi	973	ctg7180000005495	167699	168997	1299	99.54	bi	1804	ctg7180000004666	288342	287044	1299	99.77	bi	3811	ctg7180000005441	525443	524145	1299	99.31	bi
171	+	171773	172198	142	426	Nitrite-sensitive transcriptional repressor NsrR	bi	1643	ctg7180000011698	133348	132971	378	96.8	bi	590	ctg7180000002497	480104	479751	354	96.58	bi	773	ctg7180000003981	143691	143338	354	96.58	bi	974	ctg7180000005495	169225	169578	354	100	bi	1803	ctg7180000004666	286889	286464	426	100	bi	3810	ctg7180000005441	523942	523565	378	96	bi
172	+	172235	174700	822	2466	3&#39;-to-5&#39; exoribonuclease RNase R	bi	1642	ctg7180000011698	132934	130463	2472	96.6	bi	589	ctg7180000002497	479714	477243	2472	96.84	bi	772	ctg7180000003981	143301	140830	2472	96.96	bi	975	ctg7180000005495	169615	172083	2469	99.51	bi	1802	ctg7180000004666	286427	283959	2469	99.64	bi	3809	ctg7180000005441	523528	521099	2430	95.62	bi
173	+	174791	175513	241	723	23S rRNA (guanosine-2&#39;-O-) -methyltransferase rlmB (EC 2.1.1.-)	bi	1641	ctg7180000011698	130372	129650	723	98.33	bi	588	ctg7180000002497	477161	476430	732	98.33	bi	771	ctg7180000003981	140739	140017	723	98.33	bi	976	ctg7180000005495	172174	172896	723	99.58	bi	1801	ctg7180000004666	283868	283146	723	99.58	bi	3808	ctg7180000005441	520994	520272	723	99.17	bi
174	+	175670	176068	133	399	Membrane protein with DUF350 domain	bi	1640	ctg7180000011698	129463	129065	399	97.73	bi	586	ctg7180000002497	476242	475844	399	97.73	bi	770	ctg7180000003981	139830	139432	399	97.73	bi	977	ctg7180000005495	173053	173451	399	99.24	bi	1800	ctg7180000004666	282978	282580	399	99.24	bi	3807	ctg7180000005441	520084	519686	399	96.21	bi
175	+	176090	176746	219	657	hypothetical protein	bi	1639	ctg7180000011698	129043	128387	657	73.97	bi	585	ctg7180000002497	475822	475166	657	73.52	bi	769	ctg7180000003981	139410	138754	657	72.6	bi	978	ctg7180000005495	173473	174129	657	98.62	bi	1799	ctg7180000004666	282558	281899	660	95.89	bi	3806	ctg7180000005441	519663	519013	651	81.65	bi
176	+	176747	177934	396	1188	Similarity with glutathionylspermidine synthase (EC 6.3.1.8), group 1	bi	1638	ctg7180000011698	128386	127199	1188	91.14	bi	584	ctg7180000002497	475165	473978	1188	90.38	bi	768	ctg7180000003981	138753	137566	1188	90.89	bi	979	ctg7180000005495	174130	175317	1188	96.46	bi	1798	ctg7180000004666	281898	280711	1188	97.97	bi	3805	ctg7180000005441	519012	517825	1188	89.87	bi
177	+	178025	179659	545	1635	Alkylation response protein AidB, acyl-CoA dehydrogenase family	bi	1637	ctg7180000011698	127109	125475	1635	94.85	bi	583	ctg7180000002497	473888	472254	1635	95.04	bi	767	ctg7180000003981	137476	135842	1635	94.85	bi	980	ctg7180000005495	175407	177041	1635	98.35	bi	1797	ctg7180000004666	280620	278986	1635	98.9	bi	3804	ctg7180000005441	517735	516101	1635	95.59	bi
178	-	181603	179660	648	1944	Methyl-accepting chemotaxis protein	bi	1636	ctg7180000011698	123606	125474	1869	94.53	bi	582	ctg7180000002497	470322	472253	1932	95.33	bi	766	ctg7180000003981	133973	135841	1869	94.86	bi	981	ctg7180000005495	178892	177042	1851	96.43	bi	1796	ctg7180000004666	277054	278985	1932	98.91	bi	3803	ctg7180000005441	514169	516100	1932	94.87	bi
179	-	182014	181739	92	276	Inner membrane protein	bi	1635	ctg7180000011698	123119	123394	276	94.51	bi	581	ctg7180000002497	469899	470174	276	95.6	bi	765	ctg7180000003981	133486	133761	276	94.51	bi	982	ctg7180000005495	179396	179121	276	97.8	bi	1795	ctg7180000004666	276631	276906	276	98.9	bi	3802	ctg7180000005441	513745	514020	276	95.6	bi
180	-	182458	182150	103	309	Putative exported protein	bi	1634	ctg7180000011698	122705	122983	279	94.57	bi	580	ctg7180000002497	469455	469763	309	92.16	bi	764	ctg7180000003981	133072	133350	279	94.57	bi	983	ctg7180000005495	179809	179531	279	96.74	bi	1794	ctg7180000004666	276217	276495	279	100	bi	3801	ctg7180000005441	513445	513609	165	94.44	bi
181	+	182661	183389	243	729	YjfP protein	bi	1633	ctg7180000011698	122471	121743	729	76.86	bi	579	ctg7180000002497	469251	468523	729	77.69	bi	763	ctg7180000003981	132838	132110	729	77.27	bi	985	ctg7180000005495	180042	180770	729	89.26	bi	1793	ctg7180000004666	275984	275256	729	92.98	bi	3800	ctg7180000005441	513097	512369	729	76.67	bi
182	+	183561	183956	132	396	SSU ribosomal protein S6p	bi	1632	ctg7180000011698	121566	121171	396	100	bi	578	ctg7180000002497	468347	467952	396	100	bi	762	ctg7180000003981	131933	131538	396	100	bi	986	ctg7180000005495	180949	181344	396	100	bi	1792	ctg7180000004666	275084	274689	396	100	bi	3799	ctg7180000005441	512191	511796	396	100	bi
184	+	184281	184508	76	228	SSU ribosomal protein S18p	bi	1630	ctg7180000011698	120846	120619	228	100	bi	577	ctg7180000002497	467627	467400	228	100	bi	760	ctg7180000003981	131213	130986	228	100	bi	988	ctg7180000005495	181669	181896	228	100	bi	1790	ctg7180000004666	274364	274137	228	100	bi	3797	ctg7180000005441	511471	511244	228	100	bi
185	+	184550	184999	150	450	LSU ribosomal protein L9p	bi	1629	ctg7180000011698	120577	120128	450	98.66	bi	576	ctg7180000002497	467358	466909	450	98.66	bi	759	ctg7180000003981	130944	130495	450	98.66	bi	989	ctg7180000005495	181938	182387	450	98.66	bi	1789	ctg7180000004666	274095	273646	450	99.33	bi	3796	ctg7180000005441	511202	510753	450	96.64	bi
186	-	185650	185072	193	579	Putative cell envelope opacity-associated protein A	bi	1628	ctg7180000011698	119475	120056	582	86.6	bi	575	ctg7180000002497	466256	466837	582	85.57	bi	758	ctg7180000003981	129842	130423	582	85.57	bi	990	ctg7180000005495	183038	182460	579	93.23	bi	1788	ctg7180000004666	272995	273573	579	95.83	bi	3795	ctg7180000005441	510222	510680	459	90.07	bi
187	+	185852	186472	207	621	FKBP-type peptidyl-prolyl cis-trans isomerase fklB (EC 5.2.1.8)	bi	1627	ctg7180000011698	119283	118663	621	99.03	bi	574	ctg7180000002497	466064	465444	621	98.54	bi	757	ctg7180000003981	129650	129030	621	99.03	bi	991	ctg7180000005495	183240	183860	621	100	bi	1787	ctg7180000004666	272793	272173	621	100	bi	3794	ctg7180000005441	509910	509290	621	99.03	bi
188	+	186762	188174	471	1413	D-serine/D-alanine/glycine transporter	bi	1626	ctg7180000011698	118374	116962	1413	99.15	bi	573	ctg7180000002497	465155	463743	1413	99.15	bi	756	ctg7180000003981	128741	127329	1413	99.15	bi	992	ctg7180000005495	184150	185562	1413	99.79	bi	1786	ctg7180000004666	271883	270471	1413	100	bi	3793	ctg7180000005441	509001	507589	1413	99.15	bi
189	-	188909	188244	222	666	Nitric oxide-dependent regulator DnrN or NorA	bi	1625	ctg7180000011698	116229	116894	666	91.4	bi	572	ctg7180000002497	463010	463675	666	91.86	bi	755	ctg7180000003981	126596	127261	666	91.86	bi	993	ctg7180000005495	186296	185631	666	97.29	bi	1785	ctg7180000004666	269737	270402	666	97.29	bi	3792	ctg7180000005441	506856	507521	666	91.4	bi
190	+	189152	190825	558	1674	Methyl-accepting chemotaxis protein I (serine chemoreceptor protein)	bi	1624	ctg7180000011698	115985	114312	1674	92.64	bi	571	ctg7180000002497	462766	461093	1674	93.36	bi	754	ctg7180000003981	126352	124679	1674	93.18	bi	995	ctg7180000005495	186539	188212	1674	97.13	bi	1784	ctg7180000004666	269494	267821	1674	99.28	bi	3791	ctg7180000005441	506612	504939	1674	93.9	bi
191	-	191834	190857	326	978	Putative membrane protein	bi	1623	ctg7180000011698	113312	114280	969	92.19	bi	570	ctg7180000002497	460093	461061	969	92.19	bi	753	ctg7180000003981	123679	124647	969	91.56	bi	996	ctg7180000005495	189221	188244	978	96.91	bi	1783	ctg7180000004666	266822	267790	969	99.38	bi	3790	ctg7180000005441	503930	504907	978	91.36	bi
192	-	192486	191905	194	582	hypothetical protein	bi	1622	ctg7180000011698	112651	113232	582	89.12	bi	569	ctg7180000002497	459432	460013	582	88.08	bi	752	ctg7180000003981	123018	123599	582	88.6	bi	997	ctg7180000005495	189873	189292	582	97.41	bi	1782	ctg7180000004666	266161	266742	582	95.85	bi	3789	ctg7180000005441	503428	503859	432	88.73	bi
193	-	193356	192499	286	858	Transcriptional regulator, AraC family	bi	1621	ctg7180000011698	111778	112602	825	92.34	bi	568	ctg7180000002497	458559	459383	825	92.34	bi	751	ctg7180000003981	122202	122969	768	92.55	bi	998	ctg7180000005495	190743	189922	822	97.07	bi	1781	ctg7180000004666	265291	266112	822	97.8	bi	3788	ctg7180000005441	502394	503218	825	90.88	bi
194	-	193813	193442	124	372	conserved hypothetical protein	bi	1620	ctg7180000011698	111321	111692	372	95.93	bi	567	ctg7180000002497	458102	458473	372	95.93	bi	750	ctg7180000003981	121688	122059	372	95.93	bi	999	ctg7180000005495	191201	190830	372	99.19	bi	1780	ctg7180000004666	264834	265205	372	100	bi	3787	ctg7180000005441	501937	502308	372	91.87	bi
195	-	194765	193911	285	855	NADPH:quinone oxidoreductase 2 ## possible protective/detoxification role	bi	1619	ctg7180000011698	110359	111213	855	87.28	bi	566	ctg7180000002497	457140	457994	855	88.69	bi	749	ctg7180000003981	120726	121580	855	89.05	bi	1000	ctg7180000005495	192153	191299	855	97.54	bi	1779	ctg7180000004666	263882	264736	855	96.83	bi	3786	ctg7180000005441	500974	501828	855	87.63	bi
196	+	194854	195234	127	381	Redox-sensing transcriptional regulator QorR	bi	1618	ctg7180000011698	110270	109890	381	92.86	bi	565	ctg7180000002497	457051	456671	381	92.06	bi	748	ctg7180000003981	120637	120257	381	92.06	bi	1001	ctg7180000005495	192242	192622	381	98.41	bi	1778	ctg7180000004666	263793	263413	381	96.83	bi	3785	ctg7180000005441	500884	500504	381	94.44	bi
197	-	197422	195479	648	1944	2&#39;,3&#39;-cyclic-nucleotide 2&#39;-phosphodiesterase (EC 3.1.4.16)	bi	1617	ctg7180000011698	107878	109821	1944	95.52	bi	564	ctg7180000002497	454501	456444	1944	95.36	bi	747	ctg7180000003981	118085	120028	1944	94.9	bi	1002	ctg7180000005495	194647	192704	1944	98.45	bi	1777	ctg7180000004666	261353	263296	1944	98.3	bi	3784	ctg7180000005441	498440	500383	1944	94.74	bi
198	+	197644	198387	248	744	3&#39;(2&#39;),5&#39;-bisphosphate nucleotidase (EC 3.1.3.7)	bi	1616	ctg7180000011698	107658	106915	744	94.74	bi	563	ctg7180000002497	454281	453538	744	95.55	bi	746	ctg7180000003981	117865	117122	744	95.55	bi	1003	ctg7180000005495	194867	195610	744	99.6	bi	1776	ctg7180000004666	261131	260388	744	99.19	bi	3783	ctg7180000005441	498220	497477	744	96.36	bi
199	-	198934	198377	186	558	Protein ytfJ precursor	bi	1615	ctg7180000011698	106368	106925	558	92.97	bi	562	ctg7180000002497	452991	453548	558	92.97	bi	745	ctg7180000003981	116575	117132	558	92.97	bi	1004	ctg7180000005495	196157	195600	558	96.76	bi	1775	ctg7180000004666	259841	260398	558	98.92	bi	3782	ctg7180000005441	496930	497487	558	93.51	bi
200	+	199262	199468	69	207	hypothetical protein	bi	1614	ctg7180000011698	106039	105833	207	98.53	bi	561	ctg7180000002497	452662	452456	207	98.53	bi	744	ctg7180000003981	116246	116040	207	98.53	bi	1005	ctg7180000005495	196486	196692	207	100	bi	1774	ctg7180000004666	259513	259307	207	100	bi	3781	ctg7180000005441	496601	496395	207	100	bi
201	-	200863	199532	444	1332	Putative membrane protein	bi	1613	ctg7180000011698	104437	105768	1332	95.94	bi	560	ctg7180000002497	451060	452391	1332	95.94	bi	743	ctg7180000003981	114644	115975	1332	97.52	bi	1006	ctg7180000005495	198087	196756	1332	99.32	bi	1773	ctg7180000004666	257912	259243	1332	99.32	bi	3780	ctg7180000005441	494999	496330	1332	96.84	bi
203	-	203221	202583	213	639	Peptide methionine sulfoxide reductase MsrA (EC 1.8.4.11)	bi	1611	ctg7180000011698	102080	102718	639	94.81	bi	558	ctg7180000002497	448703	449341	639	95.28	bi	741	ctg7180000003981	112287	112925	639	95.28	bi	1008	ctg7180000005495	200444	199806	639	99.06	bi	1770	ctg7180000004666	255555	256193	639	99.53	bi	3778	ctg7180000005441	492707	493279	573	95.79	bi
204	+	203446	205179	578	1734	Uncharacterized protein YtfM precursor	bi	1610	ctg7180000011698	101855	100122	1734	95.32	bi	557	ctg7180000002497	448478	446745	1734	95.67	bi	740	ctg7180000003981	112062	110329	1734	95.67	bi	1009	ctg7180000005495	200669	202402	1734	98.27	bi	1769	ctg7180000004666	255330	253597	1734	98.27	bi	3777	ctg7180000005441	492329	490683	1647	96.72	bi
205	+	205185	208952	1256	3768	Uncharacterized protein YtfN	bi	1609	ctg7180000011698	100125	96349	3777	96.41	bi	556	ctg7180000002497	446785	442973	3813	96.49	bi	739	ctg7180000003981	110332	106556	3777	96.49	bi	1010	ctg7180000005495	202399	206175	3777	97.93	bi	1768	ctg7180000004666	253591	249824	3768	99.36	bi	3776	ctg7180000005441	490686	486910	3777	96.81	bi
206	+	209009	209290	94	282	UPF0131 protein YtfP	bi	1608	ctg7180000011698	96292	96011	282	95.7	bi	555	ctg7180000002497	442916	442635	282	97.85	bi	738	ctg7180000003981	106499	106218	282	98.92	bi	1011	ctg7180000005495	206232	206513	282	97.85	bi	1767	ctg7180000004666	249767	249486	282	100	bi	3775	ctg7180000005441	486853	486572	282	100	bi
208	-	211712	211185	176	528	Inorganic pyrophosphatase (EC 3.6.1.1)	bi	1598	ctg7180000011698	85402	85929	528	98.86	bi	546	ctg7180000002497	431900	432427	528	98.86	bi	727	ctg7180000003981	93722	94249	528	98.86	bi	1019	ctg7180000005495	217660	217133	528	99.43	bi	1758	ctg7180000004666	237411	237938	528	100	bi	3762	ctg7180000005441	474104	474631	528	98.86	bi
209	+	211779	211919	47	141	hypothetical protein	bi	1597	ctg7180000011698	85335	85213	123	74.36	bi	545	ctg7180000002497	431833	431711	123	74.36	bi	726	ctg7180000003981	93655	93533	123	74.36	bi	1020	ctg7180000005495	217727	217852	126	97.44	bi	1757	ctg7180000004666	237344	237204	141	97.83	bi	3761	ctg7180000005441	474037	473915	123	74.36	bi
211	+	212156	213070	305	915	Putative sugar ABC transport system, periplasmic binding protein YtfQ precursor	bi	1595	ctg7180000011698	84959	84045	915	97.04	bi	543	ctg7180000002497	431448	430543	906	97.67	bi	725	ctg7180000003981	93269	92364	906	97.67	bi	1022	ctg7180000005495	218104	219018	915	98.36	bi	1755	ctg7180000004666	236934	236053	882	99.66	bi	3759	ctg7180000005441	473661	472747	915	97.7	bi
212	+	213316	214818	501	1503	Putative sugar ABC transport system, ATP-binding protein YtfR (EC 3.6.3.17)	bi	1594	ctg7180000011698	83855	82353	1503	97.6	bi	542	ctg7180000002497	430346	428844	1503	97.4	bi	724	ctg7180000003981	91955	90453	1503	97.6	bi	1023	ctg7180000005495	219226	220728	1503	99.2	bi	1754	ctg7180000004666	235764	234262	1503	99.6	bi	3758	ctg7180000005441	472558	471056	1503	98.4	bi
213	+	214832	215854	341	1023	Putative sugar ABC transport system, permease protein YtfT	bi	1593	ctg7180000011698	82339	81317	1023	95.29	bi	541	ctg7180000002497	428830	427808	1023	95	bi	723	ctg7180000003981	90439	89417	1023	95.29	bi	1024	ctg7180000005495	220742	221764	1023	98.82	bi	1753	ctg7180000004666	234248	233226	1023	99.71	bi	3757	ctg7180000005441	470982	470020	963	96.25	bi
214	+	215841	216830	330	990	Putative sugar ABC transport system, permease protein YjfF	bi	1592	ctg7180000011698	81330	80341	990	98.78	bi	540	ctg7180000002497	427821	426832	990	98.78	bi	722	ctg7180000003981	89430	88441	990	98.78	bi	1025	ctg7180000005495	221751	222740	990	99.39	bi	1752	ctg7180000004666	233239	232250	990	99.39	bi	3756	ctg7180000005441	470033	469044	990	97.87	bi
215	+	216941	218506	522	1566	Methyl-accepting chemotaxis protein I (serine chemoreceptor protein)	bi	1591	ctg7180000011698	80265	78667	1599	95.2	bi	539	ctg7180000002497	426722	425157	1566	95.2	bi	721	ctg7180000003981	88331	86766	1566	95.39	bi	1026	ctg7180000005495	222851	224416	1566	98.27	bi	1751	ctg7180000004666	232139	230574	1566	98.85	bi	3755	ctg7180000005441	468798	467368	1431	94.73	bi
216	-	219787	218789	333	999	Fructose-1,6-bisphosphatase, type I (EC 3.1.3.11)	bi	1590	ctg7180000011698	77458	78456	999	99.4	bi	538	ctg7180000002497	423889	424887	999	99.4	bi	720	ctg7180000003981	85457	86455	999	99.1	bi	1027	ctg7180000005495	225579	224581	999	99.7	bi	1750	ctg7180000004666	229395	230393	999	100	bi	3754	ctg7180000005441	466157	467155	999	99.7	bi
217	+	219963	221342	460	1380	UDP-N-acetylmuramate:L-alanyl-gamma-D-glutamyl-meso-diaminopimelate ligase (EC 6.3.2.-)	bi	1589	ctg7180000011698	77282	75903	1380	98.47	bi	537	ctg7180000002497	423713	422334	1380	98.91	bi	719	ctg7180000003981	85281	83902	1380	98.91	bi	1028	ctg7180000005495	225755	227134	1380	99.78	bi	1749	ctg7180000004666	229219	227840	1380	100	bi	3753	ctg7180000005441	465945	464602	1344	98.65	bi
218	-	222607	221399	403	1209	hypothetical protein	bi	1588	ctg7180000011698	74637	75845	1209	95.02	bi	536	ctg7180000002497	421068	422276	1209	94.78	bi	718	ctg7180000003981	82636	83844	1209	94.78	bi	1029	ctg7180000005495	228400	227192	1209	98.01	bi	1748	ctg7180000004666	226574	227782	1209	99.75	bi	3752	ctg7180000005441	463336	464544	1209	94.03	bi
219	-	223482	222931	184	552	FIG138315: Putative alpha helix protein	bi	1587	ctg7180000011698	73765	74316	552	98.91	bi	535	ctg7180000002497	420196	420747	552	98.91	bi	717	ctg7180000003981	81765	82316	552	98.91	bi	1030	ctg7180000005495	229275	228724	552	99.45	bi	1747	ctg7180000004666	225698	226249	552	100	bi	3751	ctg7180000005441	462460	463011	552	98.91	bi
220	+	223602	224942	447	1341	TldE/PmbA protein, part of proposed TldE/TldD proteolytic complex (PMID 12029038)	bi	1586	ctg7180000011698	73646	72306	1341	98.43	bi	534	ctg7180000002497	420077	418737	1341	98.21	bi	716	ctg7180000003981	81646	80306	1341	97.98	bi	1031	ctg7180000005495	229395	230735	1341	99.78	bi	1746	ctg7180000004666	225578	224238	1341	99.55	bi	3750	ctg7180000005441	462340	461000	1341	97.98	bi
221	+	225000	225386	129	387	Soluble cytochrome b562	bi	1585	ctg7180000011698	72248	71862	387	96.88	bi	533	ctg7180000002497	418679	418293	387	98.44	bi	715	ctg7180000003981	80248	79862	387	97.66	bi	1032	ctg7180000005495	230793	231179	387	100	bi	1745	ctg7180000004666	224180	223794	387	100	bi	3749	ctg7180000005441	460942	460556	387	96.88	bi
234	-	234278	233814	155	465	Ribonucleotide reductase of class III (anaerobic), activating protein (EC 1.97.1.4)	bi	1575	ctg7180000011698	63526	63990	465	92.86	bi	523	ctg7180000002497	409956	410420	465	94.16	bi	714	ctg7180000003981	79342	79806	465	94.16	bi	1043	ctg7180000005495	239517	239053	465	96.1	bi	1735	ctg7180000004666	215456	215920	465	96.75	bi	3738	ctg7180000005441	452244	452708	465	94.16	bi
235	-	236709	234574	712	2136	Ribonucleotide reductase of class III (anaerobic), large subunit (EC 1.17.4.2)	bi	1574	ctg7180000011698	61166	63154	1989	96.22	bi	522	ctg7180000002497	407485	409620	2136	96.34	bi	713	ctg7180000003981	77177	79165	1989	96.53	bi	1044	ctg7180000005495	241904	239769	2136	98.87	bi	1734	ctg7180000004666	213133	215268	2136	99.58	bi	3737	ctg7180000005441	450076	452064	1989	96.68	bi
236	-	237887	237006	294	882	Transcriptional regulator, LysR family	bi	1573	ctg7180000011698	59840	60721	882	95.21	bi	521	ctg7180000002497	406306	407187	882	94.86	bi	712	ctg7180000003981	75851	76732	882	95.55	bi	1045	ctg7180000005495	243080	242199	882	97.61	bi	1733	ctg7180000004666	211955	212836	882	97.61	bi	3736	ctg7180000005441	448750	449631	882	94.18	bi
237	+	237990	238520	177	531	Glutathione-regulated potassium-efflux system ancillary protein KefG	bi	1572	ctg7180000011698	59737	59207	531	91.43	bi	520	ctg7180000002497	406203	405673	531	91.43	bi	711	ctg7180000003981	75748	75218	531	91.43	bi	1046	ctg7180000005495	243183	243713	531	97.16	bi	1732	ctg7180000004666	211852	211322	531	97.73	bi	3735	ctg7180000005441	448647	448117	531	92.57	bi
238	-	240192	238531	554	1662	Trehalose-6-phosphate hydrolase (EC 3.2.1.93)	bi	1571	ctg7180000011698	57527	59182	1656	94.18	bi	519	ctg7180000002497	403993	405648	1656	94.18	bi	710	ctg7180000003981	73538	75193	1656	94.18	bi	1047	ctg7180000005495	245385	243724	1662	97.83	bi	1731	ctg7180000004666	209651	211312	1662	99.1	bi	3734	ctg7180000005441	446437	448092	1656	94.36	bi
239	-	241671	240253	473	1419	PTS system, trehalose-specific IIB component (EC 2.7.1.69) / PTS system, trehalose-specific IIC component (EC 2.7.1.69)	bi	1570	ctg7180000011698	56048	57466	1419	94.07	bi	518	ctg7180000002497	402514	403932	1419	94.07	bi	709	ctg7180000003981	72059	73477	1419	94.07	bi	1048	ctg7180000005495	246864	245446	1419	98.31	bi	1730	ctg7180000004666	208172	209590	1419	100	bi	3733	ctg7180000005441	444958	446376	1419	94.28	bi
240	-	242753	241806	316	948	Trehalose operon transcriptional repressor	bi	1569	ctg7180000011698	54953	55900	948	90.76	bi	517	ctg7180000002497	401419	402366	948	90.76	bi	708	ctg7180000003981	70964	71911	948	90.76	bi	1049	ctg7180000005495	247945	246998	948	97.13	bi	1729	ctg7180000004666	207090	208037	948	96.51	bi	3732	ctg7180000005441	443874	444821	948	90.13	bi
242	+	243807	244442	212	636	Glutaredoxin 2	bi	1567	ctg7180000011698	54576	53941	636	88.63	bi	515	ctg7180000002497	401042	400407	636	87.68	bi	706	ctg7180000003981	70587	69952	636	87.68	bi	1051	ctg7180000005495	249000	249635	636	93.84	bi	1727	ctg7180000004666	206036	205401	636	97.16	bi	3730	ctg7180000005441	442814	442179	636	89.57	bi
243	+	244501	244803	101	303	hypothetical protein	bi	1566	ctg7180000011698	53884	53582	303	93	bi	514	ctg7180000002497	400350	400048	303	93	bi	705	ctg7180000003981	69895	69593	303	93	bi	1052	ctg7180000005495	249694	249996	303	100	bi	1726	ctg7180000004666	205342	205040	303	100	bi	3729	ctg7180000005441	442124	441822	303	92	bi
244	-	245348	244863	162	486	Uncharacterized protein yqhG precursor	bi	1565	ctg7180000011698	53012	53521	510	86.96	bi	513	ctg7180000002497	399477	399986	510	86.96	bi	704	ctg7180000003981	69023	69532	510	86.96	bi	1053	ctg7180000005495	250565	250056	510	97.52	bi	1725	ctg7180000004666	204471	204980	510	98.76	bi	3728	ctg7180000005441	441246	441755	510	91.3	bi
245	-	246276	245449	276	828	Methylglyoxal reductase, acetol producing (EC 1.1.1.-) / 2,5-diketo-D-gluconate reductase A (EC 1.1.1.274)	bi	1564	ctg7180000011698	52108	52935	828	97.09	bi	512	ctg7180000002497	398574	399401	828	97.82	bi	703	ctg7180000003981	68119	68946	828	97.82	bi	1054	ctg7180000005495	251469	250642	828	98.55	bi	1724	ctg7180000004666	203567	204394	828	100	bi	3727	ctg7180000005441	440342	441169	828	96.36	bi
246	-	247545	246382	388	1164	Hypothetical oxidoreductase YqhD (EC 1.1.-.-)	bi	1563	ctg7180000011698	50839	52002	1164	96.12	bi	511	ctg7180000002497	397305	398468	1164	95.61	bi	702	ctg7180000003981	66850	68013	1164	96.38	bi	1055	ctg7180000005495	252738	251575	1164	98.19	bi	1723	ctg7180000004666	202298	203461	1164	98.45	bi	3726	ctg7180000005441	439073	440236	1164	96.38	bi
247	+	247736	248629	298	894	Hypothetical transcriptional regulator YqhC	bi	1562	ctg7180000011698	50651	49758	894	91.92	bi	510	ctg7180000002497	397117	396224	894	93.94	bi	701	ctg7180000003981	66662	65769	894	93.6	bi	1056	ctg7180000005495	252944	253822	879	96.23	bi	1722	ctg7180000004666	202107	201214	894	98.99	bi	3725	ctg7180000005441	438885	437992	894	94.95	bi
248	-	249311	248658	218	654	DedA family inner membrane protein YghB	bi	1561	ctg7180000011698	49076	49729	654	95.83	bi	509	ctg7180000002497	395542	396195	654	98.16	bi	700	ctg7180000003981	65087	65740	654	98.16	bi	1057	ctg7180000005495	254504	253851	654	97.7	bi	1721	ctg7180000004666	200532	201185	654	98.62	bi	3724	ctg7180000005441	437310	437963	654	98.15	bi
249	-	249611	249429	61	183	Cystathionine beta-lyase (EC 4.4.1.8)	bi	1560	ctg7180000011698	47770	48957	1188	96.67	bi	508	ctg7180000002497	394072	395424	1353	96.67	bi	699	ctg7180000003981	63619	64968	1350	96.67	bi	1058	ctg7180000005495	255972	254623	1350	100	bi	1720	ctg7180000004666	199226	200413	1188	98.33	bi	3723	ctg7180000005441	436214	437191	978	95	bi
252	+	250864	251598	245	735	MotA/TolQ/ExbB proton channel family protein	bi	1558	ctg7180000011698	47505	46780	726	97.1	bi	507	ctg7180000002497	393988	393254	735	97.95	bi	698	ctg7180000003981	63516	62797	720	97.91	bi	1059	ctg7180000005495	256102	256794	693	99.57	bi	1719	ctg7180000004666	198961	198242	720	99.58	bi	3721	ctg7180000005441	435740	435021	720	97.91	bi
253	+	251603	252028	142	426	Biopolymer transport protein ExbD/TolR	bi	1557	ctg7180000011698	46773	46348	426	95.74	bi	506	ctg7180000002497	393247	392822	426	96.45	bi	697	ctg7180000003981	62790	62365	426	96.45	bi	1060	ctg7180000005495	256799	257224	426	99.29	bi	1718	ctg7180000004666	198237	197812	426	98.58	bi	3720	ctg7180000005441	435014	434589	426	96.45	bi
254	-	252993	252097	299	897	Putative oxidoreductase	bi	1556	ctg7180000011698	45371	46267	897	98.32	bi	505	ctg7180000002497	391844	392740	897	97.99	bi	696	ctg7180000003981	61386	62282	897	98.32	bi	1061	ctg7180000005495	258189	257293	897	99.33	bi	1717	ctg7180000004666	196848	197744	897	98.99	bi	3719	ctg7180000005441	433619	434515	897	97.65	bi
256	-	254308	253889	140	420	Putative cytoplasmic protein	bi	1555	ctg7180000011698	44673	45092	420	87.77	bi	504	ctg7180000002497	391145	391564	420	88.49	bi	695	ctg7180000003981	60687	61106	420	88.49	bi	1063	ctg7180000005495	259504	259085	420	91.37	bi	1715	ctg7180000004666	195532	195951	420	97.84	bi	3717	ctg7180000005441	432302	432721	420	87.77	bi
257	-	254715	254314	134	402	hypothetical protein	bi	1554	ctg7180000011698	44266	44667	402	97.74	bi	503	ctg7180000002497	390738	391139	402	97.74	bi	694	ctg7180000003981	60280	60681	402	97.74	bi	1064	ctg7180000005495	259911	259510	402	100	bi	1714	ctg7180000004666	195125	195526	402	98.5	bi	3716	ctg7180000005441	432024	432296	273	98.89	bi
258	+	254821	255321	167	501	Putative ATP-dependent RNA helicase-like protein	bi	1553	ctg7180000011698	44160	43660	501	94.58	bi	501+502	ctg7180000002497	390520	390135	261+129	97.62	bi	693	ctg7180000003981	60174	59674	501	94.58	bi	1065	ctg7180000005495	260017	260517	501	96.99	bi	1713	ctg7180000004666	195019	194519	501	100	bi	3715	ctg7180000005441	431727	431290	438	95.86	bi
259	+	255397	255894	166	498	Putative membrane protein	bi	1552	ctg7180000011698	43540	43043	498	98.18	bi	500	ctg7180000002497	390015	389518	498	98.18	bi	692	ctg7180000003981	59554	59057	498	98.18	bi	1066	ctg7180000005495	260592	261089	498	100	bi	1712	ctg7180000004666	194444	193947	498	100	bi	3714	ctg7180000005441	431189	430671	519	97.55	bi
260	+	256057	257187	377	1131	Putative inner membrane protein	bi	1551	ctg7180000011698	42880	41753	1128	90.32	bi	499	ctg7180000002497	389354	388242	1113	92.54	bi	691	ctg7180000003981	58894	57782	1113	92.82	bi	1067	ctg7180000005495	261253	262371	1119	96.72	bi	1711	ctg7180000004666	193783	192653	1131	97.61	bi	3712	ctg7180000005441	429300	428236	1065	90.96	bi
261	-	258639	257260	460	1380	Maltoporin (maltose/maltodextrin high-affinity receptor, phage lambda receptor protein)	bi	1549	ctg7180000011698	39724	41103	1380	96.08	bi	496	ctg7180000002497	384740	386119	1380	96.3	bi	688	ctg7180000003981	54281	55660	1380	96.3	bi	1069	ctg7180000005495	265457	264150	1308	97.72	bi	1710	ctg7180000004666	191262	192578	1317	99.32	bi	3711	ctg7180000005441	426790	428139	1350	94.21	bi
262	-	259105	258800	102	306	PTS system, cellobiose-specific IIA component (EC 2.7.1.69)	bi	1548	ctg7180000011698	39269	39574	306	95.05	bi	495	ctg7180000002497	384285	384590	306	94.06	bi	687	ctg7180000003981	53826	54131	306	95.05	bi	1070	ctg7180000005495	265986	265681	306	98.02	bi	1709	ctg7180000004666	190733	191038	306	100	bi	3710	ctg7180000005441	426306	426611	306	96.04	bi
263	-	260566	259241	442	1326	PTS system, cellobiose-specific IIC component (EC 2.7.1.69)	bi	1547	ctg7180000011698	37805	39130	1326	96.6	bi	494	ctg7180000002497	382821	384146	1326	96.6	bi	686	ctg7180000003981	52362	53687	1326	96.37	bi	1071	ctg7180000005495	267447	266122	1326	99.55	bi	1708	ctg7180000004666	189272	190597	1326	99.77	bi	3709	ctg7180000005441	424844	426169	1326	96.15	bi
264	-	260897	260583	105	315	PTS system, cellobiose-specific IIB component (EC 2.7.1.69)	bi	1546	ctg7180000011698	37474	37788	315	99.04	bi	493	ctg7180000002497	382490	382804	315	99.04	bi	685	ctg7180000003981	52031	52345	315	99.04	bi	1072	ctg7180000005495	267778	267464	315	100	bi	1707	ctg7180000004666	188941	189255	315	100	bi	3708	ctg7180000005441	424513	424827	315	99.04	bi
266	+	261188	262141	318	954	Catabolite control protein A	bi	1545	ctg7180000011698	37120	36230	891	94.93	bi	492	ctg7180000002497	382136	381246	891	95.27	bi	684	ctg7180000003981	51677	50787	891	95.27	bi	1074	ctg7180000005495	268132	269022	891	99.32	bi	1705	ctg7180000004666	188590	187697	894	99.66	bi	3707	ctg7180000005441	424141	423269	873	95.86	bi
267	-	262789	262169	207	621	Inner membrane protein yjdF	bi	1544	ctg7180000011698	35572	36189	618	83.17	bi	491	ctg7180000002497	380588	381205	618	84.16	bi	680	ctg7180000003981	43731	44348	618	83.17	bi	1075	ctg7180000005495	269672	269028	645	93.17	bi	1704	ctg7180000004666	187047	187691	645	97.07	bi	3706	ctg7180000005441	422610	423227	618	82.93	bi
283	-	288339	287620	240	720	Putative inner membrane protein YqgA	bi	1540	ctg7180000011698	29496	30215	720	93.31	bi	487	ctg7180000002497	374522	375241	720	93.31	bi	668	ctg7180000003981	29500	30219	720	93.31	bi	1082	ctg7180000005495	281671	280952	720	99.16	bi	1695	ctg7180000004666	176481	177200	720	98.74	bi	3703	ctg7180000005441	416937	417656	720	94.56	bi
285	+	288885	291023	713	2139	Ornithine decarboxylase (EC 4.1.1.17)	bi	1539	ctg7180000011698	28955	26817	2139	96.07	bi	486	ctg7180000002497	373982	371844	2139	95.93	bi	667	ctg7180000003981	28959	26821	2139	95.93	bi	1084	ctg7180000005495	282214	284352	2139	99.16	bi	1694	ctg7180000004666	175938	173800	2139	99.72	bi	3702	ctg7180000005441	416393	414255	2139	96.35	bi
286	-	291982	291287	232	696	Transcriptional regulatory protein CitB, DpiA	bi	1538	ctg7180000011698	25962	26660	699	96.07	bi	485	ctg7180000002497	370989	371687	699	96.07	bi	666	ctg7180000003981	25912	26610	699	95.65	bi	1085	ctg7180000005495	285283	284585	699	97.84	bi	1693	ctg7180000004666	172882	173580	699	97.84	bi	3701	ctg7180000005441	413452	414150	699	96.52	bi
287	-	293606	291972	545	1635	Sensor kinase CitA, DpiB (EC 2.7.3.-)	bi	1537	ctg7180000011698	24335	25972	1638	96.32	bi	484	ctg7180000002497	369367	370999	1632	96.14	bi	665	ctg7180000003981	24285	25922	1638	97.06	bi	1086	ctg7180000005495	286910	285273	1638	98.53	bi	1692	ctg7180000004666	171258	172892	1635	97.98	bi	3700	ctg7180000005441	412044	413462	1419	95.97	bi
289	+	294031	295308	426	1278	Malate Na(+) symporter	bi	1536	ctg7180000011698	23913	22636	1278	98.35	bi	483	ctg7180000002497	369029	367665	1365	98.59	bi	664	ctg7180000003981	23863	22586	1278	98.59	bi	1087	ctg7180000005495	287332	288609	1278	99.29	bi	1691	ctg7180000004666	170834	169557	1278	99.53	bi	3699	ctg7180000005441	411490	410126	1365	98.12	bi
290	+	295327	296190	288	864	Fumarylacetoacetate hydrolase family protein	bi	1535	ctg7180000011698	22617	21754	864	96.17	bi	482	ctg7180000002497	367646	366783	864	96.17	bi	663	ctg7180000003981	22567	21704	864	96.17	bi	1088	ctg7180000005495	288628	289491	864	99.3	bi	1690	ctg7180000004666	169538	168675	864	96.52	bi	3698	ctg7180000005441	410107	409244	864	96.17	bi
291	+	296208	297239	344	1032	[Citrate [pro-3S]-lyase] ligase (EC 6.2.1.22)	bi	1534	ctg7180000011698	21735	20704	1032	93.29	bi	481	ctg7180000002497	366764	365733	1032	93.59	bi	662	ctg7180000003981	21685	20654	1032	93.59	bi	1089	ctg7180000005495	289509	290540	1032	95.92	bi	1689	ctg7180000004666	168657	167626	1032	95.34	bi	3697	ctg7180000005441	409225	408194	1032	93.88	bi
292	+	297266	297559	98	294	Citrate lyase beta chain (EC 4.1.3.6)	bi	1533	ctg7180000011698	20678	20385	294	95.88	bi	480	ctg7180000002497	365707	365414	294	95.88	bi	661	ctg7180000003981	20628	20335	294	95.88	bi	1090	ctg7180000005495	290566	290859	294	98.97	bi	1688	ctg7180000004666	167599	167306	294	97.94	bi	3696	ctg7180000005441	408168	407875	294	94.85	bi
293	+	297556	298431	292	876	Citrate lyase beta chain (EC 4.1.3.6)	bi	1532	ctg7180000011698	20388	19513	876	98.28	bi	479	ctg7180000002497	365417	364542	876	97.94	bi	660	ctg7180000003981	20338	19463	876	97.94	bi	1091	ctg7180000005495	290856	291731	876	99.31	bi	1687	ctg7180000004666	167309	166092	1218	97.04	bi	3695	ctg7180000005441	407827	407003	825	97.81	bi
297	+	299964	300503	180	540	Apo-citrate lyase phosphoribosyl-dephospho-CoA transferase (EC 2.7.7.61)	bi	1530	ctg7180000011698	17981	17442	540	93.85	bi	477	ctg7180000002497	363010	362471	540	95.53	bi	658	ctg7180000003981	17931	17392	540	94.97	bi	1093	ctg7180000005495	293263	293802	540	97.21	bi	1686	ctg7180000004666	166088	165549	540	98.32	bi	3693	ctg7180000005441	405471	404932	540	91.06	bi
298	+	300514	301323	270	810	2-(5&#39;&#39;-triphosphoribosyl)-3&#39;-dephosphocoenzyme-A synthase (EC 2.7.8.25)	bi	1529	ctg7180000011698	17425	16622	804	88.59	bi	476	ctg7180000002497	362493	361651	843	87.97	bi	657	ctg7180000003981	17414	16572	843	87.97	bi	1094	ctg7180000005495	293843	294622	780	92.64	bi	1684+1685	ctg7180000004666	165002	164790	213	92.75	bi	3692	ctg7180000005441	404906	404112	795	88.17	bi
299	-	302647	301562	362	1086	Membrane-bound lytic murein transglycosylase C precursor (EC 3.2.1.-)	bi	1528	ctg7180000011698	15471	16556	1086	97.51	bi	475	ctg7180000002497	360458	361417	960	97.18	bi	656	ctg7180000003981	15225	16310	1086	97.23	bi	1095	ctg7180000005495	295817	294732	1086	98.06	bi	1683	ctg7180000004666	163501	164586	1086	97.78	bi	3691	ctg7180000005441	402874	403959	1086	96.95	bi
300	-	302964	302689	92	276	FIG001341: Probable Fe(2+)-trafficking protein YggX	bi	1527	ctg7180000011698	15154	15429	276	96.7	bi	473	ctg7180000002497	360016	360291	276	96.7	bi	655	ctg7180000003981	14908	15183	276	96.7	bi	1096	ctg7180000005495	296134	295859	276	96.7	bi	1682	ctg7180000004666	163184	163459	276	100	bi	3690	ctg7180000005441	402557	402832	276	96.7	bi
301	-	304052	302967	362	1086	A/G-specific adenine glycosylase (EC 3.2.2.-)	bi	1526	ctg7180000011698	14066	15151	1086	96.68	bi	472	ctg7180000002497	358928	360013	1086	96.4	bi	654	ctg7180000003981	13820	14905	1086	96.68	bi	1097	ctg7180000005495	297222	296137	1086	98.34	bi	1681	ctg7180000004666	162096	163181	1086	99.45	bi	3689	ctg7180000005441	401469	402554	1086	96.12	bi
302	+	304205	304924	240	720	tRNA (guanine46-N7-)-methyltransferase (EC 2.1.1.33)	bi	1525	ctg7180000011698	13913	13194	720	97.91	bi	471	ctg7180000002497	358776	358057	720	97.91	bi	653	ctg7180000003981	13668	12949	720	97.91	bi	1098	ctg7180000005495	297375	298094	720	99.16	bi	1680	ctg7180000004666	161943	161224	720	100	bi	3688	ctg7180000005441	401316	400597	720	97.49	bi
303	+	304924	305250	109	327	FIG002060: uncharacterized protein YggL	bi	1524	ctg7180000011698	13194	12868	327	98.15	bi	470	ctg7180000002497	358057	357731	327	98.15	bi	652	ctg7180000003981	12949	12623	327	98.15	bi	1099	ctg7180000005495	298094	298420	327	98.15	bi	1679	ctg7180000004666	161224	160898	327	99.07	bi	3687	ctg7180000005441	400597	400271	327	99.07	bi
304	+	305301	306017	239	717	FIG004016: Uncharacterized protein YggN	bi	1523	ctg7180000011698	12817	12101	717	97.9	bi	469	ctg7180000002497	357680	356964	717	97.9	bi	651	ctg7180000003981	12572	11856	717	97.9	bi	1100	ctg7180000005495	298471	299187	717	99.58	bi	1678	ctg7180000004666	160847	160131	717	100	bi	3686	ctg7180000005441	400219	399503	717	98.31	bi
308	-	308359	307394	322	966	Putative metal chaperone, involved in Zn homeostasis, GTPase of COG0523 family	bi	1520	ctg7180000011698	9737	10705	969	88.47	bi	466	ctg7180000002497	354858	355832	975	88.71	bi	648	ctg7180000003981	9750	10724	975	89.03	bi	1104	ctg7180000005495	301550	300585	966	95.61	bi	1675	ctg7180000004666	158048	159013	966	95.94	bi	3684	ctg7180000005441	397129	398097	969	87.54	bi
309	-	308581	308378	68	204	COG2879, Hypothetical small protein yjiX	bi	1519	ctg7180000011698	9515	9718	204	95.52	bi	465	ctg7180000002497	354636	354839	204	97.01	bi	647	ctg7180000003981	9528	9731	204	97.01	bi	1105	ctg7180000005495	301772	301569	204	97.01	bi	1674	ctg7180000004666	157826	158029	204	100	bi	3683	ctg7180000005441	396907	397110	204	98.51	bi
310	-	310995	308842	718	2154	Carbon starvation protein A paralog	bi	1517	ctg7180000011698	7184	9337	2154	97.49	bi	462+463	ctg7180000002497	352324	353991	1668	98.47	bi	645	ctg7180000003981	7197	9350	2154	97.49	bi	1106	ctg7180000005495	304139	301986	2154	98.88	bi	1673	ctg7180000004666	155512	157665	2154	99.86	bi	3682	ctg7180000005441	394755	396788	2034	96.6	bi
311	+	311834	313882	683	2049	Methyl-accepting chemotaxis protein I (serine chemoreceptor protein)	bi	1515	ctg7180000011698	6266	4317	1950	90.14	bi	461	ctg7180000002497	351390	349441	1950	89.98	bi	644	ctg7180000003981	6279	4330	1950	90.14	bi	1108	ctg7180000005495	305072	307015	1944	93.2	bi	1672	ctg7180000004666	154557	152617	1941	97.68	bi	3680	ctg7180000005441	393641	391692	1950	87.98	bi
312	-	315459	314488	324	972	Phytoene synthase (EC 2.5.1.32)	bi	1514	ctg7180000011698	2739	3710	972	91.33	bi	460	ctg7180000002497	347863	348834	972	91.02	bi	643	ctg7180000003981	2752	3723	972	91.3	bi	1109	ctg7180000005495	308594	307623	972	94.43	bi	1671	ctg7180000004666	151039	152010	972	95.98	bi	3679	ctg7180000005441	390114	391085	972	90.4	bi
313	-	316934	315456	493	1479	Phytoene dehydrogenase (EC 1.14.99.-)	bi	1513	ctg7180000011698	1264	2742	1479	94.92	bi	459	ctg7180000002497	346388	347866	1479	95.12	bi	642	ctg7180000003981	1277	2755	1479	95.12	bi	1110	ctg7180000005495	310069	308591	1479	98.98	bi	1670	ctg7180000004666	149564	151042	1479	99.39	bi	3678	ctg7180000005441	388639	390117	1479	94.92	bi
314	-	318102	316927	392	1176	Lycopene cyclase	bi	1512	ctg7180000011698	96	1271	1176	88.49	bi	458b	ctg7180000002497	345220	346395	1175	87.98	bi	641	ctg7180000003981	109	1284	1176	87.47	bi	1111	ctg7180000005495	311237	310062	1176	93.86	bi	1669	ctg7180000004666	148396	149571	1176	94.63	bi	3677	ctg7180000005441	387471	388646	1176	88.24	bi
315	-	319322	318099	408	1224	Zeaxanthin glucosyl transferase	bi	unannotated	ctg7180000011697	389852	390890	1039		bi	458a	ctg7180000002497	343948	345223	1275	87.05	-	-	ctg7180000003980	318519	319577	1058		bi	1112	ctg7180000005495	312508	311234	1275	93.12	bi	1668	ctg7180000004666	147125	148399	1275	97.3	bi	3676	ctg7180000005441	386251	387474	1224	84.94	bi
316	-	320413	319370	348	1044	Isopentenyl-diphosphate delta-isomerase, FMN-dependent (EC 5.3.3.2)	bi	1511	ctg7180000011697	388761	389804	1044	90.2	bi	457	ctg7180000002497	342908	343951	1044	90.2	bi	640	ctg7180000003980	317479	318522	1044	89.91	bi	1113	ctg7180000005495	313548	312505	1044	94.81	bi	1667	ctg7180000004666	146085	147128	1044	95.1	bi	3675	ctg7180000005441	385160	386203	1044	91.93	bi
317	-	321361	320456	302	906	Octaprenyl-diphosphate synthase (EC 2.5.1.-) / Dimethylallyltransferase (EC 2.5.1.1) / Geranyltranstransferase (farnesyldiphosphate synthase) (EC 2.5.1.10) / Geranylgeranyl pyrophosphate synthetase (EC 2.5.1.29)	bi	1510	ctg7180000011697	387810	388715	906	95.35	bi	456	ctg7180000002497	341957	342862	906	96.35	bi	639	ctg7180000003980	316528	317433	906	96.01	bi	1114	ctg7180000005495	314496	313591	906	98.67	bi	1666	ctg7180000004666	145137	146042	906	98.67	bi	3674	ctg7180000005441	384209	385114	906	94.68	bi
318	-	322171	321623	183	549	Protein ytfJ precursor	bi	1509	ctg7180000011697	387004	387552	549	90.11	bi	454	ctg7180000002497	341151	341699	549	89.01	bi	638	ctg7180000003980	315722	316270	549	89.56	bi	1116	ctg7180000005495	315228	314758	471	92.95	bi	1664	ctg7180000004666	144327	144875	549	95.05	bi	3673	ctg7180000005441	383402	383950	549	88.4	bi
323	+	324986	325492	169	507	G:T/U mismatch-specific uracil/thymine DNA-glycosylase	bi	1507	ctg7180000011697	385642	385136	507	97.02	bi	449	ctg7180000002497	337543	337037	507	97.02	bi	636	ctg7180000003980	311816	311310	507	97.62	bi	1137	ctg7180000005495	339720	340226	507	99.4	bi	1661	ctg7180000004666	143410	142904	507	99.4	bi	3671	ctg7180000005441	382681	382175	507	97.02	bi
324	-	325967	325545	141	423	hypothetical protein	bi	1506	ctg7180000011697	384682	385089	408	86.43	bi	448	ctg7180000002497	336571	336990	420	89.29	bi	635	ctg7180000003980	310844	311263	420	88.57	bi	1138	ctg7180000005495	340698	340279	420	93.57	bi	1660	ctg7180000004666	142609	142851	243	96.25	bi	3670	ctg7180000005441	381886	382128	243	91.25	bi
325	-	328054	326210	615	1845	RNA polymerase sigma factor RpoD	bi	1505	ctg7180000011697	382585	384429	1845	99.35	bi	447	ctg7180000002497	334474	336318	1845	99.35	bi	634	ctg7180000003980	308747	310591	1845	99.35	bi	1139	ctg7180000005495	342785	340941	1845	99.84	bi	1659	ctg7180000004666	140344	142188	1845	100	bi	3669	ctg7180000005441	379618	381462	1845	99.67	bi
327	-	330039	328294	582	1746	DNA primase (EC 2.7.7.-)	bi	1504	ctg7180000011697	380603	382348	1746	98.45	bi	445	ctg7180000002497	332489	334234	1746	98.28	bi	632	ctg7180000003980	306762	308507	1746	98.28	bi	1140	ctg7180000005495	344770	343025	1746	97.59	bi	1658	ctg7180000004666	138359	140104	1746	99.66	bi	3668	ctg7180000005441	377635	379380	1746	98.28	bi
328	-	330367	330152	72	216	SSU ribosomal protein S21p	bi	1503	ctg7180000011697	380275	380490	216	100	bi	444	ctg7180000002497	332161	332376	216	100	bi	631	ctg7180000003980	306434	306649	216	100	bi	1141	ctg7180000005495	345098	344883	216	100	bi	1657	ctg7180000004666	138031	138246	216	100	bi	3667	ctg7180000005441	377307	377522	216	100	bi
329	+	330616	331629	338	1014	YgjD/Kae1/Qri7 family, required for threonylcarbamoyladenosine (t(6)A) formation in tRNA	bi	1502	ctg7180000011697	380027	379014	1014	98.52	bi	443	ctg7180000002497	331913	330900	1014	98.81	bi	630	ctg7180000003980	306186	305173	1014	98.52	bi	1142	ctg7180000005495	345347	346360	1014	99.7	bi	1656	ctg7180000004666	137783	136770	1014	100	bi	3665+3666	ctg7180000005441	377059	376047	582+435	97.93	bi
330	-	332283	331666	206	618	Acyl-phosphate:glycerol-3-phosphate O-acyltransferase PlsY	bi	1501	ctg7180000011697	378359	378976	618	96.1	bi	442	ctg7180000002497	330245	330862	618	97.07	bi	629	ctg7180000003980	304539	305135	597	96.97	bi	1143	ctg7180000005495	347014	346397	618	99.02	bi	1655	ctg7180000004666	136117	136734	618	99.02	bi	3664	ctg7180000005441	375575	376006	432	96.5	bi
331	+	332391	332750	120	360	Dihydroneopterin aldolase (EC 4.1.2.25)	bi	1500	ctg7180000011697	378251	377892	360	96.64	bi	441	ctg7180000002497	330138	329779	360	96.64	bi	628	ctg7180000003980	304410	304051	360	96.64	bi	1144	ctg7180000005495	347122	347481	360	100	bi	1654	ctg7180000004666	136009	135650	360	100	bi	3663	ctg7180000005441	375281	374922	360	98.32	bi
332	+	332878	333696	273	819	Undecaprenyl-diphosphatase (EC 3.6.1.27)	bi	1499	ctg7180000011697	377767	376949	819	97.06	bi	440	ctg7180000002497	329654	328836	819	97.06	bi	627	ctg7180000003980	303917	303108	810	97.03	bi	1145	ctg7180000005495	347608	348426	819	99.26	bi	1653	ctg7180000004666	135522	134704	819	98.53	bi	3662	ctg7180000005441	374797	373979	819	97.43	bi
333	-	334949	333702	416	1248	tRNA nucleotidyltransferase (EC 2.7.7.21) (EC 2.7.7.25)	bi	1498	ctg7180000011697	375769	376944	1176	95.4	bi	439	ctg7180000002497	327655	328830	1176	95.14	bi	626	ctg7180000003980	301927	303102	1176	94.88	bi	1146	ctg7180000005495	349607	348432	1176	98.72	bi	1652	ctg7180000004666	133451	134698	1248	99.04	bi	3661	ctg7180000005441	372825	373973	1149	96.34	bi
334	-	335659	335045	205	615	Arylsulfatase (EC 3.1.6.1)	bi	1497	ctg7180000011697	374987	375601	615	97.06	bi	438	ctg7180000002497	326873	327487	615	97.06	bi	625	ctg7180000003980	301145	301759	615	97.06	bi	1147	ctg7180000005495	350389	349775	615	98.04	bi	1651	ctg7180000004666	132741	133355	615	99.51	bi	3660	ctg7180000005441	372016	372630	615	97.06	bi
335	+	335910	337211	434	1302	Adenylate cyclase (EC 4.6.1.1)	bi	1496	ctg7180000011697	374737	373436	1302	94.44	bi	436	ctg7180000002497	326623	325322	1302	94.91	bi	624	ctg7180000003980	300895	299594	1302	94.91	bi	1149	ctg7180000005495	350640	351941	1302	98.38	bi	1650	ctg7180000004666	132490	131189	1302	98.85	bi	3659	ctg7180000005441	371766	370465	1302	94.91	bi
336	+	337231	340068	946	2838	Glutamate-ammonia-ligase adenylyltransferase (EC 2.7.7.42)	bi	1495	ctg7180000011697	373415	370578	2838	93.54	bi	435	ctg7180000002497	325301	322464	2838	93.65	bi	623	ctg7180000003980	299573	296736	2838	93.54	bi	1150	ctg7180000005495	351961	354798	2838	98.73	bi	1649	ctg7180000004666	131169	128332	2838	98.2	bi	3658	ctg7180000005441	370399	367607	2793	93.87	bi
337	+	340136	341563	476	1428	ADP-heptose synthase (EC 2.7.-.-) / D-glycero-beta-D-manno-heptose 7-phosphate kinase	bi	1494	ctg7180000011697	370510	369083	1428	98.52	bi	434	ctg7180000002497	322396	320969	1428	98.52	bi	622	ctg7180000003980	296668	295241	1428	98.31	bi	1151	ctg7180000005495	354866	356293	1428	99.58	bi	1648	ctg7180000004666	128264	126837	1428	99.37	bi	3657	ctg7180000005441	367539	366112	1428	98.11	bi
338	-	341979	341614	122	366	Uncharacterized protein yqiC	bi	1493	ctg7180000011697	368666	369031	366	90.91	bi	433	ctg7180000002497	320552	320917	366	91.74	bi	621	ctg7180000003980	294824	295189	366	90.91	bi	1152	ctg7180000005495	356709	356344	366	98.35	bi	1647	ctg7180000004666	126421	126786	366	96.69	bi	3656	ctg7180000005441	365693	366058	366	91.74	bi
340	+	342394	343047	218	654	3,4-dihydroxy-2-butanone 4-phosphate synthase	bi	1492	ctg7180000011697	368250	367597	654	99.54	bi	432	ctg7180000002497	320136	319483	654	99.54	bi	620	ctg7180000003980	294408	293755	654	99.54	bi	1154	ctg7180000005495	357124	357777	654	100	bi	1646	ctg7180000004666	126006	125353	654	100	bi	3655	ctg7180000005441	365278	364625	654	99.54	bi
341	-	343890	343114	259	777	Zinc transporter ZupT	bi	1491	ctg7180000011697	366748	367530	783	93.49	bi	431	ctg7180000002497	318634	319416	783	93.08	bi	619	ctg7180000003980	292906	293688	783	92.69	bi	1155	ctg7180000005495	358618	357842	777	98.45	bi	1645	ctg7180000004666	124511	125287	777	98.84	bi	3654	ctg7180000005441	363775	364557	783	93.08	bi
342	+	343959	344873	305	915	Uncharacterized protein ygiD	bi	1490	ctg7180000011697	366538	365765	774	92.22	bi	430	ctg7180000002497	318424	317651	774	92.22	bi	618	ctg7180000003980	292696	291923	774	91.83	bi	1156	ctg7180000005495	358687	359601	915	93.75	bi	1644	ctg7180000004666	124319	123528	792	92.78	bi	3653	ctg7180000005441	363531	362791	741	90.24	bi
343	-	346061	344901	387	1161	Similarity with glutathionylspermidine synthase (EC 6.3.1.8), group 1	bi	1489	ctg7180000011697	364574	365734	1161	95.08	bi	429	ctg7180000002497	316460	317620	1161	95.34	bi	617	ctg7180000003980	290732	291892	1161	95.34	bi	1157	ctg7180000005495	360789	359629	1161	97.93	bi	1643	ctg7180000004666	122340	123500	1161	97.41	bi	3652	ctg7180000005441	361603	362763	1161	96.63	bi
344	-	346718	346065	218	654	UPF0441 protein ygiB	bi	1488	ctg7180000011697	363913	364569	657	97.71	bi	428	ctg7180000002497	315799	316455	657	97.71	bi	616	ctg7180000003980	290071	290727	657	97.71	bi	1158	ctg7180000005495	361449	360793	657	98.17	bi	1642	ctg7180000004666	121683	122336	654	99.54	bi	3651	ctg7180000005441	360946	361599	654	97.7	bi
345	-	348356	346869	496	1488	Type I secretion outer membrane protein, TolC precursor	bi	1487	ctg7180000011697	362271	363761	1491	95.77	bi	427	ctg7180000002497	314157	315647	1491	95.56	bi	615	ctg7180000003980	288432	289919	1488	96.57	bi	1159	ctg7180000005495	363087	361600	1488	97.98	bi	1641	ctg7180000004666	120045	121532	1488	98.59	bi	3650	ctg7180000005441	359303	360793	1491	97.18	bi
346	+	348570	349202	211	633	ADP-ribose pyrophosphatase (EC 3.6.1.13)	bi	1486	ctg7180000011697	362058	361426	633	96.67	bi	426	ctg7180000002497	313944	313312	633	96.19	bi	614	ctg7180000003980	288219	287587	633	96.19	bi	1160	ctg7180000005495	363301	363933	633	99.52	bi	1640	ctg7180000004666	119831	119199	633	100	bi	3649	ctg7180000005441	359089	358457	633	97.14	bi
347	+	349205	349627	141	423	Putative cytoplasmic protein	bi	1485	ctg7180000011697	361423	361001	423	100	bi	425	ctg7180000002497	313309	312887	423	100	bi	613	ctg7180000003980	287584	287162	423	100	bi	1161	ctg7180000005495	363936	364358	423	98.57	bi	1639	ctg7180000004666	119196	118774	423	100	bi	3648	ctg7180000005441	358556	358032	525	100	bi
348	+	349652	350479	276	828	3&#39;,5&#39;-cyclic-nucleotide phosphodiesterase (EC 3.1.4.17)	bi	1484	ctg7180000011697	360976	360149	828	93.82	bi	424	ctg7180000002497	312862	312035	828	94.18	bi	612	ctg7180000003980	287137	286310	828	94.18	bi	1162	ctg7180000005495	364383	365210	828	98.18	bi	1638	ctg7180000004666	118749	117922	828	99.27	bi	3647	ctg7180000005441	357707	357180	528	96.57	bi
349	+	350479	351054	192	576	Putative esterase, FIGfam005057	bi	1483	ctg7180000011697	360149	359574	576	97.38	bi	423	ctg7180000002497	312035	311460	576	98.43	bi	611	ctg7180000003980	286310	285735	576	98.43	bi	1163	ctg7180000005495	365210	365785	576	98.95	bi	1637	ctg7180000004666	117922	117347	576	99.48	bi	3646	ctg7180000005441	357180	356605	576	97.89	bi
350	+	351097	352989	631	1893	Topoisomerase IV subunit B (EC 5.99.1.-)	bi	1482	ctg7180000011697	359459	357639	1821	99.17	bi	422	ctg7180000002497	311417	309525	1893	98.57	bi	610	ctg7180000003980	285620	283800	1821	98.68	bi	1164	ctg7180000005495	365900	367720	1821	99.83	bi	1636	ctg7180000004666	117232	115412	1821	99.67	bi	3645	ctg7180000005441	356562	354670	1893	99.21	bi
351	+	353311	355491	727	2181	Catalase (EC 1.11.1.6) / Peroxidase (EC 1.11.1.7)	bi	1472	ctg7180000011697	349136	346956	2181	93.11	bi	421	ctg7180000002497	309330	307150	2181	93.94	bi	609	ctg7180000003980	283605	281425	2181	93.66	bi	1174	ctg7180000005495	376176	378356	2181	97.11	bi	1625	ctg7180000004666	106955	104775	2181	97.93	bi	3635	ctg7180000005441	346071	344017	2055	94.3	bi
352	-	355869	355555	105	315	YgiN protei involved in menadione metabolism	bi	1471	ctg7180000011697	346545	346859	315	97.12	bi	420	ctg7180000002497	306740	307054	315	97.12	bi	608	ctg7180000003980	281014	281328	315	98.08	bi	1175	ctg7180000005495	378734	378420	315	99.04	bi	1624	ctg7180000004666	104397	104711	315	99.04	bi	3634	ctg7180000005441	343603	343917	315	98.08	bi
353	-	356482	355901	194	582	Modulator of drug activity B	bi	1470	ctg7180000011697	345932	346513	582	93.78	bi	419	ctg7180000002497	306127	306708	582	93.78	bi	607	ctg7180000003980	280401	280982	582	94.3	bi	1176	ctg7180000005495	379347	378766	582	94.3	bi	1623	ctg7180000004666	103784	104365	582	98.45	bi	3633	ctg7180000005441	342990	343571	582	95.34	bi
355	+	356682	358952	757	2271	Topoisomerase IV subunit A (EC 5.99.1.-)	bi	1468	ctg7180000011697	344348	342090	2259	98.13	bi	418	ctg7180000002497	305879	303609	2271	98.28	bi	606	ctg7180000003980	280153	277883	2271	98.15	bi	1177	ctg7180000005495	379547	381817	2271	99.21	bi	1622	ctg7180000004666	103584	101314	2271	99.74	bi	3632	ctg7180000005441	342607	340337	2271	98.54	bi
356	+	359192	359929	246	738	1-acyl-sn-glycerol-3-phosphate acyltransferase (EC 2.3.1.51)	bi	1467	ctg7180000011697	341823	341104	720	92.47	bi	417	ctg7180000002497	303342	302623	720	93.31	bi	605	ctg7180000003980	277616	276897	720	93.31	bi	1178	ctg7180000005495	382074	382793	720	95.4	bi	1621	ctg7180000004666	101056	100337	720	98.74	bi	3631	ctg7180000005441	339968	339351	618	96.1	bi
357	+	359977	361389	471	1413	Putative cell division protein precursor	bi	1466	ctg7180000011697	341054	339642	1413	97.87	bi	416	ctg7180000002497	302573	301161	1413	98.3	bi	604	ctg7180000003980	276847	275435	1413	98.09	bi	1179	ctg7180000005495	382842	384254	1413	99.36	bi	1620	ctg7180000004666	100289	98877	1413	99.79	bi	3630	ctg7180000005441	339301	337889	1413	98.3	bi
358	-	362811	361774	346	1038	Radical SAM family enzyme, similar to coproporphyrinogen III oxidase, oxygen-independent, clustered with nucleoside-triphosphatase RdgB	bi	1465	ctg7180000011697	338333	339469	1137	95.36	bi	415	ctg7180000002497	299695	300831	1137	95.94	bi	603	ctg7180000003980	274120	275256	1137	95.36	bi	1180	ctg7180000005495	385607	384471	1137	98.26	bi	1619	ctg7180000004666	97415	98551	1137	97.68	bi	3629	ctg7180000005441	336679	337716	1038	95.65	bi
359	-	363496	362903	198	594	Nucleoside 5-triphosphatase RdgB (dHAPTP, dITP, XTP-specific) (EC 3.6.1.15)	bi	1464	ctg7180000011697	337747	338340	594	92.89	bi	414	ctg7180000002497	299109	299702	594	91.88	bi	602	ctg7180000003980	273534	274127	594	91.37	bi	1181	ctg7180000005495	386193	385600	594	98.48	bi	1618	ctg7180000004666	96829	97422	594	98.98	bi	3628	ctg7180000005441	335994	336587	594	89.85	bi
360	-	363801	363511	97	291	UPF0235 protein VC0458	bi	1463	ctg7180000011697	337443	337733	291	100	bi	413	ctg7180000002497	298805	299095	291	100	bi	601	ctg7180000003980	273230	273520	291	100	bi	1182	ctg7180000005495	386498	386208	291	100	bi	1617	ctg7180000004666	96524	96814	291	100	bi	3627	ctg7180000005441	335730	335990	261	96.34	bi
361	-	364352	363798	185	555	Integral membrane protein YggT, involved in response to extracytoplasmic stress (osmotic shock)	bi	1462	ctg7180000011697	336892	337446	555	94.57	bi	412	ctg7180000002497	298254	298808	555	95.11	bi	600	ctg7180000003980	272679	273233	555	95.11	bi	1183	ctg7180000005495	387049	386495	555	100	bi	1616	ctg7180000004666	95973	96527	555	100	bi	3626	ctg7180000005441	335137	335691	555	93.48	bi
362	-	364982	364374	203	609	Hypothetical protein YggS, proline synthase co-transcribed bacterial homolog PROSC	bi	1461	ctg7180000011697	336262	336876	615	93.03	bi	411	ctg7180000002497	297624	298238	615	93.53	bi	599	ctg7180000003980	272049	272663	615	93.53	bi	1184	ctg7180000005495	387679	387065	615	99.01	bi	1615	ctg7180000004666	95343	95957	615	99.01	bi	3625	ctg7180000005441	334594	335121	528	92.44	bi
363	+	365097	366113	339	1017	Twitching motility protein PilT	bi	1460	ctg7180000011697	336147	335131	1017	95.25	bi	410	ctg7180000002497	297509	296493	1017	95.25	bi	598	ctg7180000003980	271934	270918	1017	95.25	bi	1185	ctg7180000005495	387794	388810	1017	97.92	bi	1614	ctg7180000004666	95228	94212	1017	98.82	bi	3624	ctg7180000005441	334272	333376	897	96.3	bi
364	-	368368	366110	753	2259	hypothetical protein	bi	1459	ctg7180000011697	332876	335134	2259	90.43	bi	409	ctg7180000002497	294238	296496	2259	91.76	bi	597	ctg7180000003980	268663	270921	2259	91.76	bi	1186	ctg7180000005495	391065	388807	2259	96.54	bi	1613	ctg7180000004666	91957	94215	2259	97.21	bi	3623	ctg7180000005441	331121	333379	2259	90.81	bi
365	+	368431	369123	231	693	Transcriptional regulator, IclR family	bi	1457	ctg7180000011697	332813	332121	693	92.58	bi	407	ctg7180000002497	294175	293483	693	92.14	bi	595	ctg7180000003980	268600	267908	693	92.14	bi	1188	ctg7180000005495	391128	391820	693	93.91	bi	1611	ctg7180000004666	91894	91202	693	96.51	bi	3622	ctg7180000005441	330956	330366	591	90.31	bi
366	-	369699	369283	139	417	Putative Holliday junction resolvase (EC 3.1.-.-)	bi	1456	ctg7180000011697	331541	331957	417	94.93	bi	406	ctg7180000002497	292905	293321	417	94.93	bi	594	ctg7180000003980	267330	267746	417	94.93	bi	1189	ctg7180000005495	392397	391981	417	100	bi	1610	ctg7180000004666	90626	91042	417	99.28	bi	3621	ctg7180000005441	329795	330211	417	96.38	bi
367	-	370262	369699	188	564	UPF0301 protein YqgE	bi	1455	ctg7180000011697	330972	331541	570	97.86	bi	405	ctg7180000002497	292336	292905	570	97.86	bi	593	ctg7180000003980	266761	267330	570	97.86	bi	1190	ctg7180000005495	392960	392397	564	97.86	bi	1609	ctg7180000004666	90057	90626	570	100	bi	3620	ctg7180000005441	329262	329795	534	98.31	bi
368	-	371323	370376	316	948	Glutathione synthetase (EC 6.3.2.3)	bi	1454	ctg7180000011697	329917	330864	948	96.19	bi	404	ctg7180000002497	291281	292228	948	95.56	bi	592	ctg7180000003980	265706	266653	948	95.87	bi	1191	ctg7180000005495	394021	393074	948	100	bi	1608	ctg7180000004666	89002	89949	948	100	bi	3619	ctg7180000005441	328173	329120	948	97.14	bi
369	-	372067	371336	244	732	Ribosomal RNA small subunit methyltransferase E (EC 2.1.1.-)	bi	1453	ctg7180000011697	329173	329904	732	96.3	bi	403	ctg7180000002497	290537	291268	732	95.88	bi	591	ctg7180000003980	264962	265693	732	95.88	bi	1192	ctg7180000005495	394765	394034	732	98.35	bi	1607	ctg7180000004666	88258	88989	732	99.59	bi	3618	ctg7180000005441	327519	328160	642	96.71	bi
370	-	372848	372141	236	708	Extracellular deoxyribonuclease Dns (EC 3.1.21.-)	bi	1452	ctg7180000011697	328392	329099	708	95.74	bi	402	ctg7180000002497	289756	290463	708	95.32	bi	590	ctg7180000003980	264181	264888	708	95.32	bi	1193	ctg7180000005495	395546	394839	708	99.57	bi	1606	ctg7180000004666	87477	88184	708	99.57	bi	3617	ctg7180000005441	326648	327355	708	95.74	bi
371	-	373395	372937	153	459	Protein sprT	bi	1451	ctg7180000011697	327845	328303	459	94.08	bi	401	ctg7180000002497	289167	289667	501	94.74	bi	589	ctg7180000003980	263634	264092	459	94.74	bi	1194	ctg7180000005495	396135	395635	501	96.05	bi	1605	ctg7180000004666	86888	87388	501	99.34	bi	3616	ctg7180000005441	326101	326559	459	96.71	bi
372	-	374922	373528	465	1395	Arabinose-proton symporter	bi	1449	ctg7180000011697	325157	326551	1395	98.06	bi	399	ctg7180000002497	286521	287915	1395	98.06	bi	587	ctg7180000003980	260945	262339	1395	98.28	bi	1195	ctg7180000005495	397620	396226	1395	99.57	bi	1604	ctg7180000004666	85571	86797	1227	99.51	bi	3614	ctg7180000005441	323416	324810	1395	98.28	bi
373	-	376490	375336	385	1155	S-adenosylmethionine synthetase (EC 2.5.1.6)	bi	1448	ctg7180000011697	323588	324742	1155	98.96	bi	398	ctg7180000002497	284954	286102	1149	98.39	bi	586	ctg7180000003980	259376	260530	1155	98.96	bi	1196	ctg7180000005495	399187	398033	1155	99.48	bi	1602	ctg7180000004666	83838	84992	1155	100	bi	3613	ctg7180000005441	321846	323000	1155	98.7	bi
375	+	377362	379260	633	1899	Biosynthetic arginine decarboxylase (EC 4.1.1.19)	bi	1447	ctg7180000011697	322690	320816	1875	98.4	bi	397	ctg7180000002497	284056	282182	1875	98.56	bi	585	ctg7180000003980	258478	256604	1875	98.56	bi	1197	ctg7180000005495	400059	401957	1899	99.53	bi	1600	ctg7180000004666	82966	81068	1899	99.84	bi	3612	ctg7180000005441	320972	319074	1899	97.78	bi
376	+	379484	380404	307	921	Agmatinase (EC 3.5.3.11)	bi	1446	ctg7180000011697	320570	319650	921	100	bi	396	ctg7180000002497	281860	281018	843	100	bi	584	ctg7180000003980	256358	255438	921	100	bi	1198	ctg7180000005495	402181	403101	921	99.67	bi	1599	ctg7180000004666	80844	79924	921	99.67	bi	3611	ctg7180000005441	318848	317928	921	99.02	bi
377	-	381276	380518	253	759	Putative metalloprotease yggG (EC 3.4.24.-)	bi	1445	ctg7180000011697	318783	319541	759	96.03	bi	395	ctg7180000002497	280152	280910	759	96.03	bi	583	ctg7180000003980	254571	255329	759	96.03	bi	1199	ctg7180000005495	403969	403211	759	98.41	bi	1598	ctg7180000004666	79057	79815	759	100	bi	3610	ctg7180000005441	317060	317818	759	98.02	bi
378	+	381557	383548	664	1992	Transketolase (EC 2.2.1.1)	bi	1444	ctg7180000011697	318504	316513	1992	96.83	bi	394	ctg7180000002497	279873	277882	1992	97.13	bi	582	ctg7180000003980	254292	252301	1992	96.98	bi	1200	ctg7180000005495	404250	406241	1992	98.64	bi	1597	ctg7180000004666	78776	76785	1992	99.55	bi	3609	ctg7180000005441	316782	314791	1992	97.29	bi
380	-	384740	383604	379	1137	putative ADP-ribosylglycohydrolase	bi	1443	ctg7180000011697	315322	316458	1137	79.1	bi	393	ctg7180000002497	276691	277827	1137	78.84	bi	581	ctg7180000003980	251109	252245	1137	79.37	bi	1201	ctg7180000005495	407434	406298	1137	92.06	bi	1596	ctg7180000004666	75593	76729	1137	94.97	bi	3608	ctg7180000005441	313598	314734	1137	78.57	bi
382	+	385094	386113	340	1020	D-erythrose-4-phosphate dehydrogenase (EC 1.2.1.72)	bi	1442	ctg7180000011697	314967	313948	1020	97.64	bi	392	ctg7180000002497	276336	275317	1020	97.94	bi	580	ctg7180000003980	250754	249735	1020	97.35	bi	1202	ctg7180000005495	407788	408807	1020	99.12	bi	1595	ctg7180000004666	75239	74220	1020	98.23	bi	3607	ctg7180000005441	313242	312223	1020	97.05	bi
383	+	386190	387353	388	1164	Phosphoglycerate kinase (EC 2.7.2.3)	bi	1441	ctg7180000011697	313872	312709	1164	96.9	bi	391	ctg7180000002497	275241	274078	1164	96.9	bi	579	ctg7180000003980	249659	248496	1164	96.9	bi	1203	ctg7180000005495	408884	410047	1164	99.22	bi	1594	ctg7180000004666	74143	72980	1164	100	bi	3606	ctg7180000005441	312147	310984	1164	97.67	bi
384	+	387450	388526	359	1077	Fructose-bisphosphate aldolase class II (EC 4.1.2.13)	bi	1440	ctg7180000011697	312612	311536	1077	98.32	bi	390	ctg7180000002497	273981	272905	1077	98.32	bi	578	ctg7180000003980	248399	247323	1077	98.32	bi	1204	ctg7180000005495	410145	411221	1077	99.72	bi	1593	ctg7180000004666	72883	71807	1077	100	bi	3605	ctg7180000005441	310887	309808	1080	97.21	bi
385	+	388717	389655	313	939	Protein involved in stability of MscS mechanosensitive channel	bi	1439	ctg7180000011697	311346	310408	939	91.67	bi	389	ctg7180000002497	272715	271777	939	92.95	bi	577	ctg7180000003980	247133	246195	939	92.63	bi	1205	ctg7180000005495	411414	412352	939	98.4	bi	1592	ctg7180000004666	71618	70680	939	97.44	bi	3604	ctg7180000005441	309618	308680	939	95.83	bi
386	+	389802	390437	212	636	Arginine exporter protein ArgO	bi	1438	ctg7180000011697	310262	309627	636	91.47	bi	388	ctg7180000002497	271633	270998	636	92.89	bi	576	ctg7180000003980	246048	245413	636	92.89	bi	1206	ctg7180000005495	412528	413133	606	95.02	bi	1591	ctg7180000004666	70534	69899	636	97.16	bi	3603	ctg7180000005441	308491	307898	594	93.4	bi
387	+	390542	391339	266	798	Protein of unknown function DUF541	bi	1437	ctg7180000011697	309523	308726	798	95.09	bi	387	ctg7180000002497	270894	270097	798	95.09	bi	575	ctg7180000003980	245309	244512	798	94.34	bi	1207	ctg7180000005495	413238	414020	783	94.34	bi	1590	ctg7180000004666	69794	68997	798	96.98	bi	3602	ctg7180000005441	307794	307009	786	94.34	bi
388	-	392261	391368	298	894	Chromosome initiation inhibitor	bi	1436	ctg7180000011697	307804	308697	894	98.65	bi	386	ctg7180000002497	269175	270068	894	98.65	bi	574	ctg7180000003980	243590	244483	894	98.65	bi	1208	ctg7180000005495	414940	414047	894	99.33	bi	1589	ctg7180000004666	68075	68968	894	99.33	bi	3601	ctg7180000005441	306129	306980	852	98.59	bi
389	+	392429	393088	220	660	Ribose 5-phosphate isomerase A (EC 5.3.1.6)	bi	1435	ctg7180000011697	307636	306977	660	95.89	bi	385	ctg7180000002497	269007	268348	660	95.89	bi	573	ctg7180000003980	243458	242763	696	95.89	bi	1209	ctg7180000005495	415072	415767	696	98.63	bi	1588	ctg7180000004666	67907	67248	660	100	bi	3600	ctg7180000005441	305919	305260	660	97.26	bi
390	+	393358	394596	413	1239	D-3-phosphoglycerate dehydrogenase (EC 1.1.1.95)	bi	1434	ctg7180000011697	306708	305470	1239	98.06	bi	384	ctg7180000002497	268078	266840	1239	98.06	bi	572	ctg7180000003980	242493	241252	1242	97.82	bi	1210	ctg7180000005495	416037	417275	1239	99.76	bi	1587	ctg7180000004666	66978	65740	1239	99.27	bi	3599	ctg7180000005441	304991	303753	1239	97.33	bi
391	-	395393	394683	237	711	5-formyltetrahydrofolate cyclo-ligase (EC 6.3.3.2)	bi	1433	ctg7180000011697	304787	305383	597	88.89	bi	383	ctg7180000002497	266157	266753	597	87.88	bi	571	ctg7180000003980	240690	241166	477	90.51	bi	1211	ctg7180000005495	417952	417356	597	95.96	bi	1586	ctg7180000004666	65063	65659	597	98.99	bi	3598	ctg7180000005441	303174	303650	477	93.04	bi
392	-	395643	395521	41	123	Z-ring-associated protein ZapA	bi	1432	ctg7180000011697	304216	304545	330	97.5	bi	382	ctg7180000002497	265586	265915	330	97.5	bi	570	ctg7180000003980	240206	240328	123	100	bi	1212	ctg7180000005495	418317	418195	123	100	bi	1585	ctg7180000004666	64492	64821	330	97.5	bi	3597	ctg7180000005441	302595	302813	219	97.5	bi
393	+	396030	396590	187	561	FIG001590: Putative conserved exported protein precursor	bi	1431	ctg7180000011697	304036	303476	561	98.92	bi	381	ctg7180000002497	265430	264846	585	98.92	bi	569	ctg7180000003980	239819	239259	561	98.92	bi	1213	ctg7180000005495	418704	419264	561	99.46	bi	1584	ctg7180000004666	64312	63752	561	100	bi	3596	ctg7180000005441	302328	301744	585	98.39	bi
394	+	396614	397930	439	1317	Xaa-Pro aminopeptidase (EC 3.4.11.9)	bi	1430	ctg7180000011697	303452	302136	1317	96.8	bi	380	ctg7180000002497	264822	263506	1317	96.8	bi	568	ctg7180000003980	239235	237919	1317	96.8	bi	1214	ctg7180000005495	419288	420604	1317	97.95	bi	1583	ctg7180000004666	63728	62412	1317	99.09	bi	3595	ctg7180000005441	301720	300404	1317	97.03	bi
395	+	397927	399105	393	1179	2-octaprenyl-6-methoxyphenol hydroxylase (EC 1.14.13.-)	bi	1429	ctg7180000011697	302139	300961	1179	94.13	bi	379	ctg7180000002497	263509	262331	1179	94.39	bi	567	ctg7180000003980	237922	236744	1179	94.13	bi	1215	ctg7180000005495	420601	421779	1179	98.47	bi	1582	ctg7180000004666	62415	61237	1179	98.72	bi	3594	ctg7180000005441	300401	299229	1173	95.13	bi
396	+	399116	400318	401	1203	2-octaprenyl-3-methyl-6-methoxy-1,4-benzoquinol hydroxylase (EC 1.14.13.-)	bi	1428	ctg7180000011697	300950	299748	1203	94.75	bi	378	ctg7180000002497	262320	261118	1203	94.75	bi	566	ctg7180000003980	236733	235531	1203	94.25	bi	1216	ctg7180000005495	421790	422992	1203	97.75	bi	1581	ctg7180000004666	61226	60024	1203	98	bi	3593	ctg7180000005441	299182	298016	1167	93.3	bi
398	+	400741	401838	366	1098	Aminomethyltransferase (glycine cleavage system T protein) (EC 2.1.2.10)	bi	1427	ctg7180000011697	299325	298228	1098	95.89	bi	377	ctg7180000002497	260696	259599	1098	95.89	bi	565	ctg7180000003980	235108	234011	1098	96.16	bi	1218	ctg7180000005495	423415	424512	1098	99.18	bi	1580	ctg7180000004666	59601	58504	1098	99.18	bi	3592	ctg7180000005441	297593	296496	1098	96.99	bi
399	+	401862	402251	130	390	Glycine cleavage system H protein	bi	1426	ctg7180000011697	298204	297815	390	97.67	bi	376	ctg7180000002497	259575	259186	390	97.67	bi	564	ctg7180000003980	233987	233598	390	97.67	bi	1219	ctg7180000005495	424536	424925	390	100	bi	1579	ctg7180000004666	58480	58091	390	100	bi	3591	ctg7180000005441	296472	296083	390	96.9	bi
400	+	402382	405255	958	2874	Glycine dehydrogenase [decarboxylating] (glycine cleavage system P protein) (EC 1.4.4.2)	bi	1425	ctg7180000011697	297686	294813	2874	97.07	bi	375	ctg7180000002497	259057	256184	2874	97.07	bi	563	ctg7180000003980	233469	230596	2874	97.18	bi	1220	ctg7180000005495	425058	427931	2874	98.96	bi	1577	ctg7180000004666	57960	55087	2874	98.96	bi	3590	ctg7180000005441	295949	293076	2874	98.12	bi
401	+	405423	406166	248	744	Putative oxidoreductase	bi	1424	ctg7180000011697	294629	293886	744	93.52	bi	374	ctg7180000002497	256042	255257	786	93.52	bi	562	ctg7180000003980	230412	229669	744	94.33	bi	1221	ctg7180000005495	428100	428843	744	96.76	bi	1576	ctg7180000004666	54918	54175	744	95.95	bi	3589	ctg7180000005441	292875	292132	744	93.52	bi
402	-	407887	406454	478	1434	6-phospho-beta-glucosidase (EC 3.2.1.86)	bi	1423	ctg7180000011697	292296	293729	1434	96.23	bi	373	ctg7180000002497	253429	254862	1434	96.65	bi	561	ctg7180000003980	227781	229214	1434	96.65	bi	1222	ctg7180000005495	430419	428986	1434	97.27	bi	1575	ctg7180000004666	52581	54014	1434	97.69	bi	3588	ctg7180000005441	290525	291958	1434	95.39	bi
403	-	408773	408039	245	735	Phosphosugar-binding transcriptional regulator, RpiR family	bi	1422	ctg7180000011697	291409	292143	735	95.9	bi	372	ctg7180000002497	252542	253276	735	95.9	bi	560	ctg7180000003980	226893	227627	735	95.9	bi	1223	ctg7180000005495	431305	430571	735	96.72	bi	1574	ctg7180000004666	51697	52431	735	96.72	bi	3587	ctg7180000005441	289639	290373	735	95.06	bi
404	+	408944	409258	105	315	Protein HI1394	bi	1421	ctg7180000011697	291237	290923	315	89.22	bi	371	ctg7180000002497	252403	252056	348	89.22	bi	559	ctg7180000003980	226751	226407	345	89.22	bi	1224	ctg7180000005495	431488	431802	315	87.38	bi	1573	ctg7180000004666	51527	51213	315	94.17	bi	3586	ctg7180000005441	289466	289152	315	86.41	bi
405	+	409401	410054	218	654	COG1272: Predicted membrane protein hemolysin III homolog	bi	1420	ctg7180000011697	290677	290105	573	96.32	bi	370	ctg7180000002497	251893	251240	654	97.24	bi	558	ctg7180000003980	226161	225589	573	95.79	bi	1225	ctg7180000005495	431945	432598	654	96.31	bi	1572	ctg7180000004666	51070	50417	654	100	bi	3585	ctg7180000005441	288642	288334	309	99.02	bi
406	-	411148	410159	330	990	Folate-dependent protein for Fe/S cluster synthesis/repair in oxidative stress	bi	1419	ctg7180000011697	288985	289974	990	90.88	bi	369	ctg7180000002497	250121	251110	990	90.27	bi	557	ctg7180000003980	224471	225460	990	91.79	bi	1226	ctg7180000005495	433696	432707	990	96.05	bi	1571	ctg7180000004666	49320	50309	990	95.44	bi	3584	ctg7180000005441	287214	288203	990	91.19	bi
407	+	411426	411692	89	267	YgfY COG2938	bi	1418	ctg7180000011697	288707	288441	267	95.45	bi	368	ctg7180000002497	249843	249577	267	95.45	bi	556	ctg7180000003980	224193	223927	267	95.45	bi	1227	ctg7180000005495	433974	434240	267	98.86	bi	1570	ctg7180000004666	49042	48776	267	98.86	bi	3583	ctg7180000005441	286937	286671	267	94.32	bi
409	-	412624	412103	174	522	Flavodoxin 2	bi	1416	ctg7180000011697	287510	288031	522	97.11	bi	366	ctg7180000002497	248646	249167	522	96.53	bi	554	ctg7180000003980	222996	223517	522	97.11	bi	1229	ctg7180000005495	435175	434654	522	99.42	bi	1568	ctg7180000004666	47844	48365	522	99.42	bi	3581	ctg7180000005441	285721	286242	522	97.11	bi
410	+	412726	413622	299	897	Tyrosine recombinase XerD	bi	1415	ctg7180000011697	287414	286512	903	96.64	bi	365	ctg7180000002497	248550	247648	903	96.64	bi	553	ctg7180000003980	222900	221998	903	96.64	bi	1230	ctg7180000005495	435271	436173	903	98.66	bi	1567	ctg7180000004666	47748	46846	903	98.66	bi	3579	ctg7180000005441	285517	284723	795	96.97	bi
411	+	413645	414364	240	720	Thiol:disulfide interchange protein DsbC	bi	1414	ctg7180000011697	286489	285770	720	96.23	bi	364	ctg7180000002497	247625	246906	720	96.23	bi	552	ctg7180000003980	221975	221256	720	96.23	bi	1231	ctg7180000005495	436196	436915	720	97.49	bi	1566	ctg7180000004666	46823	46104	720	98.74	bi	3578	ctg7180000005441	284700	283981	720	95.4	bi
412	+	414368	416101	578	1734	Single-stranded-DNA-specific exonuclease RecJ (EC 3.1.-.-)	bi	1413	ctg7180000011697	285766	284033	1734	97.05	bi	363	ctg7180000002497	246902	245169	1734	97.4	bi	551	ctg7180000003980	221252	219519	1734	97.4	bi	1232	ctg7180000005495	436919	438652	1734	98.27	bi	1565	ctg7180000004666	46100	44367	1734	99.13	bi	3577	ctg7180000005441	283818	282244	1575	97.52	bi
413	+	416415	417296	294	882	Peptide chain release factor 2; programmed frameshift-containing	bi	1411	ctg7180000011697	283719	282838	882	100	bi	361	ctg7180000002497	244855	243974	882	100	bi	549	ctg7180000003980	219205	218324	882	100	bi	1233	ctg7180000005495	438966	439847	882	100	bi	1564	ctg7180000004666	44053	43172	882	99.66	bi	3576	ctg7180000005441	281930	281049	882	98.29	bi
414	+	417306	418823	506	1518	Lysyl-tRNA synthetase (class II) (EC 6.1.1.6)	bi	1410	ctg7180000011697	282828	281311	1518	97.82	bi	360	ctg7180000002497	243964	242447	1518	97.82	bi	548	ctg7180000003980	218314	216797	1518	98.02	bi	1234	ctg7180000005495	439857	441374	1518	99.6	bi	1563	ctg7180000004666	43162	41645	1518	99.6	bi	3575	ctg7180000005441	281039	279522	1518	98.22	bi
415	+	418966	419724	253	759	Uncharacterized lipoprotein YgeR precursor	bi	1409	ctg7180000011697	281164	280409	756	82.61	bi	359	ctg7180000002497	242300	241545	756	81.42	bi	547	ctg7180000003980	216650	215895	756	81.42	bi	1235	ctg7180000005495	441516	442274	759	96.43	bi	1562	ctg7180000004666	41503	40745	759	98.02	bi	3574	ctg7180000005441	279200	278628	573	84.02	bi
416	+	420445	421065	207	621	LysE-family efflux protein	bi	1406	ctg7180000011697	278440	277820	621	93.2	bi	337	ctg7180000002497	225950	225330	621	93.69	bi	543	ctg7180000003980	213945	213325	621	93.69	bi	1241	ctg7180000005495	455146	455766	621	92.72	bi	1552	ctg7180000004666	26415	25795	621	95.63	bi	3572	ctg7180000005441	277478	276858	621	92.23	bi
417	+	421187	421846	220	660	Putative transcriptional regulator protein	bi	1405	ctg7180000011697	277657	277037	621	83.98	bi	336	ctg7180000002497	225167	224547	621	82.52	bi	542	ctg7180000003980	213162	212542	621	81.55	bi	1242	ctg7180000005495	455889	456548	660	87.67	bi	1551	ctg7180000004666	25631	25011	621	90.29	bi	3571	ctg7180000005441	276447	276076	372	82.79	bi
418	+	421998	423176	393	1179	Acetyl-CoA acetyltransferase (EC 2.3.1.9)	bi	1404	ctg7180000011697	276882	275701	1182	93.64	bi	335	ctg7180000002497	224392	223211	1182	94.4	bi	541	ctg7180000003980	212387	211206	1182	94.15	bi	1243	ctg7180000005495	456697	457875	1179	96.94	bi	1550	ctg7180000004666	24863	23685	1179	96.94	bi	3570	ctg7180000005441	275924	274743	1182	93.89	bi
419	+	423539	424219	227	681	N-acetylneuraminic acid outer membrane channel protein NanC	bi	1402	ctg7180000011697	275290	274610	681	96.02	bi	334	ctg7180000002497	222816	222136	681	96.9	bi	539	ctg7180000003980	210795	210115	681	96.9	bi	1245	ctg7180000005495	458267	458947	681	96.46	bi	1549	ctg7180000004666	23321	22641	681	96.9	bi	3569	ctg7180000005441	274355	273675	681	94.69	bi
420	-	425638	424460	393	1179	Oligogalacturonate lyase (EC 4.2.2.6)	bi	1401	ctg7180000011697	273169	274347	1179	92.84	bi	333	ctg7180000002497	220696	221874	1179	92.07	bi	538	ctg7180000003980	208674	209852	1179	92.58	bi	1246	ctg7180000005495	460385	459207	1179	94.9	bi	1548	ctg7180000004666	21220	22398	1179	97.45	bi	3568	ctg7180000005441	272235	273413	1179	91.82	bi
421	+	426249	427010	254	762	5-keto-D-gluconate 5-reductase (EC 1.1.1.69)	bi	1399	ctg7180000011697	272555	271794	762	97.63	bi	332	ctg7180000002497	220083	219322	762	97.63	bi	537	ctg7180000003980	208068	207307	762	97.23	bi	1248	ctg7180000005495	460995	461756	762	98.02	bi	1546	ctg7180000004666	20609	19848	762	98.81	bi	3566	ctg7180000005441	271610	270849	762	97.63	bi
422	-	428521	427232	430	1290	Sugar-binding protein precursor	bi	1397	ctg7180000011697	269238	270437	1200	96.24	bi	330	ctg7180000002497	216328	217617	1290	96.27	bi	535	ctg7180000003980	204169	205458	1290	96.04	bi	1249	ctg7180000005495	463302	462103	1200	96.99	bi	1545	ctg7180000004666	18230	19519	1290	97.9	bi	3564	ctg7180000005441	267900	269189	1290	96.97	bi
423/424	-	429706	428535	232/165		ABC sugar transporter, ATP-binding subunit	bi	1396	ctg7180000011697	268007	269134	1128	93.07	bi	329	ctg7180000002497	215187	216314	1128	93.51	bi	534	ctg7180000003980	203028	204155	1128	93.51	bi	1250	ctg7180000005495	464533	463406	1128	95.24	bi	1544	ctg7180000004666	17089	18216	1128	96.54	bi	3563	ctg7180000005441	266759	267886	1128	93.94	bi
425	-	430633	429719	305	915	Putative sugar ABC transporter	bi	1395	ctg7180000011697	267080	267994	915	97.37	bi	328	ctg7180000002497	214260	215174	915	97.04	bi	533	ctg7180000003980	202101	203015	915	97.37	bi	1251	ctg7180000005495	465418	464546	873	99.66	bi	1543	ctg7180000004666	16162	17076	915	97.7	bi	3562	ctg7180000005441	265832	266746	915	97.37	bi
426	-	431516	430626	297	891	Putative ABC sugar transporter	bi	1394	ctg7180000011697	266197	267087	891	99.66	bi	327	ctg7180000002497	213377	214267	891	99.66	bi	532	ctg7180000003980	201218	202108	891	99.66	bi	1252	ctg7180000005495	466343	465453	891	99.32	bi	1542	ctg7180000004666	15279	16169	891	99.32	bi	3561	ctg7180000005441	265069	265839	771	100	bi
428	-	433647	433324	108	324	Putative pectin degradation protein	bi	1393	ctg7180000011697	265243	265566	324	96.26	bi	324	ctg7180000002497	211243	211566	324	96.26	bi	531	ctg7180000003980	200265	200588	324	96.26	bi	1254	ctg7180000005495	468475	468152	324	98.13	bi	1540	ctg7180000004666	13146	13469	324	100	bi	3559	ctg7180000005441	262828	263151	324	96.26	bi
429	+	433800	434501	234	702	Aspartate racemase (EC 5.1.1.13)	bi	1392	ctg7180000011697	265091	264390	702	90.52	bi	323	ctg7180000002497	211091	210390	702	92.24	bi	530	ctg7180000003980	200113	199412	702	91.81	bi	1255	ctg7180000005495	468627	469355	729	93.97	bi	1539	ctg7180000004666	12993	12292	702	96.14	bi	3558	ctg7180000005441	262679	261948	732	90.56	bi
430	-	435417	434479	313	939	Transcriptional activator protein LysR	bi	1391	ctg7180000011697	263474	264412	939	92.95	bi	322	ctg7180000002497	209474	210412	939	92.95	bi	529	ctg7180000003980	198496	199434	939	93.27	bi	1256	ctg7180000005495	470244	469306	939	96.15	bi	1538	ctg7180000004666	11376	12314	939	98.08	bi	3557	ctg7180000005441	261059	261997	939	93.59	bi
431	+	435721	436983	421	1263	Diaminopimelate decarboxylase (EC 4.1.1.20)	bi	1390	ctg7180000011697	263325	262063	1263	96.67	bi	321	ctg7180000002497	209131	207869	1263	96.19	bi	528	ctg7180000003980	198057	196795	1263	96.19	bi	1257	ctg7180000005495	470487	471749	1263	98.1	bi	1537	ctg7180000004666	11135	9873	1263	98.33	bi	3556	ctg7180000005441	260781	259519	1263	96.19	bi
432	-	437988	436960	343	1029	Transcriptional regulator, LacI family	bi	1389	ctg7180000011697	261058	262086	1029	94.15	bi	320	ctg7180000002497	206864	207892	1029	94.44	bi	527	ctg7180000003980	195790	196818	1029	94.44	bi	1258	ctg7180000005495	472754	471726	1029	98.83	bi	1536	ctg7180000004666	8868	9896	1029	99.71	bi	3555	ctg7180000005441	258505	259542	1038	94.74	bi
433	+	438272	439609	446	1338	PTS system, cellobiose-specific IIC component (EC 2.7.1.69)	bi	1388	ctg7180000011697	260764	259427	1338	98.87	bi	319	ctg7180000002497	206570	205233	1338	98.87	bi	526	ctg7180000003980	195496	194159	1338	98.87	bi	1259	ctg7180000005495	473039	474376	1338	99.78	bi	1535	ctg7180000004666	8584	7247	1338	99.78	bi	3554	ctg7180000005441	258219	256882	1338	98.65	bi
434	+	439617	441044	476	1428	Beta-glucosidase (EC 3.2.1.21)	bi	1387	ctg7180000011697	259419	257992	1428	93.05	bi	318	ctg7180000002497	205225	203798	1428	93.05	bi	525	ctg7180000003980	194151	192724	1428	92.84	bi	1260	ctg7180000005495	474384	475811	1428	97.89	bi	1534	ctg7180000004666	7239	5812	1428	97.68	bi	3553	ctg7180000005441	256874	255447	1428	93.26	bi
435	+	441054	441371	106	318	PTS system, cellobiose-specific IIB component (EC 2.7.1.69)	bi	1386	ctg7180000011697	257981	257664	318	94.29	bi	317	ctg7180000002497	203787	203470	318	93.33	bi	524	ctg7180000003980	192713	192396	318	94.29	bi	1261	ctg7180000005495	475821	476138	318	99.05	bi	1533	ctg7180000004666	5802	5485	318	98.1	bi	3552	ctg7180000005441	255436	255119	318	91.43	bi
436	+	441433	442206	258	774	Hexuronate utilization operon transcriptional repressor ExuR	bi	1385	ctg7180000011697	257602	256829	774	98.44	bi	316	ctg7180000002497	203408	202635	774	98.44	bi	523	ctg7180000003980	192334	191561	774	98.44	bi	1262	ctg7180000005495	476200	476973	774	99.61	bi	1532	ctg7180000004666	5423	4650	774	99.61	bi	3551	ctg7180000005441	255057	254284	774	99.61	bi
437	+	442203	442679	159	477	Putative acetyltransferase, (GNAT) family	bi	1384	ctg7180000011697	256832	256338	495	90.51	bi	315	ctg7180000002497	202638	202144	495	89.87	bi	522	ctg7180000003980	191564	191070	495	89.87	bi	1263	ctg7180000005495	476970	477446	477	93.67	bi	1531	ctg7180000004666	4653	4177	477	95.57	bi	3550	ctg7180000005441	254287	253793	495	89.87	bi
438	-	443656	442640	339	1017	Galactose operon repressor, GalR-LacI family of transcriptional regulators	bi	1383	ctg7180000011697	255361	256377	1017	97.34	bi	314	ctg7180000002497	201167	202183	1017	97.34	bi	521	ctg7180000003980	190093	191109	1017	97.34	bi	1264	ctg7180000005495	478423	477407	1017	99.11	bi	1530	ctg7180000004666	3200	4216	1017	100	bi	3549	ctg7180000005441	252933	253832	900	97.99	bi
439	+	444152	446311	720	2160	2-acylglycerophosphoethanolamine acyltransferase (EC 2.3.1.40) / Acyl-[acyl-carrier-protein] synthetase (EC 6.2.1.20)	bi	1382	ctg7180000011697	254866	252707	2160	97.08	bi	313	ctg7180000002497	200673	198514	2160	96.94	bi	520	ctg7180000003980	189598	187439	2160	97.08	bi	1265	ctg7180000005495	478919	481078	2160	99.17	bi	1528	ctg7180000004666	2620	548	2073	99.28	bi	3547	ctg7180000005441	252233	250161	2073	97.68	bi
440	+	446304	447497	398	1194	Lysophospholipid transporter LplT	bi	1381	ctg7180000011697	252714	251521	1194	95.97	bi	312	ctg7180000002497	198521	197328	1194	96.22	bi	519	ctg7180000003980	187446	186253	1194	96.22	bi	1266	ctg7180000005495	481071	482264	1194	98.99	bi	1526+1527	ctg7180000004665/4666	71342/555	70827/1	516+555	99.42	bi	3546	ctg7180000005441	250123	248975	1149	98.17	bi
441	-	448588	447548	347	1041	Oxidoreductase, aldo/keto reductase family	bi	1380	ctg7180000011697	250433	251473	1041	97.11	bi	311	ctg7180000002497	196241	197281	1041	97.11	bi	518	ctg7180000003980	185165	186205	1041	96.82	bi	1267	ctg7180000005495	483361	482321	1041	99.13	bi	1525	ctg7180000004665	69736	70776	1041	99.13	bi	3545	ctg7180000005441	247947	248927	981	96.01	bi
442	-	448868	448725	48	144	Hypothetical lipoprotein ygdR precursor	bi	1379	ctg7180000011697	250153	250296	144	97.87	bi	310	ctg7180000002497	195962	196105	144	97.87	bi	517	ctg7180000003980	184885	185028	144	97.87	bi	1268	ctg7180000005495	483641	483498	144	97.87	bi	1524	ctg7180000004665	69456	69599	144	95.74	bi	3544	ctg7180000005441	247532	247750	219	97.87	bi
443	-	449785	449072	238	714	FIG003462: membrane protein	bi	1378	ctg7180000011697	249236	249949	714	97.47	bi	309	ctg7180000002497	195045	195758	714	97.47	bi	516	ctg7180000003980	183968	184681	714	97.47	bi	1269	ctg7180000005495	484558	483845	714	97.47	bi	1523	ctg7180000004665	68539	69252	714	99.16	bi	3543	ctg7180000005441	246690	247403	714	95.36	bi
444	-	450550	449864	229	687	DNA mismatch repair endonuclease MutH	bi	1377	ctg7180000011697	248472	249158	687	92.98	bi	308	ctg7180000002497	194281	194967	687	92.11	bi	515	ctg7180000003980	183204	183890	687	92.54	bi	1270	ctg7180000005495	485322	484636	687	96.05	bi	1522	ctg7180000004665	67775	68461	687	96.93	bi	3542	ctg7180000005441	245926	246612	687	92.54	bi
445	+	451234	451767	178	534	Adenosine (5&#39;)-pentaphospho-(5&#39;&#39;)-adenosine pyrophosphohydrolase (EC 3.6.1.-)	bi	1376	ctg7180000011697	247788	247255	534	99.44	bi	307	ctg7180000002497	193597	193064	534	99.44	bi	514	ctg7180000003980	182520	181987	534	99.44	bi	1271	ctg7180000005495	486006	486539	534	100	bi	1521	ctg7180000004665	67091	66558	534	100	bi	3541	ctg7180000005441	245242	244709	534	100	bi
446	+	451780	454026	749	2247	FIG001592: Phosphocarrier protein kinase/phosphorylase, nitrogen regulation associated	bi	1375	ctg7180000011697	247242	244996	2247	98.53	bi	306	ctg7180000002497	193051	190805	2247	98.53	bi	513	ctg7180000003980	181974	179728	2247	98.4	bi	1272	ctg7180000005495	486552	488798	2247	98.53	bi	1520	ctg7180000004665	66545	64299	2247	99.47	bi	3540	ctg7180000005441	244600	242450	2151	99.02	bi
447	+	454191	455066	292	876	Prolipoprotein diacylglyceryl transferase (EC 2.4.99.-)	bi	1374	ctg7180000011697	244834	243959	876	98.97	bi	305	ctg7180000002497	190643	189768	876	98.97	bi	512	ctg7180000003980	179566	178691	876	98.97	bi	1273	ctg7180000005495	488963	489838	876	98.97	bi	1519	ctg7180000004665	64134	63259	876	99.31	bi	3538	ctg7180000005441	242195	241413	783	98.85	bi
448	+	455073	455867	265	795	Thymidylate synthase (EC 2.1.1.45)	bi	1373	ctg7180000011697	243952	243158	795	98.86	bi	304	ctg7180000002497	189761	188967	795	98.11	bi	511	ctg7180000003980	178684	177890	795	97.35	bi	1274	ctg7180000005495	489845	490639	795	98.86	bi	1518	ctg7180000004665	63252	62458	795	97.73	bi	3537	ctg7180000005441	241406	240612	795	97.73	bi
449	+	456048	456521	158	474	Prepilin peptidase dependent protein A precursor	bi	1372	ctg7180000011697	242978	242505	474	87.9	bi	303	ctg7180000002497	188787	188314	474	85.99	bi	510	ctg7180000003980	177710	177237	474	86.62	bi	1275	ctg7180000005495	490820	491293	474	87.26	bi	1517	ctg7180000004665	62277	61804	474	90.45	bi	3536	ctg7180000005441	240432	239959	474	87.9	bi
450	+	456512	457075	188	564	FIG004819: Prepilin peptidase dependent protein B precursor	bi	1371	ctg7180000011697	242514	241951	564	86.1	bi	302	ctg7180000002497	188323	187760	564	88.24	bi	509	ctg7180000003980	177246	176683	564	87.7	bi	1276	ctg7180000005495	491284	491847	564	92.51	bi	1516	ctg7180000004665	61813	61250	564	94.12	bi	3535	ctg7180000005441	239968	239405	564	84.49	bi
451	+	457093	457494	134	402	FIG006270: hypothetical protein	bi	1370	ctg7180000011697	241934	241533	402	80.45	bi	301	ctg7180000002497	187743	187342	402	79.7	bi	508	ctg7180000003980	176666	176265	402	80.45	bi	1277	ctg7180000005495	491865	492266	402	90.23	bi	1515	ctg7180000004665	61184	60831	354	88.89	bi	3534	ctg7180000005441	239388	238987	402	77.44	bi
452	+	457479	457811	111	333	FIG004136: Prepilin peptidase dependent protein C precursor	bi	1369	ctg7180000011697	241536	241219	318	93.07	bi	300	ctg7180000002497	187345	187028	318	93.07	bi	507	ctg7180000003980	176280	175951	330	88.07	bi	1278	ctg7180000005495	492227	492583	357	91.82	bi	1514	ctg7180000004665	60870	60514	357	87.27	bi	3533	ctg7180000005441	239026	238673	354	87.16	bi
453	+	457824	461195	1124	3372	Exodeoxyribonuclease V gamma chain (EC 3.1.11.5) ## RecC	bi	1368	ctg7180000011697	241203	237829	3375	95.64	bi	299	ctg7180000002497	187012	183638	3375	95.9	bi	506	ctg7180000003980	175935	172561	3375	95.81	bi	1279	ctg7180000005495	492596	495967	3372	97.33	bi	1513	ctg7180000004665	60501	57130	3372	98.66	bi	3532	ctg7180000005441	238609	235283	3327	96.39	bi
454	+	461286	464189	968	2904	Protease III precursor (EC 3.4.24.55)	bi	1367	ctg7180000011697	237685	234839	2847	92.72	bi	298	ctg7180000002497	183494	180648	2847	92.19	bi	505	ctg7180000003980	172417	169571	2847	92.72	bi	1280	ctg7180000005495	496074	498962	2889	97.19	bi	1512	ctg7180000004665	57023	54135	2889	97.09	bi	3531	ctg7180000005441	235181	232293	2889	92.31	bi
455	+	464246	467728	1161	3483	Exodeoxyribonuclease V beta chain (EC 3.1.11.5) ## RecB	bi	1366	ctg7180000011697	234842	231300	3543	94.14	bi	297	ctg7180000002497	180651	177109	3543	94.31	bi	504	ctg7180000003980	169574	166032	3543	94.48	bi	1281	ctg7180000005495	499019	502501	3483	98.02	bi	1511	ctg7180000004665	54078	50596	3483	98.19	bi	3530	ctg7180000005441	232128	228754	3375	94.57	bi
456	+	467725	469560	612	1836	Exodeoxyribonuclease V alpha chain (EC 3.1.11.5) ## RecD	bi	1365	ctg7180000011697	231303	229474	1830	93.92	bi	296	ctg7180000002497	177112	175280	1833	93.6	bi	503	ctg7180000003980	166035	164203	1833	93.43	bi	1282	ctg7180000005495	502498	504333	1836	97.05	bi	1510	ctg7180000004665	50599	48764	1836	98.36	bi	3529	ctg7180000005441	228757	226925	1833	93.44	bi
457	-	470928	469597	444	1332	N-acetylglutamate synthase (EC 2.3.1.1)	bi	1364	ctg7180000011697	228190	229431	1242	98.55	bi	295	ctg7180000002497	173996	175237	1242	98.31	bi	502	ctg7180000003980	162919	164160	1242	98.31	bi	1283	ctg7180000005495	505611	504370	1242	99.76	bi	1509	ctg7180000004665	47486	48727	1242	100	bi	3528	ctg7180000005441	225736	226887	1152	97.91	bi
458	+	471156	472409	418	1254	N-acetylmuramoyl-L-alanine amidase (EC 3.5.1.28)	bi	1363	ctg7180000011697	227872	226619	1254	98.08	bi	293	ctg7180000002497	173678	172425	1254	98.08	bi	500	ctg7180000003980	162601	161348	1254	97.84	bi	1284	ctg7180000005495	505929	507182	1254	98.56	bi	1508	ctg7180000004665	47168	45915	1254	99.28	bi	3526	ctg7180000005441	225215	224076	1140	98.15	bi
459	+	472896	473993	366	1098	Membrane-bound lytic murein transglycosylase A precursor (EC 3.2.1.-)	bi	1362	ctg7180000011697	226130	225033	1098	97.81	bi	292	ctg7180000002497	171936	170839	1098	98.08	bi	499	ctg7180000003980	160851	159754	1098	98.08	bi	1285	ctg7180000005495	507671	508768	1098	99.73	bi	1507	ctg7180000004665	45427	44330	1098	100	bi	3525	ctg7180000005441	223586	222489	1098	98.63	bi
460	+	474103	474912	270	810	HesA/MoeB/ThiF family protein related to EC-YgdL	bi	1361	ctg7180000011697	224923	224114	810	96.64	bi	291	ctg7180000002497	170720	169920	801	96.23	bi	498	ctg7180000003980	159644	158835	810	96.64	bi	1286	ctg7180000005495	508878	509687	810	98.88	bi	1506	ctg7180000004665	44221	43412	810	100	bi	3524	ctg7180000005441	222379	221570	810	97.39	bi
461	-	475356	474913	148	444	Cysteine desulfurase CsdA-CsdE, sulfur acceptor protein CsdE	bi	1360	ctg7180000011697	223670	224113	444	86.99	bi	290	ctg7180000002497	169476	169919	444	88.28	bi	497	ctg7180000003980	158391	158834	444	86.99	bi	1287	ctg7180000005495	510131	509688	444	95.24	bi	1505	ctg7180000004665	42968	43411	444	96.6	bi	3523	ctg7180000005441	221126	221569	444	88.28	bi
462	-	476562	475357	402	1206	Cysteine desulfurase CsdA-CsdE (EC 2.8.1.7), main protein CsdA	bi	1359	ctg7180000011697	222467	223669	1203	90.77	bi	289	ctg7180000002497	168273	169475	1203	91.02	bi	496	ctg7180000003980	157188	158390	1203	90.52	bi	1288	ctg7180000005495	511337	510132	1206	95.76	bi	1504	ctg7180000004665	41762	42967	1206	96.76	bi	3522	ctg7180000005441	219923	221125	1203	91.77	bi
463	+	476755	476982	76	228	probable lipoprotein	bi	1358	ctg7180000011697	222274	222047	228	100	bi	288	ctg7180000002497	168080	167853	228	100	bi	495	ctg7180000003980	156995	156768	228	100	bi	1289	ctg7180000005495	511530	511757	228	100	bi	1503	ctg7180000004665	41569	41342	228	100	bi	3521	ctg7180000005441	219730	219503	228	100	bi
464	+	477274	478245	324	972	Glycine cleavage system transcriptional activator GcvA	bi	1357	ctg7180000011697	221706	220789	918	99.67	bi	287	ctg7180000002497	167514	166597	918	99.67	bi	494	ctg7180000003980	156427	155510	918	99.67	bi	1290	ctg7180000005495	512102	513019	918	99.67	bi	1502	ctg7180000004665	40996	40079	918	100	bi	3520	ctg7180000005441	219102	218245	858	99.3	bi
465	+	478291	478686	132	396	COG2363	bi	1356	ctg7180000011697	220743	220348	396	96.18	bi	286	ctg7180000002497	166551	166156	396	96.18	bi	493	ctg7180000003980	155464	155069	396	96.18	bi	1291	ctg7180000005495	513065	513460	396	99.24	bi	1501	ctg7180000004665	40018	39638	381	99.21	bi	3519	ctg7180000005441	218199	217804	396	96.95	bi
466	+	478679	479779	367	1101	Putative RNA 2&#39;-O-ribose methyltransferase mtfA (EC 2.1.1.-)	bi	1355	ctg7180000011697	220355	219255	1101	96.17	bi	285	ctg7180000002497	166163	165063	1101	96.45	bi	492	ctg7180000003980	155076	153976	1101	96.45	bi	1292	ctg7180000005495	513453	514553	1101	98.63	bi	1500	ctg7180000004665	39645	38545	1101	98.91	bi	3518	ctg7180000005441	217796	216711	1086	95.84	bi
467	-	480779	480024	252	756	DNA polymerase I (EC 2.7.7.7)	bi	1354	ctg7180000011697	218355	219110	756	93.63	bi	284	ctg7180000002497	164163	164918	756	94.42	bi	491	ctg7180000003980	153115	153870	756	94.42	bi	1293	ctg7180000005495	515503	514748	756	96.41	bi	1499	ctg7180000004665	37594	38349	756	98.01	bi	3517	ctg7180000005441	216130	216636	507	89.88	bi
468	-	482277	480910	456	1368	L-serine dehydratase (EC 4.3.1.17)	bi	1353	ctg7180000011697	216858	218225	1368	95.38	bi	282	ctg7180000002497	162668	164035	1368	96.04	bi	490	ctg7180000003980	151620	152987	1368	95.82	bi	1294	ctg7180000005495	517002	515635	1368	97.36	bi	1497	ctg7180000004665	36095	37462	1368	98.46	bi	3515	ctg7180000005441	214383	215750	1368	95.82	bi
470	-	483630	482344	429	1287	Serine transporter	bi	1352	ctg7180000011697	215505	216791	1287	97.2	bi	281	ctg7180000002497	161315	162601	1287	97.2	bi	489	ctg7180000003980	150267	151553	1287	97.2	bi	1295	ctg7180000005495	518355	517069	1287	97.9	bi	1496	ctg7180000004665	34742	36028	1287	99.53	bi	3514	ctg7180000005441	213030	214316	1287	97.43	bi
471	-	485445	484081	455	1365	Decarboxylase family protein	bi	1350	ctg7180000011697	213688	215052	1365	98.68	bi	279	ctg7180000002497	159499	160863	1365	98.68	bi	487	ctg7180000003980	148449	149813	1365	98.46	bi	1297	ctg7180000005495	520170	518806	1365	98.46	bi	1495	ctg7180000004665	32927	34291	1365	100	bi	3513	ctg7180000005441	211213	212577	1365	98.24	bi
472	-	486408	485563	282	846	NADPH dependent preQ0 reductase	bi	1349	ctg7180000011697	212725	213570	846	91.81	bi	278	ctg7180000002497	158536	159381	846	91.81	bi	486	ctg7180000003980	147486	148331	846	91.46	bi	1298	ctg7180000005495	521133	520288	846	95.73	bi	1494	ctg7180000004665	31964	32809	846	97.86	bi	3512	ctg7180000005441	210250	211095	846	90.39	bi
473	+	486478	487023	182	546	Syd protein	bi	1348	ctg7180000011697	212655	212110	546	88.95	bi	277	ctg7180000002497	158466	157921	546	89.5	bi	485	ctg7180000003980	147416	146871	546	88.95	bi	1299	ctg7180000005495	521203	521748	546	91.71	bi	1493	ctg7180000004665	31894	31349	546	93.37	bi	3511	ctg7180000005441	210180	209635	546	88.95	bi
474	+	487665	487994	110	330	Hypothetical protein YqcC (clustered with tRNA pseudouridine synthase C)	bi	1347	ctg7180000011697	211469	211140	330	94.39	bi	276	ctg7180000002497	157279	156950	330	94.44	bi	484	ctg7180000003980	146229	145900	330	95.33	bi	1300	ctg7180000005495	522388	522717	330	98.17	bi	1492	ctg7180000004665	30709	30380	330	99.08	bi	3509	ctg7180000005441	208872	208666	207	93.65	bi
475	+	487991	488788	266	798	tRNA pseudouridine synthase C (EC 4.2.1.70) ## tRNA Psi65	bi	1346	ctg7180000011697	211143	210346	798	89.81	bi	275	ctg7180000002497	156953	156156	798	90.19	bi	483	ctg7180000003980	145903	145106	798	89.81	bi	1301	ctg7180000005495	522714	523511	798	95.47	bi	1491	ctg7180000004665	30383	29586	798	95.47	bi	3508	ctg7180000005441	208669	207872	798	90.19	bi
476	+	488792	489241	150	450	Hypothetical flavoprotein YqcA (clustered with tRNA pseudouridine synthase C)	bi	1345	ctg7180000011697	210342	209893	450	91.89	bi	274	ctg7180000002497	156152	155703	450	92.57	bi	482	ctg7180000003980	145102	144653	450	92.57	bi	1302	ctg7180000005495	523515	523964	450	97.32	bi	1490	ctg7180000004665	29582	29133	450	99.33	bi	3507	ctg7180000005441	207868	207419	450	91.95	bi
477	-	492035	489276	920	2760	BarA sensory histidine kinase (= VarS = GacS)	bi	1344	ctg7180000011697	207091	209850	2760	95.32	bi	273	ctg7180000002497	152901	155660	2760	95.21	bi	481	ctg7180000003980	141851	144610	2760	95.21	bi	1303	ctg7180000005495	526758	523999	2760	97.61	bi	1489	ctg7180000004665	26339	29098	2760	97.5	bi	3506	ctg7180000005441	204616	207375	2760	94.88	bi
478	+	492093	493391	433	1299	23S rRNA (Uracil-5-) -methyltransferase RumA (EC 2.1.1.-)	bi	1343	ctg7180000011697	207033	205735	1299	90.74	bi	272	ctg7180000002497	152843	151545	1299	90.74	bi	480	ctg7180000003980	141793	140495	1299	90.97	bi	1304	ctg7180000005495	526816	528114	1299	95.14	bi	1488	ctg7180000004665	26281	24983	1299	96.76	bi	3505	ctg7180000005441	204528	203260	1269	89.81	bi
479	+	493443	495677	745	2235	GTP pyrophosphokinase (EC 2.7.6.5), (p)ppGpp synthetase I	bi	1342	ctg7180000011697	205682	203448	2235	98.39	bi	271	ctg7180000002497	151492	149259	1815+420	98.56	bi	479	ctg7180000003980	140442	138208	2235	98.39	bi	1305	ctg7180000005495	528166	530400	2235	98.66	bi	1487	ctg7180000004665	24931	22697	2235	99.33	bi	3504	ctg7180000005441	203207	200973	2235	98.52	bi
480	+	495778	496569	264	792	Nucleoside triphosphate pyrophosphohydrolase MazG	bi	1341	ctg7180000011697	203333	202542	792	95.44	bi	269	ctg7180000002497	149145	148354	792	95.06	bi	478	ctg7180000003980	138093	137302	792	95.44	bi	1306	ctg7180000005495	530505	531296	792	96.58	bi	1485	ctg7180000004665	22592	21801	792	97.72	bi	3503	ctg7180000005441	200863	200072	792	94.3	bi
481	+	496795	498432	546	1638	CTP synthase (EC 6.3.4.2)	bi	1340	ctg7180000011697	202316	200679	1638	98.35	bi	268	ctg7180000002497	148128	146491	1638	98.35	bi	477	ctg7180000003980	137076	135439	1638	98.35	bi	1307	ctg7180000005495	531522	533159	1638	99.08	bi	1484	ctg7180000004665	21575	19938	1638	99.45	bi	3502	ctg7180000005441	199846	198209	1638	98.53	bi
482	+	498515	499813	433	1299	Enolase (EC 4.2.1.11)	bi	1339	ctg7180000011697	200596	199298	1299	99.31	bi	267	ctg7180000002497	146408	145110	1299	99.31	bi	476	ctg7180000003980	135353	134055	1299	99.31	bi	1308	ctg7180000005495	533242	534540	1299	99.07	bi	1483	ctg7180000004665	19855	18557	1299	99.54	bi	3501	ctg7180000005441	198123	196825	1299	99.54	bi
484	-	502123	501296	276	828	RpiR family transcriptional regulator	bi	1337	ctg7180000011697	196978	197805	828	93.45	bi	265	ctg7180000002497	142676	143617	942	93.09	bi	474	ctg7180000003980	131622	132563	942	93.82	bi	1310	ctg7180000005495	536850	536023	828	94.91	bi	1481	ctg7180000004665	16247	17074	828	98.18	bi	3500	ctg7180000005441	195880	196707	828	88.73	bi
485	+	502294	503847	518	1554	PTS system, maltose and glucose-specific IIC component (EC 2.7.1.69) / PTS system, maltose and glucose-specific IIB component (EC 2.7.1.69)	bi	1336	ctg7180000011697	196704	195256	1449	93.98	bi	264	ctg7180000002497	142623	141070	1554	94.78	bi	473	ctg7180000003980	131480	130014	1467	94.26	bi	1311	ctg7180000005495	537126	538574	1449	98.34	bi	1480	ctg7180000004665	15992	14523	1470	98.36	bi	3499	ctg7180000005441	195605	194157	1449	94.61	bi
486	+	503856	504545	230	690	N-acetylmannosamine-6-phosphate 2-epimerase (EC 5.1.3.9)	bi	1335	ctg7180000011697	195247	194558	690	85.15	bi	263	ctg7180000002497	141061	140372	690	85.15	bi	472	ctg7180000003980	130005	129316	690	85.15	bi	1312	ctg7180000005495	538583	539272	690	95.63	bi	1479	ctg7180000004665	14514	13825	690	96.51	bi	3498	ctg7180000005441	194148	193459	690	86.03	bi
487	-	505499	504531	323	969	hypothetical protein	bi	1334	ctg7180000011697	193607	194572	966	68.32	bi	262	ctg7180000002497	139421	140386	966	68.01	bi	471	ctg7180000003980	128365	129330	966	68.63	bi	1313	ctg7180000005495	540226	539258	969	94.1	bi	1478	ctg7180000004665	12871	13839	969	96.27	bi	3497	ctg7180000005441	192376	193473	1098	68.01	bi
488	+	505698	506369	224	672	Queuosine Biosynthesis QueE Radical SAM	bi	1333	ctg7180000011697	193412	192741	672	99.1	bi	261	ctg7180000002497	139226	138555	672	99.55	bi	470	ctg7180000003980	128191	127520	672	99.55	bi	1314	ctg7180000005495	540425	541096	672	99.55	bi	1477	ctg7180000004665	12671	12000	672	98.65	bi	3496	ctg7180000005441	192317	191646	672	96.86	bi
489	-	506943	506683	87	261	Queuosine biosynthesis QueD, PTPS-I	bi	1332	ctg7180000011697	192397	192657	261	98.84	bi	260	ctg7180000002497	137976	138236	261	98.84	bi	469	ctg7180000003980	126994	127254	261	98.84	bi	1315	ctg7180000005495	541407	541147	261	98.84	bi	1476	ctg7180000004665	11564	11824	261	98.84	bi	3495	ctg7180000005441	191308	191568	261	97.67	bi
491	+	507350	509152	601	1803	Sulfite reductase [NADPH] flavoprotein alpha-component (EC 1.8.1.2)	bi	1331	ctg7180000011697	191962	190187	1776	94.42	bi	259	ctg7180000002497	137541	135766	1776	94.42	bi	468	ctg7180000003980	126586	124784	1803	94.33	bi	1316	ctg7180000005495	541814	543616	1803	98.17	bi	1475	ctg7180000004665	11157	9355	1803	98.33	bi	3493	ctg7180000005441	190775	189099	1677	93.91	bi
492	+	509179	510864	562	1686	Sulfite reductase [NADPH] hemoprotein beta-component (EC 1.8.1.2)	bi	1330	ctg7180000011697	190160	188475	1686	97.33	bi	258	ctg7180000002497	135766	134054	1713	96.79	bi	467	ctg7180000003980	124784	123072	1713	97.5	bi	1317	ctg7180000005495	543643	545328	1686	99.47	bi	1474	ctg7180000004665	9328	7643	1686	99.47	bi	3492	ctg7180000005441	189072	187387	1686	96.61	bi
493	+	511022	511756	245	735	Phosphoadenylyl-sulfate reductase [thioredoxin] (EC 1.8.4.8)	bi	1329	ctg7180000011697	188313	187579	735	97.13	bi	257	ctg7180000002497	133943	133209	735	97.13	bi	466	ctg7180000003980	122961	122227	735	96.72	bi	1318	ctg7180000005495	545468	546202	735	99.59	bi	1473	ctg7180000004665	7434	6700	735	100	bi	3491	ctg7180000005441	187225	186491	735	97.13	bi
494	-	512777	511788	330	990	Alkaline phosphatase isozyme conversion protein precursor (EC 3.4.11.-)	bi	1328	ctg7180000011697	186562	187551	990	91.79	bi	256	ctg7180000002497	132180	133169	990	91.79	bi	465	ctg7180000003980	121198	122187	990	91.79	bi	1319	ctg7180000005495	547220	546231	990	93.92	bi	1472	ctg7180000004665	5682	6671	990	96.66	bi	3490	ctg7180000005441	185636	186463	828	90.91	bi
495	+	513022	514437	472	1416	Siroheme synthase / Precorrin-2 oxidase (EC 1.3.1.76) / Sirohydrochlorin ferrochelatase (EC 4.99.1.4) / Uroporphyrinogen-III methyltransferase (EC 2.1.1.107)	bi	1327	ctg7180000011697	186317	184902	1416	96.82	bi	255	ctg7180000002497	131935	130520	1416	96.6	bi	464	ctg7180000003980	120911	119538	1374	95.84	bi	1320	ctg7180000005495	547465	548880	1416	98.3	bi	1471	ctg7180000004665	5395	4022	1374	98.47	bi	3489	ctg7180000005441	185187	183814	1374	96.06	bi
496	+	514447	515355	303	909	Sulfate adenylyltransferase subunit 2 (EC 2.7.7.4)	bi	1326	ctg7180000011697	184892	183984	909	99.67	bi	254	ctg7180000002497	130510	129602	909	99.67	bi	463	ctg7180000003980	119528	118620	909	99.67	bi	1321	ctg7180000005495	548890	549798	909	100	bi	1470	ctg7180000004665	4012	3104	909	100	bi	3488	ctg7180000005441	183804	182896	909	99.67	bi
497	+	515365	516792	476	1428	Sulfate adenylyltransferase subunit 1 (EC 2.7.7.4)	bi	1325	ctg7180000011697	183974	182547	1428	97.05	bi	253	ctg7180000002497	129592	128165	1428	96.84	bi	462	ctg7180000003980	118610	117183	1428	96.63	bi	1322	ctg7180000005495	549808	551235	1428	99.37	bi	1469	ctg7180000004665	3094	1667	1428	100	bi	3487	ctg7180000005441	182886	181459	1428	97.47	bi
498	+	516792	517397	202	606	Adenylylsulfate kinase (EC 2.7.1.25)	bi	1324	ctg7180000011697	182547	181942	606	96.52	bi	252	ctg7180000002497	128165	127560	606	96.52	bi	461	ctg7180000003980	117183	116578	606	96.52	bi	1323	ctg7180000005495	551235	551840	606	99.5	bi	1468	ctg7180000004665	1667	1062	606	99.5	bi	3486	ctg7180000005441	181459	180854	606	95.52	bi
499	+	517465	517770	102	306	Putative cytochrome oxidase subunit	bi	1323	ctg7180000011697	181892	181569	324	93.07	bi	251	ctg7180000002497	127510	127187	324	93.07	bi	460	ctg7180000003980	116528	116205	324	93.07	bi	1324	ctg7180000005495	551908	552213	306	98.02	bi	1467	ctg7180000004665	925	689	237	98.72	bi	3485	ctg7180000005441	180804	180481	324	93.07	bi
500	+	517933	518244	104	312	Cell division protein FtsB	bi	1322	ctg7180000011697	181406	181095	312	98.06	bi	250	ctg7180000002497	127024	126713	312	98.06	bi	459	ctg7180000003980	116042	115731	312	98.06	bi	1325	ctg7180000005495	552376	552687	312	100	bi	1466	ctg7180000004665	526	215	312	100	bi	3484	ctg7180000005441	180318	180007	312	98.06	bi
501	+	518264	518974	237	711	2-C-methyl-D-erythritol 4-phosphate cytidylyltransferase (EC 2.7.7.60)	bi	1321	ctg7180000011697	181075	180365	711	94.07	bi	249	ctg7180000002497	126693	125983	711	94.07	bi	458	ctg7180000003980	115711	115001	711	94.07	bi	1326	ctg7180000005495	552707	553417	711	98.73	bi	1464+1465	ctg7180000004664/4665	43864/240	43574/1	291+240	98.96	bi	3483	ctg7180000005441	179987	179277	711	94.49	bi
502	+	518974	519453	160	480	2-C-methyl-D-erythritol 2,4-cyclodiphosphate synthase (EC 4.6.1.12)	bi	1320	ctg7180000011697	180365	179886	480	97.48	bi	248	ctg7180000002497	125983	125504	480	98.74	bi	457	ctg7180000003980	115001	114522	480	98.74	bi	1327	ctg7180000005495	553417	553896	480	99.37	bi	1463	ctg7180000004664	43574	43095	480	99.37	bi	3482	ctg7180000005441	179277	178798	480	97.48	bi
503	+	519450	520499	350	1050	tRNA pseudouridine 13 synthase (EC 4.2.1.-)	bi	1319	ctg7180000011697	179889	178840	1050	89.11	bi	247	ctg7180000002497	125507	124458	1050	90.26	bi	456	ctg7180000003980	114525	113476	1050	89.68	bi	1328	ctg7180000005495	553893	554942	1050	94.56	bi	1462	ctg7180000004664	43098	42049	1050	97.71	bi	3481	ctg7180000005441	178801	177752	1050	91.12	bi
504	+	520880	521641	254	762	5-nucleotidase SurE (EC 3.1.3.5)	bi	1317	ctg7180000011697	177979	177218	762	96.44	bi	245	ctg7180000002497	123234	122473	762	96.05	bi	454	ctg7180000003980	112251	111490	762	96.05	bi	1330	ctg7180000005495	555724	556485	762	99.6	bi	1460	ctg7180000004664	40831	40070	762	100	bi	3480	ctg7180000005441	177284	176523	762	95.65	bi
505	+	521635	522261	209	627	Protein-L-isoaspartate O-methyltransferase (EC 2.1.1.77)	bi	1316	ctg7180000011697	177224	176598	627	99.52	bi	244	ctg7180000002497	122479	121853	627	99.52	bi	453	ctg7180000003980	111496	110870	627	99.52	bi	1331	ctg7180000005495	556479	557105	627	100	bi	1459	ctg7180000004664	40076	39450	627	99.52	bi	3479	ctg7180000005441	176529	175903	627	98.56	bi
506	+	522389	523528	380	1140	Lipoprotein NlpD	bi	1315	ctg7180000011697	176469	175327	1143	95.26	bi	243	ctg7180000002497	121724	120576	1149	94.5	bi	452	ctg7180000003980	110741	109599	1143	95.26	bi	1332	ctg7180000005495	557233	558375	1143	98.68	bi	1458	ctg7180000004664	39322	38186	1137	98.68	bi	3478	ctg7180000005441	175775	174636	1140	94.99	bi
507	+	523588	524190	201	603	RNA polymerase sigma factor RpoS	bi	1314	ctg7180000011697	175267	174275	993	100	bi	242	ctg7180000002497	120516	119524	993	100	bi	451	ctg7180000003980	109539	108547	993	100	bi	1333	ctg7180000005495	558435	559427	993	100	bi	1457	ctg7180000004664	38126	37134	993	99.5	bi	3477	ctg7180000005441	174576	173584	993	100	bi
509	-	525009	524635	125	375	putative cytoplasmic protein	bi	1313	ctg7180000011697	173845	174219	375	79.84	bi	241	ctg7180000002497	119094	119468	375	79.03	bi	450	ctg7180000003980	108117	108491	375	79.84	bi	1334	ctg7180000005495	559856	559482	375	95.16	bi	1456	ctg7180000004664	36705	37079	375	91.94	bi	3476	ctg7180000005441	173149	173523	375	78.86	bi
510	-	526388	525009	460	1380	Possible membrane transport protein	bi	1312	ctg7180000011697	172466	173845	1380	80.83	bi	240	ctg7180000002497	117715	119094	1380	80.83	bi	449	ctg7180000003980	106738	108117	1380	80.61	bi	1335	ctg7180000005495	561235	559856	1380	96.08	bi	1455	ctg7180000004664	35326	36708	1383	96.51	bi	3475	ctg7180000005441	171743	173149	1407	79.52	bi
511	+	526497	527402	302	906	Possible LysR-family transcriptional regulator	bi	1311	ctg7180000011697	172363	171461	903	87.12	bi	239	ctg7180000002497	117612	116710	903	86.44	bi	448	ctg7180000003980	106635	105733	903	86.44	bi	1336	ctg7180000005495	561344	562249	906	97.67	bi	1454	ctg7180000004664	35217	34312	906	97.34	bi	3474	ctg7180000005441	171622	170765	858	86.17	bi
512	-	527815	527405	137	411	Transcriptional regulator, MarR family	bi	1310	ctg7180000011697	171051	171458	408	94.07	bi	238	ctg7180000002497	116300	116707	408	94.07	bi	447	ctg7180000003980	105323	105730	408	92.59	bi	1337	ctg7180000005495	562662	562252	411	98.52	bi	1453	ctg7180000004664	33899	34309	411	97.79	bi	3473	ctg7180000005441	170352	170762	411	93.33	bi
513	+	527987	528604	206	618	3-polyprenyl-4-hydroxybenzoate carboxy-lyase UbiX (EC 4.1.1.-)	bi	1309	ctg7180000011697	170861	170277	585	91.75	bi	237	ctg7180000002497	116110	115529	582	92.23	bi	446	ctg7180000003980	105133	104552	582	91.71	bi	1338	ctg7180000005495	562852	563451	600	100	bi	1452	ctg7180000004664	33709	33110	600	98.49	bi	3472	ctg7180000005441	170162	169563	600	94.47	bi
514	+	528594	530024	477	1431	Hydroxyaromatic non-oxidative decarboxylase protein C (EC 4.1.1.-)	bi	1308	ctg7180000011697	170266	168836	1431	98.32	bi	236	ctg7180000002497	115518	114076	1443	98.11	bi	445	ctg7180000003980	104541	103111	1431	97.9	bi	1339	ctg7180000005495	563441	564871	1431	99.37	bi	1451	ctg7180000004664	33120	31690	1431	99.37	bi	3471	ctg7180000005441	169573	168143	1431	98.32	bi
515	+	530034	530270	79	237	Hydroxyaromatic non-oxidative decarboxylase protein D (EC 4.1.1.-)	bi	1307	ctg7180000011697	168826	168590	237	96.15	bi	235	ctg7180000002497	114079	113852	228	100	bi	444	ctg7180000003980	103101	102874	228	100	bi	1340	ctg7180000005495	564881	565117	237	97.44	bi	1450	ctg7180000004664	31641	31444	198	98.46	bi	3470	ctg7180000005441	168133	167897	237	92.21	bi
516	-	533075	530514	854	2562	DNA mismatch repair protein MutS	bi	1306	ctg7180000011697	165864	168425	2562	98.12	bi	234	ctg7180000002497	110991	113552	2562	98.12	bi	443	ctg7180000003980	99958	102519	2562	98.12	bi	1341	ctg7180000005495	567832	565271	2562	98.94	bi	1449	ctg7180000004664	28662	31223	2562	99.18	bi	3469	ctg7180000005441	165215	167776	2562	98.24	bi
518	-	534030	533326	235	705	acetyltransferase, GNAT family, truncated	bi	1303/1302	ctg7180000011697	163800	164503	213+474	92.99	bi	231	ctg7180000002497	108926	109630	705	92.31	bi	440	ctg7180000003980	97893	98597	705	92.31	bi	1344	ctg7180000005495	569935	569231	705	94.44	bi	1446	ctg7180000004664	26563	27267	705	95.3	bi	3466	ctg7180000005441	163157	163861	705	90.17	bi
519	+	534238	535905	556	1668	Methyl-accepting chemotaxis protein I (serine chemoreceptor protein)	bi	1301	ctg7180000011697	163594	161924	1671	94.77	bi	230	ctg7180000002497	108720	107050	1671	94.77	bi	439	ctg7180000003980	97687	96017	1671	94.95	bi	1345	ctg7180000005495	570144	571811	1668	97.48	bi	1445	ctg7180000004664	26356	24689	1668	96.94	bi	3465	ctg7180000005441	162952	161282	1671	94.05	bi
520	-	536184	535972	71	213	hypothetical protein	bi	1300	ctg7180000011697	161711	161857	147	93.75	bi	229	ctg7180000002497	106837	106983	147	93.75	bi	438	ctg7180000003980	95804	95950	147	93.75	bi	1346	ctg7180000005495	572094	571882	213	95.71	bi	1444	ctg7180000004664	24474	24620	147	100	bi	3464	ctg7180000005441	161017	161214	198	95.38	bi
521	+	536357	537124	256	768	Glutamine ABC transporter, periplasmic glutamine-binding protein (TC 3.A.1.3.2)	bi	1299	ctg7180000011697	161471	160704	768	96.86	bi	228	ctg7180000002497	106597	105830	768	96.08	bi	437	ctg7180000003980	95564	94797	768	96.86	bi	1347	ctg7180000005495	572267	573034	768	97.65	bi	1443	ctg7180000004664	24235	23468	768	97.65	bi	3463	ctg7180000005441	160828	160061	768	97.25	bi
522	+	537192	537962	257	771	Amino acid ABC transporter, permease protein	bi	1298	ctg7180000011697	160640	159870	771	98.83	bi	227	ctg7180000002497	105766	104996	771	98.83	bi	436	ctg7180000003980	94733	93963	771	99.22	bi	1348	ctg7180000005495	573102	573872	771	100	bi	1442	ctg7180000004664	23400	22630	771	99.61	bi	3461	ctg7180000005441	159943	159227	717	99.16	bi
523	+	537940	538671	244	732	Glutamate transport ATP-binding protein	bi	1297	ctg7180000011697	159883	159161	723	93.33	bi	226	ctg7180000002497	105009	104287	723	93.33	bi	435	ctg7180000003980	93976	93254	723	93.33	bi	1349	ctg7180000005495	573850	574581	732	96.71	bi	1441	ctg7180000004664	22652	21921	732	97.53	bi	3460	ctg7180000005441	159111	158518	594	93.91	bi
524	+	538787	539869	361	1083	Membrane-bound lytic murein transglycosylase B precursor (EC 3.2.1.-)	bi	1296	ctg7180000011697	159045	157963	1083	96.39	bi	225	ctg7180000002497	104171	103089	1083	96.94	bi	434	ctg7180000003980	93138	92059	1080	96.94	bi	1350	ctg7180000005495	574696	575778	1083	99.44	bi	1440	ctg7180000004664	21806	20724	1083	100	bi	3459	ctg7180000005441	158402	157320	1083	97.5	bi
525	+	540028	540507	160	480	Protein Implicated in DNA repair function with RecA and MutS	bi	1295	ctg7180000011697	157804	157325	480	98.74	bi	224	ctg7180000002497	102930	102451	480	98.11	bi	433	ctg7180000003980	91900	91421	480	98.11	bi	1351	ctg7180000005495	575936	576415	480	96.86	bi	1439	ctg7180000004664	20566	20063	504	98.1	bi	3458	ctg7180000005441	157077	156682	396	96.95	bi
526	+	540596	541660	355	1065	RecA protein	bi	1294	ctg7180000011697	157236	156172	1065	98.87	bi	223	ctg7180000002497	102361	101297	1065	98.87	bi	432	ctg7180000003980	91332	90268	1065	98.87	bi	1352	ctg7180000005495	576504	577568	1065	99.44	bi	1438	ctg7180000004664	19997	18933	1065	99.72	bi	3457	ctg7180000005441	156593	155529	1065	98.87	bi
527	+	541799	542227	143	429	Regulatory protein RecX	bi	1293	ctg7180000011697	156045	155617	429	90.85	bi	222	ctg7180000002497	101170	100742	429	92.25	bi	431	ctg7180000003980	90156	89713	444	91.55	bi	1353	ctg7180000005495	577706	578134	429	93.66	bi	1437	ctg7180000004664	18794	18366	429	96.48	bi	3456	ctg7180000005441	155417	154974	444	91.55	bi
529	+	542363	544990	876	2628	Alanyl-tRNA synthetase (EC 6.1.1.7)	bi	1291	ctg7180000011697	155373	152854	2520	97.62	bi	221	ctg7180000002497	100498	97979	2520	97.74	bi	430	ctg7180000003980	89577	86950	2628	97.94	bi	1355	ctg7180000005495	578377	580896	2520	98.93	bi	1435	ctg7180000004664	18122	15603	2520	99.17	bi	3455	ctg7180000005441	154838	152211	2628	97.6	bi
530	+	545234	545419	62	186	Carbon storage regulator	bi	1290	ctg7180000011697	152609	152424	186	100	bi	220	ctg7180000002497	97734	97549	186	100	bi	429	ctg7180000003980	86705	86520	186	100	bi	1356	ctg7180000005495	581140	581325	186	100	bi	1434	ctg7180000004664	15359	15174	186	100	bi	3454	ctg7180000005441	151966	151781	186	100	bi
532	+	546778	547347	190	570	Putative phosphatase YqaB	bi	1289	ctg7180000011697	151171	150605	567	96.28	bi	219	ctg7180000002497	96299	95730	570	96.3	bi	428	ctg7180000003980	85144	84575	570	96.83	bi	1357	ctg7180000005495	582651	583217	567	99.47	bi	1433	ctg7180000004664	13680	13111	570	99.47	bi	3453	ctg7180000005441	150299	149733	567	97.87	bi
533	+	547344	547772	143	429	Putative membrane protein	bi	1288	ctg7180000011697	150608	150180	429	94.37	bi	218	ctg7180000002497	95733	95305	429	92.96	bi	427	ctg7180000003980	84578	84150	429	94.37	bi	1358	ctg7180000005495	583214	583597	384	95.93	bi	1432	ctg7180000004664	13114	12686	429	100	bi	3452	ctg7180000005441	149736	149308	429	95.77	bi
534	+	547865	549421	519	1557	Glutamate--cysteine ligase (EC 6.3.2.2)	bi	1287	ctg7180000011697	150087	148531	1557	97.49	bi	217	ctg7180000002497	95212	93656	1557	97.88	bi	426	ctg7180000003980	84057	82501	1557	97.3	bi	1359	ctg7180000005495	583734	585290	1557	98.07	bi	1431	ctg7180000004664	12593	11037	1557	98.26	bi	3451	ctg7180000005441	149215	147659	1557	97.3	bi
535	+	549574	550089	172	516	S-ribosylhomocysteine lyase (EC 4.4.1.21) / Autoinducer-2 production protein LuxS	bi	1286	ctg7180000011697	148378	147863	516	98.83	bi	216	ctg7180000002497	93503	92988	516	98.83	bi	425	ctg7180000003980	82348	81833	516	98.83	bi	1360	ctg7180000005495	585443	585958	516	98.25	bi	1430	ctg7180000004664	10884	10369	516	98.25	bi	3450	ctg7180000005441	147451	146990	462	98.04	bi
536	+	550529	553048	840	2520	Conserved putative membrane protein	bi	1285	ctg7180000011697	147504	144886	2619	87.96	bi	215	ctg7180000002497	92630	90012	2619	88.44	bi	424	ctg7180000003980	81384	78856	2529	88.32	bi	1361	ctg7180000005495	586393	588912	2520	92.13	bi	1429	ctg7180000004664	9932	7422	2511	94.76	bi	3449	ctg7180000005441	146533	144023	2511	88.19	bi
537	-	554636	553098	513	1539	Inner membrane component of tripartite multidrug resistance system	bi	1284	ctg7180000011697	143305	144843	1539	97.46	bi	214	ctg7180000002497	88431	89969	1539	97.46	bi	423	ctg7180000003980	77275	78813	1539	97.46	bi	1362	ctg7180000005495	590502	588964	1539	99.22	bi	1428	ctg7180000004664	5833	7371	1539	99.8	bi	3448	ctg7180000005441	142423	143964	1542	97.26	bi
538	-	555826	554651	392	1176	Multidrug resistance protein A	bi	1283	ctg7180000011697	142115	143290	1176	94.12	bi	213	ctg7180000002497	87241	88416	1176	94.12	bi	422	ctg7180000003980	76085	77260	1176	94.37	bi	1363	ctg7180000005495	591692	590517	1176	96.93	bi	1427	ctg7180000004664	4643	5818	1176	99.74	bi	3447	ctg7180000005441	141233	142408	1176	94.12	bi
539	-	556496	555966	177	531	Transcription repressor	bi	1281	ctg7180000011697	141448	141978	531	96.59	bi	212	ctg7180000002497	86574	87104	531	97.16	bi	421	ctg7180000003980	75418	75948	531	97.16	bi	1364	ctg7180000005495	592362	591832	531	98.86	bi	1426	ctg7180000004664	3973	4503	531	99.43	bi	3446	ctg7180000005441	140596	141096	501	97.59	bi
540	-	558218	557034	395	1185	MFS permease protein	bi	1280	ctg7180000011697	139759	140898	1140	95.51	bi	211	ctg7180000002497	84885	86024	1140	95.51	bi	420	ctg7180000003980	73729	74868	1140	95.51	bi	1365	ctg7180000005495	594082	592898	1185	96.45	bi	1425	ctg7180000004664	2251	3435	1185	96.7	bi	3445	ctg7180000005441	138878	140017	1140	95.78	bi
541	-	559470	558475	332	996	L-proline glycine betaine binding ABC transporter protein ProX (TC 3.A.1.12.1)	bi	1279	ctg7180000011697	138452	139456	1005	96.07	bi	210	ctg7180000002497	83572	84567	996	96.98	bi	419	ctg7180000003980	72416	73411	996	96.68	bi	1366	ctg7180000005495	595352	594357	996	98.19	bi	1424	ctg7180000004664	774	1769	996	99.09	bi	3444	ctg7180000005441	137596	138591	996	94.86	bi
542	-	560595	559525	357	1071	L-proline glycine betaine ABC transport system permease protein ProW (TC 3.A.1.12.1)	bi	1278	ctg7180000011697	137327	138397	1071	96.35	bi	209	ctg7180000002497	82448	83518	1071	96.91	bi	418	ctg7180000003980	71292	72362	1071	96.91	bi	1367	ctg7180000005495	596312	595407	906	98.34	bi	1423+1422	ctg7180000004664/4663	27/234979	719/234824	693+156	100	bi	3443	ctg7180000005441	136472	137542	1071	96.63	bi
543	-	561790	560588	401	1203	L-proline glycine betaine ABC transport system permease protein ProV (TC 3.A.1.12.1)	bi	1277	ctg7180000011697	136132	137334	1203	98	bi	208	ctg7180000002497	81253	82455	1203	98	bi	417	ctg7180000003980	70097	71299	1203	98	bi	1369	ctg7180000005495	597672	596470	1203	99.25	bi	1421	ctg7180000004663	233621	234823	1203	99.75	bi	3442	ctg7180000005441	135484	136479	996	97.58	bi
544	-	563107	562145	321	963	Ribonucleotide reductase of class Ib (aerobic), beta subunit (EC 1.17.4.1)	bi	1276	ctg7180000011697	134816	135778	963	95	bi	207	ctg7180000002497	79936	80898	963	95	bi	416	ctg7180000003980	68780	69742	963	95	bi	1370	ctg7180000005495	598989	598027	963	98.75	bi	1420	ctg7180000004663	232304	233266	963	99.06	bi	3441	ctg7180000005441	133960	134922	963	95	bi
545	-	565267	563117	717	2151	Ribonucleotide reductase of class Ib (aerobic), alpha subunit (EC 1.17.4.1)	bi	1275	ctg7180000011697	132656	134806	2151	94.97	bi	206	ctg7180000002497	77776	79926	2151	94.55	bi	415	ctg7180000003980	66620	68770	2151	94.83	bi	1371	ctg7180000005495	601149	598999	2151	97.91	bi	1419	ctg7180000004663	230144	232294	2151	98.46	bi	3440	ctg7180000005441	131800	133950	2151	93.44	bi
546	-	565650	565249	134	402	Ribonucleotide reduction protein NrdI	bi	1274	ctg7180000011697	132273	132674	402	90.98	bi	205	ctg7180000002497	77393	77794	402	91.73	bi	414	ctg7180000003980	66237	66638	402	91.73	bi	1372	ctg7180000005495	601532	601131	402	96.24	bi	1418	ctg7180000004663	229761	230162	402	98.5	bi	3439	ctg7180000005441	131426	131818	393	93.85	bi
547	-	565892	565647	82	246	Glutaredoxin-like protein NrdH, required for reduction of Ribonucleotide reductase class Ib	bi	1273	ctg7180000011697	132031	132276	246	95.06	bi	204	ctg7180000002497	77151	77396	246	96.3	bi	413	ctg7180000003980	65995	66240	246	96.3	bi	1373	ctg7180000005495	601774	601529	246	98.77	bi	1417	ctg7180000004663	229519	229764	246	98.77	bi	3438	ctg7180000005441	131175	131420	246	96.3	bi
548	-	566494	566168	109	327	hypothetical protein	bi	1272	ctg7180000011697	131417	131743	327	94.44	bi	203	ctg7180000002497	76536	76862	327	95.37	bi	412	ctg7180000003980	65380	65706	327	95.37	bi	1374	ctg7180000005495	602378	602052	327	99.07	bi	1416	ctg7180000004663	228914	229240	327	100	bi	3437	ctg7180000005441	130569	130895	327	94.44	bi
549	+	566655	566999	115	345	Putative cytoplasmic protein	bi	1271	ctg7180000011697	131256	130912	345	100	bi	202	ctg7180000002497	76375	76031	345	100	bi	411	ctg7180000003980	65219	64875	345	100	bi	1375	ctg7180000005495	602540	602884	345	99.12	bi	1415	ctg7180000004663	228753	228409	345	100	bi	3436	ctg7180000005441	130354	130064	291	100	bi
550	-	567466	567011	152	456	Putative inner membrane protein	bi	1270	ctg7180000011697	130446	130901	456	94.7	bi	201	ctg7180000002497	75565	76020	456	94.04	bi	410	ctg7180000003980	64409	64864	456	94.7	bi	1376	ctg7180000005495	603351	602896	456	95.36	bi	1414	ctg7180000004663	228047	228397	351	97.41	bi	3435	ctg7180000005441	129597	130052	456	94.7	bi
554	-	568566	568387	60	180	corresponds to STY2919 from Accession AL513382: Salmonella typhi CT18	bi	1268	ctg7180000011697	129363	129542	180	98.31	bi	198	ctg7180000002497	74244	74423	180	98.31	bi	408	ctg7180000003980	62922	63101	180	96.61	bi	1379	ctg7180000005495	604469	604269	201	100	bi	1412	ctg7180000004663	226720	226899	180	100	bi	3433	ctg7180000005441	128450	128629	180	94.92	bi
555	+	568792	568950	53	159	hypothetical protein	bi	1267	ctg7180000011697	129134	128976	159	86.54	bi	197	ctg7180000002497	74015	73857	159	86.54	bi	407	ctg7180000003980	62693	62535	159	86.54	bi	1380	ctg7180000005495	604676	604834	159	84.62	bi	1411	ctg7180000004663	226494	226336	159	100	bi	3432	ctg7180000005441	128221	128063	159	86.54	bi
556	+	569284	571161	626	1878	Methyl-accepting chemotaxis protein I (serine chemoreceptor protein)	bi	1266	ctg7180000011697	128570	126762	1809	96.01	bi	196	ctg7180000002497	73453	71645	1809	95.85	bi	406	ctg7180000003980	62128	60320	1809	95.68	bi	1381	ctg7180000005495	605248	607056	1809	98.34	bi	1410	ctg7180000004663	225925	224117	1809	98.84	bi	3431	ctg7180000005441	127684	125852	1833	95.25	bi
581	-	604443	603961	161	483	tmRNA-binding protein SmpB	bi	1180	ctg7180000011697	29913	30395	483	95.62	bi	168	ctg7180000002497	19535	20017	483	95.62	bi	340	ctg7180000003979	30424	30906	483	95.62	bi	1389	ctg7180000005495	627750	627268	483	98.12	bi	1381	ctg7180000004663	170805	171287	483	100	bi	3424	ctg7180000005441	105784	106266	483	96.88	bi
582	+	604592	605029	146	438	Putative oligoketide cyclase/lipid transport protein, similarity with yeast ubiquinone-binding protein YOL008W	bi	1179	ctg7180000011697	29764	29327	438	98.62	bi	167	ctg7180000002497	19386	18949	438	98.62	bi	339	ctg7180000003979	30275	29838	438	98.62	bi	1390	ctg7180000005495	627899	628336	438	98.62	bi	1380	ctg7180000004663	170656	170219	438	100	bi	3423	ctg7180000005441	105635	105198	438	98.62	bi
583	+	605019	605309	97	291	UPF0125 protein yfjF	bi	1178	ctg7180000011697	29337	29047	291	96.88	bi	166	ctg7180000002497	18959	18669	291	96.88	bi	338	ctg7180000003979	29848	29558	291	96.88	bi	1391	ctg7180000005495	628326	628616	291	97.92	bi	1379	ctg7180000004663	170229	169939	291	100	bi	3422	ctg7180000005441	105208	104918	291	98.96	bi
584	-	605688	605419	90	270	Outer membrane lipoprotein SmpA, a component of the essential YaeT outer-membrane protein assembly complex	bi	1177	ctg7180000011697	28610	28954	345	93.26	bi	165	ctg7180000002497	18294	18563	270	94.38	bi	337	ctg7180000003979	29121	29465	345	93.26	bi	1392	ctg7180000005495	629064	628720	345	95.51	bi	1378	ctg7180000004663	169486	169830	345	98.88	bi	3421	ctg7180000005441	104453	104800	348	92.13	bi
585	-	607642	605981	554	1662	DNA repair protein RecN	bi	1176	ctg7180000011697	26732	28393	1662	98.19	bi	164	ctg7180000002497	16341	18002	1662	98.01	bi	336	ctg7180000003979	27243	28904	1662	97.83	bi	1393	ctg7180000005495	630943	629282	1662	99.1	bi	1377	ctg7180000004663	167607	169268	1662	99.46	bi	3420	ctg7180000005441	102573	104234	1662	98.37	bi
586	-	608607	607729	293	879	NAD kinase (EC 2.7.1.23)	bi	1175	ctg7180000011697	25767	26645	879	98.63	bi	163	ctg7180000002497	15376	16254	879	98.63	bi	335	ctg7180000003979	26278	27156	879	98.29	bi	1394	ctg7180000005495	631908	631030	879	99.32	bi	1376	ctg7180000004663	166642	167520	879	99.32	bi	3419	ctg7180000005441	101608	102486	879	98.97	bi
587	+	608730	609323	198	594	Heat shock protein GrpE	bi	1174	ctg7180000011697	25644	25051	594	95.43	bi	162	ctg7180000002497	15253	14660	594	95.43	bi	334	ctg7180000003979	26155	25562	594	95.43	bi	1395	ctg7180000005495	632031	632624	594	99.49	bi	1375	ctg7180000004663	166519	165926	594	99.49	bi	3418	ctg7180000005441	101485	100892	594	96.95	bi
588	-	610682	609393	430	1290	Hemolysins and related proteins containing CBS domains	bi	1173	ctg7180000011697	23700	24989	1290	96.97	bi	161	ctg7180000002497	13311	14600	1290	96.97	bi	333	ctg7180000003979	24212	25501	1290	96.97	bi	1396	ctg7180000005495	633982	632693	1290	100	bi	1374	ctg7180000004663	164567	165856	1290	100	bi	3417	ctg7180000005441	99543	100832	1290	97.44	bi
589	-	611495	610701	265	795	FIG001154: CcsA-related protein	bi	1172	ctg7180000011697	22881	23672	792	97.35	bi	160	ctg7180000002497	12492	13283	792	97.35	bi	332	ctg7180000003979	23393	24184	792	97.35	bi	1397	ctg7180000005495	634792	634001	792	98.86	bi	1373	ctg7180000004663	163754	164548	795	99.62	bi	3416	ctg7180000005441	98724	99515	792	97.35	bi
590	+	611658	613019	454	1362	Signal recognition particle, subunit Ffh SRP54 (TC 3.A.5.1.1)	bi	1171	ctg7180000011697	22718	21357	1362	99.34	bi	159	ctg7180000002497	12329	10968	1362	99.34	bi	331	ctg7180000003979	23230	21869	1362	99.34	bi	1398	ctg7180000005495	634955	636316	1362	99.12	bi	1372	ctg7180000004663	163591	162230	1362	99.56	bi	3415	ctg7180000005441	98561	97200	1362	99.34	bi
591	+	613278	613526	83	249	SSU ribosomal protein S16p	bi	1170	ctg7180000011697	21084	20836	249	100	bi	158	ctg7180000002497	10709	10461	249	100	bi	330	ctg7180000003979	21610	21362	249	100	bi	1399	ctg7180000005495	636563	636811	249	100	bi	1371	ctg7180000004663	161971	161723	249	100	bi	3414	ctg7180000005441	96941	96693	249	100	bi
592	+	613542	614093	184	552	16S rRNA processing protein RimM	bi	1169	ctg7180000011697	20820	20269	552	96.17	bi	157	ctg7180000002497	10445	9894	552	96.72	bi	329	ctg7180000003979	21346	20795	552	96.72	bi	1400	ctg7180000005495	636827	637378	552	98.36	bi	1370	ctg7180000004663	161707	161156	552	100	bi	3413	ctg7180000005441	96677	96126	552	99.45	bi
593	+	614124	614897	258	774	tRNA (Guanine37-N1) -methyltransferase (EC 2.1.1.31)	bi	1168	ctg7180000011697	20238	19465	774	99.61	bi	156	ctg7180000002497	9863	9090	774	99.61	bi	328	ctg7180000003979	20764	19991	774	99.61	bi	1401	ctg7180000005495	637409	638182	774	99.61	bi	1369	ctg7180000004663	161125	160352	774	100	bi	3412	ctg7180000005441	95528	95322	207	98.53	bi
594	+	614943	615290	116	348	LSU ribosomal protein L19p	bi	1167	ctg7180000011697	19419	19072	348	99.13	bi	155	ctg7180000002497	9044	8697	348	99.13	bi	327	ctg7180000003979	19945	19598	348	99.13	bi	1402	ctg7180000005495	638228	638575	348	99.13	bi	1368	ctg7180000004663	160306	159959	348	100	bi	3411	ctg7180000005441	95276	94929	348	98.26	bi
596	+	615951	617318	456	1368	Uncharacterized iron-regulated membrane protein; Iron-uptake factor PiuB	bi	1165	ctg7180000011697	18421	17054	1368	85.05	bi	153	ctg7180000002497	8035	6668	1368	84.84	bi	325	ctg7180000003979	18935	17568	1368	84.55	bi	1404	ctg7180000005495	639236	640603	1368	93.63	bi	1366	ctg7180000004663	159278	157920	1359	94.91	bi	3410	ctg7180000005441	94271	92904	1368	85.62	bi
597	+	617517	618587	357	1071	2-keto-3-deoxy-D-arabino-heptulosonate-7-phosphate synthase I alpha (EC 2.5.1.54)	bi	1164	ctg7180000011697	16855	15785	1071	96.91	bi	152	ctg7180000002497	6469	5399	1071	96.63	bi	324	ctg7180000003979	17369	16299	1071	96.35	bi	1405	ctg7180000005495	640801	641871	1071	99.16	bi	1365	ctg7180000004663	157714	156644	1071	99.16	bi	3409	ctg7180000005441	92705	91635	1071	96.63	bi
598	+	618599	619720	374	1122	Chorismate mutase I (EC 5.4.99.5) / Cyclohexadienyl dehydrogenase (EC 1.3.1.12)(EC 1.3.1.43)	bi	1163	ctg7180000011697	15774	14653	1122	97.05	bi	151	ctg7180000002497	5388	4267	1122	97.05	bi	323	ctg7180000003979	16288	15167	1122	97.05	bi	1406	ctg7180000005495	641880	643004	1125	98.66	bi	1364	ctg7180000004663	156632	155511	1122	98.39	bi	3408	ctg7180000005441	91624	90503	1122	96.78	bi
599	+	619788	620666	293	879	Putative cytoplasmic protein	bi	1162	ctg7180000011697	14586	13708	879	91.78	bi	150	ctg7180000002497	4200	3322	879	92.47	bi	322	ctg7180000003979	15100	14222	879	92.47	bi	1407	ctg7180000005495	643072	643950	879	98.63	bi	1363	ctg7180000004663	155443	154565	879	98.63	bi	3407	ctg7180000005441	90436	89558	879	91.78	bi
600	-	621857	620697	387	1161	Chorismate mutase I (EC 5.4.99.5) / Prephenate dehydratase (EC 4.2.1.51)	bi	1161	ctg7180000011697	12515	13675	1161	96.37	bi	149	ctg7180000002497	2129	3289	1161	96.89	bi	321	ctg7180000003979	13029	14189	1161	96.63	bi	1408	ctg7180000005495	645142	643982	1161	99.22	bi	1362	ctg7180000004663	153374	154534	1161	98.96	bi	3406	ctg7180000005441	88365	89525	1161	97.15	bi
601	-	622442	622107	112	336	Ribosome hibernation protein YfiA	bi	1160	ctg7180000011697	11923	12264	342	100	bi	148	ctg7180000002497	1537	1878	342	100	bi	320	ctg7180000003979	12437	12778	342	100	bi	1409	ctg7180000005495	645730	645392	339	98.2	bi	1361	ctg7180000004663	152783	153124	342	99.1	bi	3405	ctg7180000005441	87778	88113	336	100	bi
603	-	624790	624053	246	738	Probable component of the lipoprotein assembly complex (forms a complex with YaeT, YfgL, and NlpB)	bi	1158	ctg7180000011697	9569	10306	738	97.96	bi	147	ctg7180000002496	7992	8729	738	97.96	bi	318	ctg7180000003979	10081	10818	738	97.96	bi	1411	ctg7180000005495	648085	647348	738	99.59	bi	1359	ctg7180000004663	150442	151179	738	99.59	bi	3403	ctg7180000005441	85417	86154	738	99.18	bi
604	+	624998	625900	301	903	Ribosomal large subunit pseudouridine synthase D (EC 4.2.1.70)	bi	1157	ctg7180000011697	9361	8459	903	98.33	bi	146	ctg7180000002496	7784	6882	903	98.33	bi	317	ctg7180000003979	9873	8971	903	98.33	bi	1412	ctg7180000005495	648293	649195	903	99.33	bi	1358	ctg7180000004663	150234	149332	903	99.33	bi	3402	ctg7180000005441	85209	84307	903	98	bi
605	+	625897	626625	243	729	COG1496: Uncharacterized conserved protein	bi	1156	ctg7180000011697	8462	7734	729	91.74	bi	145	ctg7180000002496	6885	6157	729	91.74	bi	316	ctg7180000003979	8974	8246	729	91.32	bi	1413	ctg7180000005495	649192	649920	729	96.69	bi	1357	ctg7180000004663	149335	148607	729	96.28	bi	3401	ctg7180000005441	84007	83582	426	89.36	bi
606	+	626755	629328	858	2574	ClpB protein	bi	1155	ctg7180000011697	7604	5031	2574	98.83	bi	144	ctg7180000002496	6027	3454	2574	98.6	bi	315	ctg7180000003979	8116	5543	2574	98.95	bi	1414	ctg7180000005495	650050	652623	2574	99.42	bi	1356	ctg7180000004663	148477	145904	2574	99.65	bi	3400	ctg7180000005441	83452	80879	2574	98.83	bi
609	-	637740	635947	598	1794	Pyruvate oxidase (EC 1.2.3.3)	bi	1058	ctg7180000011695	459238	461034	1797	94.47	bi	726	ctg7180000002503	6035	4239	1797	95.14	bi	1371	ctg7180000003984	8148	6352	1797	94.47	bi	3977	ctg7180000005500	294363	296159	1797	99.33	bi	1353	ctg7180000004663	137600	139396	1797	99.16	bi	3398	ctg7180000005441	72387	74183	1797	94.64	bi
610	+	637899	638354	152	456	Putative cytoplasmic protein	bi	1057	ctg7180000011695	459080	458625	456	92.72	bi	727	ctg7180000002503	6193	6648	456	92.72	bi	1372	ctg7180000003984	8306	8761	456	92.72	bi	3976	ctg7180000005500	294204	293749	456	97.35	bi	1352	ctg7180000004663	137442	136987	456	98.01	bi	3397	ctg7180000005441	72231	71776	456	94.04	bi
611	+	638472	639773	434	1302	Alpha-ketoglutarate permease	bi	1056	ctg7180000011695	458503	457202	1302	95.84	bi	728	ctg7180000002503	6807	8072	1266	96.44	bi	1373	ctg7180000003984	8920	10185	1266	96.67	bi	3975	ctg7180000005500	293630	292329	1302	98.85	bi	1351	ctg7180000004663	136869	135568	1302	99.31	bi	3396	ctg7180000005441	71427	70351	1077	96.65	bi
612	-	640120	639770	117	351	Putative outer membrane lipoprotein	bi	1055	ctg7180000011695	456882	457205	324	85.98	bi	729	ctg7180000002503	8392	8069	324	85.98	bi	1374	ctg7180000003984	10505	10182	324	86.92	bi	3974	ctg7180000005500	292009	292332	324	90.65	bi	1350	ctg7180000004663	135248	135571	324	94.39	bi	3395	ctg7180000005441	70082	70354	273	88.89	bi
613	-	641505	640147	453	1359	CDP-diacylglycerol--serine O-phosphatidyltransferase (EC 2.7.8.8)	bi	1054	ctg7180000011695	455470	456828	1359	94.03	bi	730	ctg7180000002503	9801	8446	1356	93.57	bi	1375	ctg7180000003984	11917	10559	1359	94.03	bi	3973	ctg7180000005500	290597	291955	1359	98.67	bi	1349	ctg7180000004663	133836	135194	1359	100	bi	3394	ctg7180000005441	68619	69977	1359	94.25	bi
614	-	644275	641615	887	2661	Protein acetyltransferase	bi	1053	ctg7180000011695	452700	455360	2661	96.05	bi	731	ctg7180000002503	12574	9914	2661	96.28	bi	1376	ctg7180000003984	14687	12027	2661	96.16	bi	3972	ctg7180000005500	287827	290487	2661	98.98	bi	1348	ctg7180000004663	131066	133726	2661	99.32	bi	3393	ctg7180000005441	65846	68509	2664	95.71	bi
615	-	645010	644309	234	702	hypothetical protein	bi	1052	ctg7180000011695	451944	452666	723	97	bi	732	ctg7180000002503	13330	12608	723	96.57	bi	1377	ctg7180000003984	15443	14721	723	96.57	bi	3971	ctg7180000005500	287092	287793	702	97.42	bi	1347	ctg7180000004663	130331	131032	702	99.14	bi	3392	ctg7180000005441	65114	65815	702	93.56	bi
616	-	645511	645080	144	432	Thioredoxin 2 (EC 1.8.1.8)	bi	1051	ctg7180000011695	451468	451899	432	94.41	bi	733	ctg7180000002503	13806	13375	432	94.41	bi	1378	ctg7180000003984	15919	15488	432	94.41	bi	3970	ctg7180000005500	286630	287022	393	97.69	bi	1346	ctg7180000004663	129869	130261	393	98.46	bi	3391	ctg7180000005441	64617	65048	432	96.5	bi
617	+	645721	646782	354	1062	hypothetical tRNA/rRNA methyltransferase yfiF [EC:2.1.1.-]	bi	1050	ctg7180000011695	451258	450197	1062	95.74	bi	734	ctg7180000002503	14016	15083	1068	96.31	bi	1379	ctg7180000003984	16129	17196	1068	96.31	bi	3969	ctg7180000005500	286381	285314	1068	98.03	bi	1345	ctg7180000004663	129620	128559	1062	99.72	bi	3390	ctg7180000005441	64407	63343	1065	96.02	bi
618	-	647529	646840	230	690	Uracil-DNA glycosylase, family 1	bi	1049	ctg7180000011695	449448	450137	690	95.63	bi	735	ctg7180000002503	15832	15143	690	95.2	bi	1380	ctg7180000003984	17945	17256	690	95.63	bi	3968	ctg7180000005500	284569	285258	690	99.56	bi	1344	ctg7180000004663	127813	128502	690	99.13	bi	3389	ctg7180000005441	62597	63286	690	96.51	bi
619	+	647836	648219	128	384	Pyruvate formate-lyase (EC 2.3.1.54)	bi	1048	ctg7180000011695	449141	448758	384	99.21	bi	736	ctg7180000002503	16139	16522	384	98.43	bi	1381	ctg7180000003984	18252	18635	384	99.21	bi	3967	ctg7180000005500	284262	283879	384	99.21	bi	1343	ctg7180000004663	127506	127123	384	99.21	bi	3388	ctg7180000005441	62290	61907	384	99.21	bi
620	-	649629	648295	445	1335	ATP-dependent RNA helicase SrmB	bi	1047	ctg7180000011695	447351	448688	1338	97.3	bi	737	ctg7180000002503	17928	16592	1338	96.85	bi	1382	ctg7180000003984	20042	18705	1338	97.07	bi	3966	ctg7180000005500	282467	283801	1335	98.42	bi	1342	ctg7180000004663	125713	127047	1335	98.87	bi	3387	ctg7180000005441	60496	61833	1338	97.3	bi
621	+	649758	650495	246	738	COG4123: Predicted O-methyltransferase	bi	1046	ctg7180000011695	447225	446485	741	92.24	bi	738	ctg7180000002503	18054	18794	741	92.24	bi	1383	ctg7180000003984	20168	20908	741	91.43	bi	3965	ctg7180000005500	282338	281601	738	95.92	bi	1341	ctg7180000004663	125584	124847	738	99.59	bi	3386	ctg7180000005441	60370	59630	741	91.84	bi
622	-	652099	650480	540	1620	L-aspartate oxidase (EC 1.4.3.16)	bi	1045	ctg7180000011695	444911	446500	1590	96.6	bi	739	ctg7180000002503	20368	18779	1590	96.79	bi	1384	ctg7180000003984	22482	20893	1590	96.6	bi	3964	ctg7180000005500	279889	281616	1728	98.33	bi	1340	ctg7180000004663	123135	124862	1728	99.44	bi	3385	ctg7180000005441	58056	59645	1590	96.98	bi
623	+	652524	653099	192	576	RNA polymerase sigma factor RpoE	bi	1044	ctg7180000011695	444456	443881	576	99.48	bi	741	ctg7180000002503	20823	21398	576	99.48	bi	1385	ctg7180000003984	22937	23512	576	99.48	bi	3963	ctg7180000005500	279477	278998	480	99.37	bi	1339	ctg7180000004663	122818	122243	576	100	bi	3384	ctg7180000005441	57600	57025	576	100	bi
624	+	653131	653781	217	651	Sigma factor RpoE negative regulatory protein RseA	bi	1043	ctg7180000011695	443849	443199	651	95.83	bi	742	ctg7180000002503	21430	22080	651	95.83	bi	1386	ctg7180000003984	23544	24194	651	95.83	bi	3962	ctg7180000005500	278966	278316	651	97.22	bi	1338	ctg7180000004663	122211	121561	651	97.69	bi	3383	ctg7180000005441	56993	56343	651	96.3	bi
625	+	653880	654734	285	855	Sigma factor RpoE negative regulatory protein RseB precursor	bi	1042	ctg7180000011695	443169	442246	924	96.83	bi	743	ctg7180000002503	22110	23033	924	97.18	bi	1387	ctg7180000003984	24224	25147	924	96.48	bi	3961	ctg7180000005500	278286	277363	924	97.18	bi	1337	ctg7180000004663	121462	120608	855	98.59	bi	3382	ctg7180000005441	56124	55390	735	96.31	bi
626	+	654731	655210	160	480	Sigma factor RpoE regulatory protein RseC	bi	1041	ctg7180000011695	442249	441770	480	94.34	bi	744	ctg7180000002503	23030	23509	480	94.34	bi	1388	ctg7180000003984	25258	25623	366	92.56	bi	3960	ctg7180000005500	277366	276887	480	93.71	bi	1336	ctg7180000004663	120611	120132	480	96.86	bi	3381	ctg7180000005441	55279	54914	366	91.74	bi
627	+	655410	657209	600	1800	Translation elongation factor LepA	bi	1039	ctg7180000011695	441569	439770	1800	99.5	bi	746	ctg7180000002503	23710	25509	1800	99.5	bi	1390	ctg7180000003984	25824	27623	1800	99.5	bi	3958	ctg7180000005500	276686	274887	1800	99.5	bi	1335	ctg7180000004663	119932	118133	1800	100	bi	3380	ctg7180000005441	54713	52914	1800	99.5	bi
628	+	657224	658189	322	966	Signal peptidase I (EC 3.4.21.89)	bi	1038	ctg7180000011695	439755	438790	966	96.88	bi	747	ctg7180000002503	25524	26489	966	96.88	bi	1391	ctg7180000003984	27638	28603	966	96.88	bi	3957	ctg7180000005500	274872	273907	966	98.44	bi	1334	ctg7180000004663	118118	117153	966	98.44	bi	3379	ctg7180000005441	52899	51934	966	96.57	bi
629	+	658361	659041	227	681	Ribonuclease III (EC 3.1.26.3)	bi	1037	ctg7180000011695	438618	437938	681	99.56	bi	748	ctg7180000002503	26661	27341	681	99.56	bi	1392	ctg7180000003984	28775	29455	681	99.56	bi	3956	ctg7180000005500	273735	273055	681	100	bi	1333	ctg7180000004663	116981	116301	681	100	bi	3378	ctg7180000005441	51552	51082	471	100	bi
630	+	659038	659943	302	906	GTP-binding protein Era	bi	1036	ctg7180000011695	437941	437036	906	98.34	bi	749	ctg7180000002503	27338	28243	906	98.34	bi	1393	ctg7180000003984	29452	30357	906	98.34	bi	3955	ctg7180000005500	273058	272153	906	99.34	bi	1332	ctg7180000004663	116304	115399	906	99.67	bi	3377	ctg7180000005441	51085	50180	906	98.34	bi
631	+	659953	660690	246	738	DNA recombination and repair protein RecO	bi	1035	ctg7180000011695	437026	436289	738	96.33	bi	750	ctg7180000002503	28253	28990	738	96.33	bi	1394	ctg7180000003984	30367	31104	738	96.33	bi	3954	ctg7180000005500	272143	271406	738	100	bi	1331	ctg7180000004663	115389	114652	738	100	bi	3376	ctg7180000005441	50170	49433	738	97.55	bi
632	+	660765	661496	244	732	Pyridoxine 5&#39;-phosphate synthase (EC 2.6.99.2)	bi	1034	ctg7180000011695	436214	435483	732	97.53	bi	751	ctg7180000002503	29065	29796	732	97.12	bi	1395	ctg7180000003984	31179	31910	732	97.53	bi	3953	ctg7180000005500	271331	270600	732	100	bi	1330	ctg7180000004663	114577	113846	732	99.59	bi	3375	ctg7180000005441	49358	48627	732	97.94	bi
633	+	661496	661876	127	381	Holo-[acyl-carrier protein] synthase (EC 2.7.8.7)	bi	1033	ctg7180000011695	435483	435103	381	96.83	bi	752	ctg7180000002503	29796	30176	381	96.83	bi	1396	ctg7180000003984	31910	32290	381	96.83	bi	3952	ctg7180000005500	270600	270220	381	100	bi	1329	ctg7180000004663	113846	113466	381	100	bi	3374	ctg7180000005441	48627	48247	381	97.62	bi
634	-	662058	661873	62	186	4Fe-4S ferredoxin, iron-sulfur binding	bi	1032	ctg7180000011695	434885	435106	222	95.08	bi	753	ctg7180000002503	30433	30173	261	95.08	bi	1397	ctg7180000003984	32547	32287	261	95.08	bi	3951	ctg7180000005500	270086	270223	138	97.78	bi	1328	ctg7180000004663	113209	113469	261	98.36	bi	3373	ctg7180000005441	47990	48250	261	96.72	bi
635	-	663038	662190	283	849	Sialic acid utilization regulator, RpiR family	bi	1031	ctg7180000011695	433941	434789	849	99.29	bi	754	ctg7180000002503	31338	30490	849	99.29	bi	1398	ctg7180000003984	33452	32604	849	99.29	bi	3950	ctg7180000005500	269058	269906	849	100	bi	1327	ctg7180000004663	112304	113152	849	100	bi	3372	ctg7180000005441	47220	47933	714	98.31	bi
636	+	663160	664053	298	894	N-acetylmuramic acid 6-phosphate etherase (EC 4.2.-.-)	bi	1030	ctg7180000011695	433819	432926	894	93.27	bi	755	ctg7180000002503	31460	32353	894	92.93	bi	1399	ctg7180000003984	33574	34467	894	93.27	bi	3949	ctg7180000005500	268936	268043	894	95.96	bi	1326	ctg7180000004663	112182	111289	894	97.64	bi	3370	ctg7180000005441	46963	46070	894	93.6	bi
637	+	664067	665434	456	1368	PTS system, N-acetylmuramic acid-specific IIB component (EC 2.7.1.69) / PTS system, N-acetylmuramic acid-specific IIC component (EC 2.7.1.69)	bi	1029	ctg7180000011695	432912	431545	1368	94.07	bi	756	ctg7180000002503	32367	33734	1368	94.51	bi	1400	ctg7180000003984	34481	35848	1368	94.29	bi	3948	ctg7180000005500	268029	266662	1368	98.68	bi	1325	ctg7180000004663	111275	109908	1368	98.68	bi	3369	ctg7180000005441	46056	44689	1368	95.6	bi
638	+	665438	666073	212	636	Hypothetical protein, similar to phosphoserine phosphatase	bi	1028	ctg7180000011695	431541	430906	636	93.36	bi	757	ctg7180000002503	33738	34373	636	94.31	bi	1401	ctg7180000003984	35852	36487	636	93.84	bi	3947	ctg7180000005500	266658	266023	636	98.58	bi	1324	ctg7180000004663	109904	109269	636	98.58	bi	3368	ctg7180000005441	44685	44050	636	94.79	bi
640	-	668092	666533	520	1560	Transglycosylase, Slt family	bi	1026	ctg7180000011695	428885	430444	1560	93.45	bi	758	ctg7180000002503	36394	34835	1560	93.26	bi	1403	ctg7180000003984	38508	36949	1560	93.26	bi	3945	ctg7180000005500	264004	265563	1560	97.11	bi	1322	ctg7180000004663	107250	108809	1560	98.65	bi	3366	ctg7180000005441	42029	43588	1560	93.83	bi
641	+	668360	672250	1297	3891	Phosphoribosylformylglycinamidine synthase, synthetase subunit (EC 6.3.5.3) / Phosphoribosylformylglycinamidine synthase, glutamine amidotransferase subunit (EC 6.3.5.3)	bi	1025	ctg7180000011695	428617	424727	3891	96.91	bi	759	ctg7180000002503	36662	40552	3891	96.99	bi	1404	ctg7180000003984	38776	42666	3891	97.07	bi	3944	ctg7180000005500	263736	259846	3891	98.69	bi	1321	ctg7180000004663	106982	103092	3891	99.31	bi	3365	ctg7180000005441	41761	37871	3891	97.69	bi
642	+	672748	674259	504/464		Putative sensor-like histidine kinase YfhK	bi	1024	ctg7180000011695	424148	422712	1437	95.4	bi	760	ctg7180000002503	41131	42567	1437	95.61	bi	1405	ctg7180000003984	43228	44664	1437	95.61	bi	3943	ctg7180000005500	259223	257832	1392	96.76	bi	1320	ctg7180000004663	102467	101079	1389	99.35	bi	3364	ctg7180000005441	37247	35874	1374	94.53	bi
644	+	674259	675032	258	774	hypothetical protein	bi	1023	ctg7180000011695	422715	421942	774	88.37	bi	761	ctg7180000002503	42564	43337	774	89.15	bi	1406	ctg7180000003984	44661	45434	774	89.53	bi	3942	ctg7180000005500	257835	257059	777	91.86	bi	1319	ctg7180000004663	100968	100309	660	98.17	bi	3363	ctg7180000005441	35877	35101	777	88.76	bi
645	+	675029	676366	446	1338	Putative sensory histidine kinase YfhA	bi	1022	ctg7180000011695	421945	420608	1338	98.43	bi	762	ctg7180000002503	43334	44671	1338	98.65	bi	1407	ctg7180000003984	45431	46768	1338	98.65	bi	3941+3940	ctg7180000005500	257062	255727	1083+303	100	bi	1318	ctg7180000004663	100312	98975	1338	99.78	bi	3362	ctg7180000005441	35104	33767	1338	98.43	bi
646	+	676465	676803	113	339	Nitrogen regulatory protein P-II	bi	1021	ctg7180000011695	420509	420171	339	100	bi	763	ctg7180000002503	44770	45108	339	100	bi	1408	ctg7180000003984	46867	47205	339	100	bi	3939	ctg7180000005500	255628	255290	339	100	bi	1317	ctg7180000004663	98876	98538	339	100	bi	3361	ctg7180000005441	33668	33330	339	100	bi
647	-	678274	677084	397	1191	Flavohemoprotein (Hemoglobin-like protein) (Flavohemoglobin) (Nitric oxide dioxygenase) (EC 1.14.12.17)	bi	1020	ctg7180000011695	418809	419999	1191	94.95	bi	764	ctg7180000002503	46598	45408	1191	94.95	bi	1409	ctg7180000003984	48847	47657	1191	95.45	bi	3938	ctg7180000005500	253918	255108	1191	95.96	bi	1316	ctg7180000004663	97164	98354	1191	97.22	bi	3360	ctg7180000005441	31937	33127	1191	95.71	bi
649	+	678597	679850	418	1254	Serine hydroxymethyltransferase (EC 2.1.2.1)	bi	1019	ctg7180000011695	418484	417231	1254	99.04	bi	765	ctg7180000002503	46923	48176	1254	99.04	bi	1410	ctg7180000003984	49172	50425	1254	99.04	bi	3937	ctg7180000005500	253594	252341	1254	98.8	bi	1315	ctg7180000004663	96844	95591	1254	99.76	bi	3359	ctg7180000005441	31611	30358	1254	98.08	bi
650	+	679922	680284	121	363	Transcriptional regulator, MerR family	bi	1018	ctg7180000011695	417162	416800	363	84.17	bi	766	ctg7180000002503	48245	48607	363	83.33	bi	1411	ctg7180000003984	50494	50856	363	85	bi	3936	ctg7180000005500	252269	251907	363	92.5	bi	1314	ctg7180000004663	95519	95157	363	96.67	bi	3358	ctg7180000005441	30288	29926	363	85.83	bi
651	+	680340	680717	126	378	4-carboxymuconolactone decarboxylase (EC 4.1.1.44)	bi	1017	ctg7180000011695	416744	416367	378	92	bi	767	ctg7180000002503	48663	49040	378	92	bi	1412	ctg7180000003984	50912	51289	378	91.2	bi	3935	ctg7180000005500	251851	251474	378	95.2	bi	1313	ctg7180000004663	95101	94724	378	97.6	bi	3357	ctg7180000005441	29870	29493	378	92.8	bi
652	+	680841	681980	380	1140	Probable 3-phenylpropionic acid transporter	bi	1016	ctg7180000011695	416235	415102	1134	95.49	bi	768	ctg7180000002503	49166	50305	1140	95.78	bi	1413	ctg7180000003984	51421	52554	1134	95.23	bi	3934	ctg7180000005500	251350	250211	1140	98.42	bi	1312	ctg7180000004663	94600	93461	1140	99.21	bi	3356	ctg7180000005441	29367	28228	1140	95.78	bi
653	-	683188	681977	404	1212	Stationary phase inducible protein CsiE	bi	1015	ctg7180000011695	413894	415105	1212	96.28	bi	769	ctg7180000002503	51513	50302	1212	96.53	bi	1414	ctg7180000003984	53762	52551	1212	96.53	bi	3933	ctg7180000005500	249003	250214	1212	98.01	bi	1311	ctg7180000004663	92253	93464	1212	99.5	bi	3355	ctg7180000005441	27020	28231	1212	96.53	bi
654	+	683383	684030	216	648	Putative periplasmic or exported protein	bi	1014	ctg7180000011695	413699	413052	648	88.84	bi	770	ctg7180000002503	51636	52355	720	87.91	bi	1415	ctg7180000003984	53957	54604	648	88.84	bi	3932	ctg7180000005500	248808	248161	648	95.81	bi	1310	ctg7180000004663	92058	91411	648	97.67	bi	3354	ctg7180000005441	26825	26178	648	86.98	bi
655	+	684021	684998	326	978	putative membrane protein	bi	1013	ctg7180000011695	413061	412084	978	90.77	bi	771	ctg7180000002503	52346	53323	978	89.54	bi	1416	ctg7180000003984	54595	55572	978	90.77	bi	3931	ctg7180000005500	248170	247193	978	95.38	bi	1309	ctg7180000004663	91420	90443	978	97.54	bi	3353	ctg7180000005441	26187	25210	978	92.62	bi
656	-	686018	685215	268	804	Inositol-1-monophosphatase (EC 3.1.3.25)	bi	1012	ctg7180000011695	411081	411884	804	98.13	bi	772	ctg7180000002503	54327	53524	804	98.5	bi	1417	ctg7180000003984	56694	55891	804	98.5	bi	3930	ctg7180000005500	246166	246969	804	99.25	bi	1308	ctg7180000004663	89398	90201	804	100	bi	3352	ctg7180000005441	24206	25009	804	98.5	bi
657	+	686140	686877	246	738	tRNA:Cm32/Um32 methyltransferase	bi	1011	ctg7180000011695	410959	410216	744	93.06	bi	773	ctg7180000002503	54449	55192	744	93.06	bi	1418	ctg7180000003984	56816	57559	744	93.06	bi	3929	ctg7180000005500	246044	245307	738	98.37	bi	1307	ctg7180000004663	89276	88539	738	98.37	bi	3351	ctg7180000005441	24084	23341	744	93.88	bi
658	+	687009	687497	163	489	Iron-sulfur cluster regulator IscR	bi	1010	ctg7180000011695	410091	409603	489	98.15	bi	774	ctg7180000002503	55317	55805	489	98.15	bi	1419	ctg7180000003984	57684	58172	489	98.15	bi	3928	ctg7180000005500	245175	244687	489	99.38	bi	1306	ctg7180000004663	88407	87919	489	100	bi	3350	ctg7180000005441	23186	22728	459	98.03	bi
659	+	687614	688828	405	1215	Cysteine desulfurase (EC 2.8.1.7), IscS subfamily	bi	1009	ctg7180000011695	409486	408272	1215	99.26	bi	775	ctg7180000002503	55922	57136	1215	99.26	bi	1420	ctg7180000003984	58289	59503	1215	98.76	bi	3927	ctg7180000005500	244570	243356	1215	100	bi	1305	ctg7180000004663	87802	86588	1215	100	bi	3349	ctg7180000005441	22611	21397	1215	99.01	bi
660	+	688857	689243	129	387	Iron-sulfur cluster assembly scaffold protein IscU	bi	1008	ctg7180000011695	408243	407857	387	100	bi	776	ctg7180000002503	57165	57551	387	100	bi	1421	ctg7180000003984	59532	59918	387	100	bi	3926	ctg7180000005500	243327	242941	387	100	bi	1304	ctg7180000004663	86559	86173	387	100	bi	3348	ctg7180000005441	21368	20982	387	100	bi
661	+	689268	689591	108	324	Iron binding protein IscA for iron-sulfur cluster assembly	bi	1007	ctg7180000011695	407832	407509	324	99.07	bi	777	ctg7180000002503	57576	57899	324	99.07	bi	1422	ctg7180000003984	59943	60266	324	99.07	bi	3925	ctg7180000005500	242916	242593	324	100	bi	1303	ctg7180000004663	86148	85825	324	100	bi	3347	ctg7180000005441	20957	20634	324	99.07	bi
662	+	689673	690188	172	516	Chaperone protein HscB	bi	1006	ctg7180000011695	407427	406912	516	96.49	bi	778	ctg7180000002503	57981	58496	516	96.49	bi	1423	ctg7180000003984	60348	60863	516	95.91	bi	3924	ctg7180000005500	242511	241996	516	98.83	bi	1302	ctg7180000004663	85743	85228	516	99.42	bi	3346	ctg7180000005441	20551	20036	516	92.98	bi
663	+	690204	692054	617	1851	Chaperone protein HscA	bi	1005	ctg7180000011695	406896	405046	1851	97.24	bi	779	ctg7180000002503	58512	60362	1851	97.56	bi	1424	ctg7180000003984	60879	62729	1851	97.4	bi	3923	ctg7180000005500	241980	240130	1851	98.38	bi	1301	ctg7180000004663	85212	83362	1851	99.51	bi	3345	ctg7180000005441	19990	18170	1821	96.2	bi
664	+	692057	692392	112	336	Ferredoxin, 2Fe-2S	bi	1004	ctg7180000011695	405044	404709	336	99.1	bi	780	ctg7180000002503	60381	60698	318	98.1	bi	1425	ctg7180000003984	62731	63066	336	99.1	bi	3922	ctg7180000005500	240127	239792	336	100	bi	1300	ctg7180000004663	83359	83024	336	100	bi	3344	ctg7180000005441	18168	17833	336	100	bi
665	+	692394	692594	67	201	Believed to be involved in assembly of Fe-S clusters	bi	1003	ctg7180000011695	404707	404507	201	95.45	bi	781	ctg7180000002503	60700	60900	201	95.45	bi	1426	ctg7180000003984	63068	63268	201	95.45	bi	3921	ctg7180000005500	239790	239590	201	95.45	bi	1299	ctg7180000004663	83022	82822	201	96.97	bi	3343	ctg7180000005441	17831	17631	201	95.45	bi
666	+	692658	693944	429	1287	Peptidase B (EC 3.4.11.23)	bi	1002	ctg7180000011695	404443	403157	1287	98.13	bi	782	ctg7180000002503	60964	62250	1287	98.36	bi	1427	ctg7180000003984	63332	64618	1287	97.66	bi	3920	ctg7180000005500	239526	238240	1287	98.13	bi	1298	ctg7180000004663	82758	81472	1287	99.07	bi	3342	ctg7180000005441	17567	16281	1287	97.9	bi
667	+	694263	695060	266	798	Protein SseB	bi	1001	ctg7180000011695	402913	402116	798	97.74	bi	783	ctg7180000002503	62616	63413	798	98.11	bi	1428	ctg7180000003984	65087	65884	798	97.74	bi	3919	ctg7180000005500	238029	237232	798	98.87	bi	1297	ctg7180000004663	81261	80464	798	99.62	bi	3341	ctg7180000005441	16115	15318	798	95.09	bi
668	+	695270	697378	703	2109	hypothetical protein	bi	1000	ctg7180000011695	401905	399803	2103	69.94	bi	784	ctg7180000002503	63624	65732	2109	77.07	bi	1429	ctg7180000003984	66095	68203	2109	73.08	bi	3918	ctg7180000005500	237018	234886	2133	42.54	bi	1296	ctg7180000004663	80249	78117	2133	42.96	bi	3340	ctg7180000005441	14952	13000	1953	78.12	bi
669	+	697491	699617	709	2127	hypothetical protein	bi	999	ctg7180000011695	399690	397567	2124	88.12	bi	785	ctg7180000002503	65845	67968	2124	89.82	bi	1430	ctg7180000003984	68316	70439	2124	88.83	bi	3917	ctg7180000005500	234806	232680	2127	98.87	bi	1295	ctg7180000004663	78036	75910	2127	99.29	bi	3339	ctg7180000005441	12887	10764	2124	90.95	bi
670	-	700419	699646	258	774	transcriptional regulator, RpiR family	bi	998	ctg7180000011695	396720	397493	774	92.94	bi	786	ctg7180000002503	68815	68042	774	92.94	bi	1431	ctg7180000003984	71287	70514	774	92.94	bi	3916	ctg7180000005500	231876	232649	774	98.05	bi	1294	ctg7180000004663	75106	75879	774	97.67	bi	3338	ctg7180000005441	9920	10693	774	93.73	bi
671	-	701267	700419	283	849	Thiosulfate sulfurtransferase, rhodanese (EC 2.8.1.1)	bi	997	ctg7180000011695	395871	396716	846	88.97	bi	787	ctg7180000002503	69664	68819	846	88.61	bi	1432	ctg7180000003984	72136	71291	846	88.61	bi	3915	ctg7180000005500	231028	231876	849	98.94	bi	1293	ctg7180000004663	74258	75106	849	99.65	bi	3337	ctg7180000005441	9071	9916	846	89.68	bi
672	-	702724	701360	455	1365	Maltose-6&#39;-phosphate glucosidase (EC 3.2.1.122)	bi	996	ctg7180000011695	394414	395778	1365	98.46	bi	788	ctg7180000002503	71121	69757	1365	98.46	bi	1433	ctg7180000003984	73593	72229	1365	98.24	bi	3914	ctg7180000005500	229571	230935	1365	99.34	bi	1292	ctg7180000004663	72801	74165	1365	98.9	bi	3336	ctg7180000005441	7614	8978	1365	98.68	bi
673	-	704281	702737	515	1545	PTS system, maltose and glucose-specific IIC component (EC 2.7.1.69) / PTS system, maltose and glucose-specific IIB component (EC 2.7.1.69)	bi	995	ctg7180000011695	392920	394401	1482	95.94	bi	789	ctg7180000002503	72615	71134	1482	96.15	bi	1434	ctg7180000003984	75087	73606	1482	96.15	bi	3913	ctg7180000005500	228014	229558	1545	99.22	bi	1291	ctg7180000004663	71244	72788	1545	98.83	bi	3335	ctg7180000005441	6114	7601	1488	94.55	bi
674	+	704605	709554	1650	4950	Alpha-2-macroglobulin	bi	994	ctg7180000011695	392499	387550	4950	94.61	bi	790	ctg7180000002503	72894	77984	5091	94.67	bi	1435	ctg7180000003984	75366	80456	5091	94.55	bi	3912	ctg7180000005500	227691	222742	4950	97.88	bi	1290	ctg7180000004663	70920	65971	4950	98.61	bi	3334	ctg7180000005441	5721	772	4950	94.24	bi
675	+	709565	711898	778	2334	Penicillin-insensitive transglycosylase (EC 2.4.2.-) & transpeptidase PBP-1C	bi	993	ctg7180000011695	387503	385206	2298	96.21	bi	791	ctg7180000002503	77995	80328	2334	96.01	bi	1436	ctg7180000003984	80503	82800	2298	95.95	bi	3911	ctg7180000005500	222731	220398	2334	98.46	bi	1289	ctg7180000004663	65960	63627	2334	98.84	bi	3333+3332	ctg7180000005441	761	3	759	97.63	bi
676	+	712066	712497	144	432	Nucleoside diphosphate kinase (EC 2.7.4.6)	bi	992	ctg7180000011695	385039	384608	432	99.3	bi	792	ctg7180000002503	80496	80927	432	99.3	bi	1437	ctg7180000003984	82968	83399	432	99.3	bi	3910	ctg7180000005500	220231	219800	432	98.6	bi	1288	ctg7180000004663	63459	63028	432	100	bi	3331	ctg7180000005440	19704	19273	432	99.3	bi
677	+	712678	713844	389	1167	Ribosomal RNA large subunit methyltransferase N (EC 2.1.1.-)	bi	991	ctg7180000011695	384425	383259	1167	98.97	bi	793	ctg7180000002503	81202	82275	1074	99.72	bi	1438	ctg7180000003984	83582	84748	1167	98.97	bi	3909	ctg7180000005500	219619	218453	1167	99.23	bi	1287	ctg7180000004663	62847	61681	1167	98.97	bi	3330	ctg7180000005440	19092	17926	1167	98.71	bi
679	+	714263	715279	339	1017	FIG021952: putative membrane protein	bi	990	ctg7180000011695	382841	381831	1011	93.2	bi	795	ctg7180000002503	82693	83703	1011	93.49	bi	1439	ctg7180000003984	85166	86170	1005	92.6	bi	3908	ctg7180000005500	218034	217018	1017	97.63	bi	1285	ctg7180000004663	61261	60245	1017	97.63	bi	3329	ctg7180000005440	17505	16498	1008	95.86	bi
680	+	715306	716424	373	1119	1-hydroxy-2-methyl-2-(E)-butenyl 4-diphosphate synthase (EC 1.17.7.1)	bi	989	ctg7180000011695	381804	380686	1119	98.66	bi	796	ctg7180000002503	83730	84848	1119	98.66	bi	1440	ctg7180000003984	86197	87315	1119	98.66	bi	3907	ctg7180000005500	216991	215873	1119	99.46	bi	1284	ctg7180000004663	60218	59100	1119	100	bi	3328	ctg7180000005440	16312	15353	960	98.12	bi
681	+	716539	717813	425	1275	Histidyl-tRNA synthetase (EC 6.1.1.21)	bi	988	ctg7180000011695	380571	379297	1275	99.29	bi	797	ctg7180000002503	84963	86237	1275	99.29	bi	1441	ctg7180000003984	87430	88704	1275	99.29	bi	3906	ctg7180000005500	215758	214484	1275	99.06	bi	1283	ctg7180000004663	58985	57711	1275	99.06	bi	3327	ctg7180000005440	15238	13964	1275	98.58	bi
682	+	717849	718469	207	621	Mlr7403 protein	bi	987	ctg7180000011695	379261	378641	621	93.2	bi	798	ctg7180000002503	86273	86893	621	93.2	bi	1442	ctg7180000003984	88740	89360	621	93.2	bi	3905	ctg7180000005500	214448	213828	621	98.06	bi	1282	ctg7180000004663	57675	57055	621	99.51	bi	3326	ctg7180000005440	13928	13308	621	93.69	bi
683	+	718480	719661	394	1182	Outer membrane protein YfgL, lipoprotein component of the protein assembly complex (forms a complex with YaeT, YfiO, and NlpB)	bi	986	ctg7180000011695	378630	377449	1182	96.69	bi	799	ctg7180000002503	86904	88085	1182	96.69	bi	1443	ctg7180000003984	89371	90552	1182	96.95	bi	3904	ctg7180000005500	213817	212636	1182	98.98	bi	1281	ctg7180000004663	57044	55863	1182	99.24	bi	3325	ctg7180000005440	13291	12116	1176	97.19	bi
684	+	719782	721260	493	1479	GTP-binding protein EngA	bi	985	ctg7180000011695	377329	375848	1482	97.77	bi	800	ctg7180000002503	88205	89686	1482	97.77	bi	1444	ctg7180000003984	90672	92153	1482	97.77	bi	3903	ctg7180000005500	212515	211037	1479	99.39	bi	1280	ctg7180000004663	55742	54264	1479	100	bi	3324	ctg7180000005440	11987	10518	1470	98.77	bi
685	+	721311	721532	74	222	Hypothetical protein yfgJ	bi	984	ctg7180000011695	375797	375576	222	87.67	bi	801	ctg7180000002503	89737	89958	222	89.04	bi	1445	ctg7180000003984	92204	92425	222	89.04	bi	3902	ctg7180000005500	210986	210765	222	94.52	bi	1279	ctg7180000004663	54213	53992	222	91.78	bi	3323	ctg7180000005440	10467	10246	222	89.04	bi
686	-	721879	721529	117	351	hypothetical protein	bi	983	ctg7180000011695	375229	375579	351	95.69	bi	802	ctg7180000002503	90305	89955	351	96.55	bi	1446	ctg7180000003984	92775	92422	354	95.69	bi	3901	ctg7180000005500	210418	210768	351	96.55	bi	1278	ctg7180000004663	53645	53995	351	96.55	bi	3322	ctg7180000005440	9899	10249	351	95.69	bi
687	-	722904	721879	342	1026	Extracellular metalloprotease precursor (EC 3.4.24.-)	bi	982	ctg7180000011695	374204	375229	1026	95.31	bi	803	ctg7180000002503	91330	90305	1026	95.31	bi	1447	ctg7180000003984	93797	92772	1026	95.31	bi	3900	ctg7180000005500	209393	210418	1026	97.95	bi	1277	ctg7180000004663	52620	53645	1026	98.83	bi	3321	ctg7180000005440	8874	9899	1026	92.38	bi
688	-	724360	722987	458	1374	Exodeoxyribonuclease VII large subunit (EC 3.1.11.6)	bi	981	ctg7180000011695	372748	374121	1374	96.06	bi	804	ctg7180000002503	92786	91413	1374	96.72	bi	1448	ctg7180000003984	95253	93880	1374	96.72	bi	3899	ctg7180000005500	207936	209309	1374	98.69	bi	1276	ctg7180000004663	51164	52537	1374	98.91	bi	3320	ctg7180000005440	7497	8792	1296	96.52	bi
689	+	724531	725997	489	1467	Inosine-5&#39;-monophosphate dehydrogenase (EC 1.1.1.205)	bi	980	ctg7180000011695	372577	371111	1467	99.18	bi	805	ctg7180000002503	92957	94423	1467	99.59	bi	1449	ctg7180000003984	95424	96890	1467	99.39	bi	3898	ctg7180000005500	207765	206299	1467	100	bi	1275	ctg7180000004663	50993	49527	1467	100	bi	3319	ctg7180000005440	7248	5782	1467	99.39	bi
690	+	726064	727641	526	1578	GMP synthase [glutamine-hydrolyzing] (EC 6.3.5.2)	bi	979	ctg7180000011695	371044	369467	1578	98.67	bi	806	ctg7180000002503	94490	96067	1578	98.67	bi	1450	ctg7180000003984	96957	98534	1578	98.67	bi	3897	ctg7180000005500	206232	204655	1578	99.81	bi	1274	ctg7180000004663	49460	47883	1578	100	bi	3318	ctg7180000005440	5715	4138	1578	99.62	bi
692	+	728586	730823	746	2238	Putative cytochrome C-type biogenesis protein	bi	977	ctg7180000011695	368641	366401	2241	92.48	bi	809	ctg7180000002503	96952	99132	2181	92.69	bi	1452	ctg7180000003984	99360	101600	2241	92.48	bi	3891	ctg7180000005500	199638	197395	2244	96.09	bi	1272	ctg7180000004663	46939	44696	2244	96.24	bi	3313	ctg7180000005439	203398	201521	1878	94.81	bi
693	-	732399	730858	514	1542	Exopolyphosphatase (EC 3.6.1.11)	bi	976	ctg7180000011695	364823	366364	1542	98.44	bi	810	ctg7180000002503	100709	99168	1542	98.64	bi	1453	ctg7180000003984	103178	101637	1542	98.64	bi	3890	ctg7180000005500	195819	197360	1542	99.03	bi	1271	ctg7180000004663	43121	44662	1542	99.22	bi	3312	ctg7180000005439	200027	201481	1455	97.73	bi
694	-	734463	732403	687	2061	Polyphosphate kinase (EC 2.7.4.1)	bi	975	ctg7180000011695	362759	364819	2061	98.83	bi	811	ctg7180000002503	102773	100713	2061	98.54	bi	1454	ctg7180000003984	105242	103182	2061	98.54	bi	3889	ctg7180000005500	193755	195815	2061	99.27	bi	1270	ctg7180000004663	41057	43117	2061	99.71	bi	3311	ctg7180000005439	197876	199936	2061	98.83	bi
695	-	735342	734701	214	642	Phosphoribosylglycinamide formyltransferase (EC 2.1.2.2)	bi	974	ctg7180000011695	361897	362523	627	94.71	bi	812	ctg7180000002503	103634	103008	627	94.23	bi	1455	ctg7180000003984	106119	105478	642	95.31	bi	3888	ctg7180000005500	192875	193516	642	97.65	bi	1269	ctg7180000004663	40177	40818	642	98.59	bi	3310	ctg7180000005439	197000	197641	642	96.24	bi
696	-	736379	735342	346	1038	Phosphoribosylformylglycinamidine cyclo-ligase (EC 6.3.3.1)	bi	973	ctg7180000011695	360845	361882	1038	97.39	bi	813	ctg7180000002503	104686	103649	1038	97.68	bi	1456	ctg7180000003984	107156	106119	1038	97.68	bi	3887	ctg7180000005500	191838	192875	1038	99.71	bi	1268	ctg7180000004663	39140	40177	1038	100	bi	3309	ctg7180000005439	195963	197000	1038	97.39	bi
697	+	736612	737238	209	627	Uracil phosphoribosyltransferase (EC 2.4.2.9)	bi	972	ctg7180000011695	360711	359986	726	98.08	bi	814	ctg7180000002503	104820	105545	726	98.08	bi	1458	ctg7180000003984	107389	108015	627	98.08	bi	3886	ctg7180000005500	191605	190979	627	100	bi	1267	ctg7180000004663	38908	38282	627	100	bi	3308	ctg7180000005439	195730	195104	627	99.52	bi
698	+	737320	738609	430	1290	Uracil permease	bi	971	ctg7180000011695	359906	358617	1290	97.67	bi	815	ctg7180000002503	105625	106914	1290	97.67	bi	1459	ctg7180000003984	108095	109384	1290	97.67	bi	3885	ctg7180000005500	190897	189608	1290	99.3	bi	1266	ctg7180000004663	38201	36912	1290	100	bi	3307	ctg7180000005439	194960	193734	1227	97.55	bi
699	+	738729	739406	226	678	Chromosomal replication initiator protein DnaA	bi	970	ctg7180000011695	358412	357819	594	98.98	bi	816	ctg7180000002503	107035	107712	678	99.11	bi	1460	ctg7180000003984	109589	110182	594	98.98	bi	3884	ctg7180000005500	189283	188810	474	98.73	bi	1265	ctg7180000004663	36587	36114	474	98.73	bi	3306	ctg7180000005439	193529	192936	594	98.48	bi
700	-	739813	739457	119	357	Arsenate reductase (EC 1.20.4.1)	bi	969	ctg7180000011695	357410	357766	357	86.44	bi	817	ctg7180000002503	108121	107765	357	87.29	bi	1461	ctg7180000003984	110591	110235	357	87.29	bi	3883	ctg7180000005500	188400	188756	357	97.46	bi	1264	ctg7180000004663	35708	36064	357	99.15	bi	3305	ctg7180000005439	192530	192889	360	89.83	bi
701	-	741291	739825	489	1467	Exported zinc metalloprotease YfgC precursor	bi	968	ctg7180000011695	355932	357398	1467	95.9	bi	818	ctg7180000002503	109599	108133	1467	95.9	bi	1462	ctg7180000003984	112069	110603	1467	95.9	bi	3882	ctg7180000005500	186922	188388	1467	97.95	bi	1263	ctg7180000004663	34230	35696	1467	99.39	bi	3304	ctg7180000005439	191052	192518	1467	97.95	bi
702	+	741514	742578	355	1065	Putative permease PerM (= YfgO)	bi	966	ctg7180000011695	355708	354644	1065	96.05	bi	819	ctg7180000002503	109823	110887	1065	96.05	bi	1464	ctg7180000003984	112293	113357	1065	96.05	bi	3880	ctg7180000005500	186698	185634	1065	98.87	bi	1261	ctg7180000004663	34006	32942	1065	99.72	bi	3303	ctg7180000005439	190828	189764	1065	96.61	bi
703	-	743094	742624	157	471	Thiol peroxidase, Bcp-type (EC 1.11.1.15)	bi	965	ctg7180000011695	354065	354535	471	97.44	bi	820	ctg7180000002503	111466	110996	471	97.44	bi	1465	ctg7180000003984	113863	113465	399	96.21	bi	3879	ctg7180000005500	185118	185588	471	98.72	bi	1260	ctg7180000004663	32426	32896	471	100	bi	3302	ctg7180000005439	189195	189668	474	97.44	bi
704	-	743666	743097	190	570	Glycine cleavage system transcriptional antiactivator GcvR	bi	964	ctg7180000011695	353493	354062	570	99.47	bi	821	ctg7180000002503	112038	111469	570	99.47	bi	1466	ctg7180000003984	114507	113938	570	99.47	bi	3878	ctg7180000005500	184546	185115	570	99.47	bi	1259	ctg7180000004663	31854	32423	570	99.47	bi	3301	ctg7180000005439	188779	189195	417	99.28	bi
705	+	743814	744692	293	879	Dihydrodipicolinate synthase (EC 4.2.1.52)	bi	963	ctg7180000011695	353345	352467	879	96.92	bi	822	ctg7180000002503	112186	113064	879	96.92	bi	1467	ctg7180000003984	114655	115533	879	96.92	bi	3877	ctg7180000005500	184398	183520	879	98.97	bi	1258	ctg7180000004663	31706	30828	879	98.97	bi	3300	ctg7180000005439	188478	187600	879	97.6	bi
706	+	744736	745743	336	1008	Outer membrane protein NlpB, lipoprotein component of the protein assembly complex (forms a complex with YaeT, YfiO, and YfgL); Lipoprotein-34 precursor	bi	962	ctg7180000011695	352423	351416	1008	97.61	bi	823	ctg7180000002503	113081	114115	1035	97.31	bi	1468	ctg7180000003984	115577	116584	1008	97.61	bi	3876	ctg7180000005500	183476	182469	1008	97.91	bi	1257	ctg7180000004663	30784	29777	1008	99.7	bi	3299	ctg7180000005439	187583	186549	1035	97.31	bi
707	+	745873	746586	238	714	Phosphoribosylaminoimidazole-succinocarboxamide synthase (EC 6.3.2.6)	bi	961	ctg7180000011695	351286	350573	714	99.58	bi	824	ctg7180000002503	114245	114958	714	99.58	bi	1469	ctg7180000003984	116714	117427	714	99.58	bi	3875	ctg7180000005500	182339	181626	714	99.58	bi	1256	ctg7180000004663	29647	28934	714	99.58	bi	3298	ctg7180000005439	186419	185706	714	99.16	bi
708	+	746715	747575	287	861	YpfJ protein, zinc metalloprotease superfamily	bi	960	ctg7180000011695	350442	349582	861	95.8	bi	825	ctg7180000002503	115170	115949	780	96.12	bi	1470	ctg7180000003984	117558	118418	861	95.8	bi	3874	ctg7180000005500	181495	180635	861	99.65	bi	1255	ctg7180000004663	28803	27943	861	98.95	bi	3297	ctg7180000005439	185457	184714	744	95.55	bi
709	+	747591	749618	676	2028	Predicted P-loop ATPase fused to an acetyltransferase COG1444	bi	959	ctg7180000011695	349566	347551	2016	84.05	bi	826	ctg7180000002503	115965	117992	2028	84.89	bi	1471	ctg7180000003984	118434	120461	2028	84.59	bi	3873	ctg7180000005500	180619	178592	2028	93.19	bi	1254	ctg7180000004663	27927	25900	2028	94.52	bi	3296	ctg7180000005439	184698	182671	2028	84.89	bi
710	+	749692	750390	233	699	hypothetical protein	bi	958	ctg7180000011695	347465	346767	699	94.83	bi	827	ctg7180000002503	118066	118764	699	94.83	bi	1472	ctg7180000003984	120535	121233	699	94.83	bi	3872	ctg7180000005500	178518	177820	699	98.71	bi	1253	ctg7180000004663	25826	25128	699	98.71	bi	3295	ctg7180000005439	182597	181899	699	96.55	bi
711	-	750639	750451	63	189	Putative inner membrane protein	bi	957	ctg7180000011695	346504	346692	189	98.39	bi	828	ctg7180000002503	119026	118838	189	98.39	bi	1473	ctg7180000003984	121495	121307	189	100	bi	3871	ctg7180000005500	177571	177759	189	100	bi	1252	ctg7180000004663	24879	25067	189	100	bi	3294	ctg7180000005439	181638	181826	189	98.39	bi
712	-	751795	750668	376	1128	N-succinyl-L,L-diaminopimelate desuccinylase (EC 3.5.1.18)	bi	956	ctg7180000011695	345348	346475	1128	97.33	bi	829	ctg7180000002503	120182	119055	1128	97.33	bi	1474	ctg7180000003984	122651	121524	1128	97.33	bi	3870	ctg7180000005500	176415	177542	1128	98.4	bi	1251	ctg7180000004663	23723	24850	1128	99.47	bi	3293	ctg7180000005439	180482	181609	1128	97.87	bi
713	-	752156	751800	119	357	FIG138056: a glutathione-dependent thiol reductase	bi	955	ctg7180000011695	344987	345343	357	90.68	bi	830	ctg7180000002503	120543	120187	357	91.53	bi	1475	ctg7180000003984	123012	122656	357	91.53	bi	3869	ctg7180000005500	176054	176410	357	100	bi	1250	ctg7180000004663	23362	23718	357	97.46	bi	3292	ctg7180000005439	180121	180477	357	91.53	bi
714	-	752692	752261	144	432	hypothetical protein	bi	954	ctg7180000011695	344451	344882	432	85.31	bi	831	ctg7180000002503	121079	120648	432	86.01	bi	1476	ctg7180000003984	123548	123117	432	86.71	bi	3868	ctg7180000005500	175518	175949	432	92.31	bi	1249	ctg7180000004663	22826	23257	432	99.3	bi	3291	ctg7180000005439	179846	180016	171	91.07	bi
715	-	756171	753055	1039	3117	Probable aminoglycoside efflux pump	bi	953	ctg7180000011695	340969	344085	3117	96.92	bi	832	ctg7180000002503	124561	121445	3117	96.82	bi	1477	ctg7180000003984	127029	123913	3117	96.63	bi	3867	ctg7180000005500	172039	175155	3117	99.23	bi	1248	ctg7180000004663	19347	22463	3117	98.94	bi	3290	ctg7180000005439	176103	179219	3117	96.82	bi
717	+	757148	757723	192	576	GDP-mannose pyrophosphatase YffH	bi	950	ctg7180000011695	339943	339368	576	96.86	bi	835	ctg7180000002503	125587	126162	576	97.38	bi	1479	ctg7180000003984	128055	128630	576	97.38	bi	3865	ctg7180000005500	171062	170487	576	97.38	bi	1247	ctg7180000004663	18963	18388	576	99.48	bi	3288	ctg7180000005439	175077	174502	576	94.76	bi
718	+	757853	758896	348	1044	Putative exported protein	bi	949	ctg7180000011695	339236	338193	1044	93.37	bi	836	ctg7180000002503	126294	127337	1044	93.37	bi	1480	ctg7180000003984	128762	129805	1044	93.37	bi	3864	ctg7180000005500	170356	169313	1044	95.39	bi	1246	ctg7180000004663	18257	17214	1044	94.81	bi	3287	ctg7180000005439	174370	173327	1044	93.37	bi
723	-	763191	761197	665	1995	Transketolase (EC 2.2.1.1)	bi	947	ctg7180000011695	335124	337118	1995	97.89	bi	13	ctg7180000002139	2063	69	1995	97.89	bi	1482	ctg7180000003984	132874	130880	1995	98.04	bi	3862	ctg7180000005500	166237	168231	1995	99.4	bi	1244	ctg7180000004663	12919	14913	1995	99.85	bi	3285	ctg7180000005439	169481	171475	1995	99.55	bi
724	-	764162	763212	317	951	Transaldolase (EC 2.2.1.2)	bi	946	ctg7180000011695	334153	335103	951	95.57	bi	14	ctg7180000002139	3034	2084	951	96.52	bi	1483	ctg7180000003984	133845	132895	951	96.2	bi	3861	ctg7180000005500	165266	166216	951	99.68	bi	1243	ctg7180000004663	11948	12898	951	100	bi	3284	ctg7180000005439	168510	169460	951	97.78	bi
725	+	764444	766723	760	2280	NADP-dependent malic enzyme (EC 1.1.1.40)	bi	945	ctg7180000011695	333870	331591	2280	98.55	bi	15	ctg7180000002139	3317	5596	2280	98.42	bi	1484	ctg7180000003984	134128	136407	2280	98.42	bi	3860	ctg7180000005500	164984	162705	2280	98.68	bi	1241+1242	ctg7180000004663	9682	9389	294	98.97	bi	3283	ctg7180000005439	168227	165948	2280	98.29	bi
726	-	767634	766849	262	786	Ferric enterobactin transport ATP-binding protein FepC (TC 3.A.1.14.2)	bi	944	ctg7180000011695	330674	331465	792	93.85	bi	16	ctg7180000002139	6606	5815	792	93.85	bi	1485	ctg7180000003984	137512	136721	792	93.85	bi	3859	ctg7180000005500	161562	162353	792	98.46	bi	1240	ctg7180000004663	8395	9180	786	100	bi	3282	ctg7180000005439	164968	165759	792	93.08	bi
727	-	768551	767637	305	915	Ferric enterobactin transport system permease protein FepG (TC 3.A.1.14.2)	bi	943	ctg7180000011695	329712	330677	966	91.78	bi	17	ctg7180000002139	7595	6603	993	92.11	bi	1486	ctg7180000003984	138501	137509	993	90.79	bi	3858	ctg7180000005500	160615	161565	951	97.37	bi	1239	ctg7180000004663	7442	8392	951	98.68	bi	3281	ctg7180000005439	164072	164971	900	91.64	bi
728	-	769633	768626	336	1008	Ferric enterobactin transport system permease protein FepD (TC 3.A.1.14.2)	bi	942	ctg7180000011695	328708	329688	981	90.49	bi	18	ctg7180000002139	8311	7592	720	90.79	bi	1487	ctg7180000003984	139505	138498	1008	91.04	bi	3857	ctg7180000005500	159617	160576	960	94.04	bi	1238	ctg7180000004663	6447	7403	957	94.34	bi	3280	ctg7180000005439	163026	163982	957	90.57	bi
729	+	769741	770985	415	1245	Enterobactin exporter EntS	bi	941	ctg7180000011695	328573	327329	1245	90.53	bi	837	ctg7180000002504	394	1638	1245	90.78	bi	1488	ctg7180000003984	139613	140857	1245	91.02	bi	3856	ctg7180000005500	159461	158217	1245	97.1	bi	1237	ctg7180000004663	6288	5044	1245	98.79	bi	3279	ctg7180000005439	162831	161623	1209	90	bi
730	-	771970	771011	320	960	Ferric enterobactin-binding periplasmic protein FepB (TC 3.A.1.14.2)	bi	940	ctg7180000011695	326343	327302	960	90.25	bi	838	ctg7180000002504	2624	1665	960	90.91	bi	1489	ctg7180000003984	141843	140884	960	90.88	bi	3855	ctg7180000005500	157232	158191	960	97.49	bi	1236	ctg7180000004663	4059	5018	960	98.12	bi	3278	ctg7180000005439	160637	161596	960	89.94	bi
731	+	772157	773323	389	1167	Isochorismate synthase (EC 5.4.4.2) [enterobactin] siderophore	bi	939	ctg7180000011695	326155	324989	1167	86.08	bi	839	ctg7180000002504	2812	3978	1167	87.11	bi	1490	ctg7180000003984	142032	143198	1167	87.11	bi	3854	ctg7180000005500	157045	155879	1167	97.16	bi	1235	ctg7180000004663	3870	2704	1167	97.42	bi	3277	ctg7180000005439	160449	159280	1170	87.66	bi
732	+	773334	774938	535	1605	2,3-dihydroxybenzoate-AMP ligase (EC 2.7.7.58) [enterobactin] siderophore	bi	938	ctg7180000011695	324979	323375	1605	90.82	bi	840	ctg7180000002504	3988	5592	1605	90.64	bi	1491	ctg7180000003984	143208	144812	1605	90.45	bi	3853	ctg7180000005500	155868	154264	1605	97.94	bi	1234	ctg7180000004663	2693	1089	1605	98.5	bi	3276	ctg7180000005439	159269	157665	1605	90.26	bi
733	+	774948	775817	290	870	Isochorismatase (EC 3.3.2.1) [enterobactin] siderophore / Apo-aryl carrier domain of EntB	bi	937	ctg7180000011695	323365	322496	870	94.12	bi	841	ctg7180000002504	5602	6471	870	94.12	bi	1492	ctg7180000003984	144822	145691	870	93.77	bi	3852	ctg7180000005500	154254	153385	870	98.62	bi	1233	ctg7180000004663	1079	210	870	98.96	bi	3275	ctg7180000005439	157655	156786	870	93.77	bi
734	+	775814	776566	251	753	2,3-dihydro-2,3-dihydroxybenzoate dehydrogenase (EC 1.3.1.28) [enterobactin] siderophore	bi	936	ctg7180000011695	322499	321747	753	89.2	bi	842	ctg7180000002504	6468	7220	753	88.4	bi	1493	ctg7180000003984	145688	146440	753	88.8	bi	3851	ctg7180000005500	153388	152636	753	93.2	bi	1231+1232	ctg7180000004662/4663	315161/243	314667/1	495+243	96.95	bi	3274	ctg7180000005439	156789	156037	753	90	bi
735	+	776585	776980	132	396	Proofreading thioesterase in enterobactin biosynthesis EntH	bi	935	ctg7180000011695	321728	321333	396	96.18	bi	843	ctg7180000002504	7239	7634	396	95.42	bi	1494	ctg7180000003984	146459	146854	396	95.42	bi	3850	ctg7180000005500	152617	152222	396	98.47	bi	1230	ctg7180000004662	314648	314253	396	100	bi	3273	ctg7180000005439	156036	155623	414	97.71	bi
736	+	777493	779595	701	2103	Carbon starvation protein A	bi	934	ctg7180000011695	320963	318858	2106	97.43	bi	844	ctg7180000002504	9241	11346	2106	97	bi	1495	ctg7180000003984	147947	150052	2106	97	bi	3849	ctg7180000005500	151671	149566	2106	99.43	bi	1229	ctg7180000004662	313461	311356	2106	99.71	bi	3272	ctg7180000005439	155054	152949	2106	97.43	bi
738	+	779853	780050	66	198	COG2879, Hypothetical small protein yjiX	bi	933	ctg7180000011695	318665	318468	198	98.46	bi	845	ctg7180000002504	11539	11736	198	98.46	bi	1496	ctg7180000003984	150245	150442	198	98.46	bi	3848	ctg7180000005500	149431	149234	198	98.46	bi	1228	ctg7180000004662	311139	310942	198	96.92	bi	3271	ctg7180000005439	152791	152594	198	96.92	bi
739	-	780441	780061	127	381	FIG043818: putative DNA binding protein	bi	932	ctg7180000011695	318080	318460	381	82.54	bi	846	ctg7180000002504	12124	11744	381	82.54	bi	1497	ctg7180000003984	150830	150450	381	82.54	bi	3847	ctg7180000005500	148846	149226	381	83.33	bi	1227	ctg7180000004662	310554	310934	381	83.33	bi	3270	ctg7180000005439	152284	152586	303	84	bi
741	-	782136	780901	412	1236	MFS general substrate transporter	bi	930	ctg7180000011695	316337	317623	1287	98.04	bi	848	ctg7180000002504	13867	12581	1287	98.04	bi	1499	ctg7180000003984	152573	151287	1287	98.04	bi	3846	ctg7180000005500	147152	148387	1236	98.3	bi	1225	ctg7180000004662	308863	310098	1236	98.05	bi	3268	ctg7180000005439	150505	151749	1245	98.28	bi
742	-	783339	782251	363	1089	Glycerol dehydrogenase (EC 1.1.1.6)	bi	929	ctg7180000011695	315193	316260	1068	90.14	bi	849	ctg7180000002504	15011	13944	1068	90.42	bi	1500	ctg7180000003984	153717	152650	1068	90.14	bi	3845	ctg7180000005500	145949	147037	1089	96.41	bi	1224	ctg7180000004662	307660	308748	1089	96.69	bi	3267	ctg7180000005439	149324	150391	1068	89.86	bi
743	+	783600	785105	502	1506	Ribose ABC transport system, ATP-binding protein RbsA (TC 3.A.1.2.1)	bi	927	ctg7180000011695	314910	313405	1506	93.61	bi	851	ctg7180000002504	15294	16799	1506	94.21	bi	1502	ctg7180000003984	154000	155505	1506	94.01	bi	3844	ctg7180000005500	145688	144183	1506	97.6	bi	1223	ctg7180000004662	307399	305894	1506	97.41	bi	3265	ctg7180000005439	149040	147535	1506	93.41	bi
744	+	785102	786097	332	996	Ribose ABC transport system, permease protein RbsC (TC 3.A.1.2.1)	bi	926	ctg7180000011695	313408	312413	996	98.19	bi	852	ctg7180000002504	16796	17791	996	98.49	bi	1503	ctg7180000003984	155502	156497	996	98.19	bi	3843	ctg7180000005500	144186	143191	996	98.79	bi	1222	ctg7180000004662	305897	304902	996	98.79	bi	3264	ctg7180000005439	147538	146543	996	97.58	bi
745	+	786121	787185	355	1065	Putative sugar ABC transporter precursor	bi	925	ctg7180000011695	312390	311326	1065	95.76	bi	853	ctg7180000002504	17814	18878	1065	96.05	bi	1504	ctg7180000003984	156520	157584	1065	95.76	bi	3842	ctg7180000005500	143167	142103	1065	99.72	bi	1221	ctg7180000004662	304878	303814	1065	100	bi	3263	ctg7180000005439	146520	145456	1065	96.33	bi
746	+	787185	788429	415	1245	hypothetical protein	bi	924	ctg7180000011695	311244	310003	1242	92.44	bi	854	ctg7180000002504	18960	20201	1242	92.93	bi	1505	ctg7180000003984	157666	158907	1242	92.44	bi	3841	ctg7180000005500	142103	140859	1245	96.86	bi	1220	ctg7180000004662	303814	302570	1245	97.58	bi	3262	ctg7180000005439	145456	144212	1245	92.75	bi
747	-	789746	788547	400	1200	5-methylthioribose kinase (EC 2.7.1.100)	bi	923	ctg7180000011695	308691	309890	1200	93.73	bi	855	ctg7180000002504	22186	20987	1200	94.24	bi	1506	ctg7180000003984	160355	159156	1200	93.73	bi	3840	ctg7180000005500	139541	140740	1200	97.74	bi	1219	ctg7180000004662	301252	302451	1200	97.99	bi	3261	ctg7180000005439	142347	143462	1116	92.99	bi
748	+	789852	790871	340	1020	Methylthioribose-1-phosphate isomerase (EC 5.3.1.23)	bi	922	ctg7180000011695	308585	307566	1020	94.1	bi	856	ctg7180000002504	22292	23311	1020	94.4	bi	1507	ctg7180000003984	160461	161480	1020	94.4	bi	3839	ctg7180000005500	139435	138416	1020	99.41	bi	1218	ctg7180000004662	301146	300127	1020	99.41	bi	3260	ctg7180000005439	142157	141138	1020	94.69	bi
749	-	791807	790902	302	906	Coproporphyrinogen III oxidase, aerobic (EC 1.3.3.3)	bi	921	ctg7180000011695	306630	307532	903	97.33	bi	857	ctg7180000002504	24247	23345	903	97.67	bi	1508	ctg7180000003984	162416	161514	903	97	bi	3838	ctg7180000005500	137480	138385	906	98.34	bi	1217	ctg7180000004662	299191	300096	906	98.67	bi	3259	ctg7180000005439	140202	141104	903	97.67	bi
750	-	792685	791810	292	876	N-acetylmuramoyl-L-alanine amidase (EC 3.5.1.28)	bi	920	ctg7180000011695	305749	306627	879	97.95	bi	858	ctg7180000002504	25128	24250	879	97.95	bi	1509	ctg7180000003984	163297	162419	879	97.95	bi	3837	ctg7180000005500	136602	137477	876	100	bi	1216	ctg7180000004662	298313	299188	876	100	bi	3258	ctg7180000005439	139324	140199	876	98.63	bi
752	+	792900	793325	142	426	Acetyltransferase YpeA	bi	918	ctg7180000011695	305534	305109	426	98.58	bi	860	ctg7180000002504	25343	25768	426	98.58	bi	1511	ctg7180000003984	163512	163937	426	98.58	bi	3835	ctg7180000005500	136387	135962	426	100	bi	1214	ctg7180000004662	298098	297673	426	100	bi	3256	ctg7180000005439	139109	138684	426	99.29	bi
753	-	793762	793364	133	399	Protein ygiW precursor	bi	917	ctg7180000011695	304673	305071	399	89.39	bi	861	ctg7180000002504	26204	25806	399	90.15	bi	1512	ctg7180000003984	164373	163975	399	89.39	bi	3834	ctg7180000005500	135522	135923	402	95.49	bi	1213	ctg7180000004662	297236	297613	378	93.52	bi	3255	ctg7180000005439	138247	138645	399	90.91	bi
754	+	793861	794295	145	435	Inner membrane protein YfeZ	bi	916	ctg7180000011695	304573	304139	435	89.58	bi	862	ctg7180000002504	26304	26738	435	90.28	bi	1513	ctg7180000003984	164473	164907	435	90.28	bi	3833	ctg7180000005500	135423	134989	435	93.75	bi	1212	ctg7180000004662	297137	296703	435	94.44	bi	3254	ctg7180000005439	138147	137713	435	89.58	bi
755	+	794358	794942	195	585	Predicted outer membrane lipoprotein YfeY	bi	915	ctg7180000011695	304076	303492	585	89.18	bi	863	ctg7180000002504	26801	27385	585	89.69	bi	1514	ctg7180000003984	164970	165554	585	89.18	bi	3832	ctg7180000005500	134927	134343	585	93.3	bi	1211	ctg7180000004662	296640	296056	585	96.39	bi	3253	ctg7180000005439	137582	137067	516	87.72	bi
756	+	795033	795935	301	903	Predicted iron-dependent peroxidase, Dyp-type family	bi	914	ctg7180000011695	303400	302498	903	95	bi	864	ctg7180000002504	27477	28379	903	95.33	bi	1515	ctg7180000003984	165646	166548	903	95	bi	3831	ctg7180000005500	134251	133349	903	97	bi	1210	ctg7180000004662	295965	295063	903	97.33	bi	3252	ctg7180000005439	136976	136074	903	96	bi
757	+	796095	797111	339	1017	Sulfate and thiosulfate binding protein CysP	bi	913	ctg7180000011695	302339	301323	1017	97.04	bi	865	ctg7180000002504	28539	29555	1017	97.34	bi	1516	ctg7180000003984	166708	167724	1017	97.34	bi	3830	ctg7180000005500	133189	132173	1017	97.63	bi	1209	ctg7180000004662	294903	293887	1017	98.82	bi	3251	ctg7180000005439	135914	134898	1017	96.45	bi
758	+	797111	797941	277	831	Sulfate transport system permease protein CysT	bi	912	ctg7180000011695	301257	300493	765	97.64	bi	866	ctg7180000002504	29555	30385	831	97.83	bi	1517	ctg7180000003984	167724	168554	831	97.83	bi	3829	ctg7180000005500	132173	131343	831	97.46	bi	1208	ctg7180000004662	293887	293057	831	99.64	bi	3250	ctg7180000005439	134901	134068	834	98.55	bi
759	+	797941	798810	290	870	Sulfate transport system permease protein CysW	bi	911	ctg7180000011695	300493	299624	870	98.27	bi	867	ctg7180000002504	30385	31254	870	97.92	bi	1518	ctg7180000003984	168554	169423	870	98.27	bi	3828	ctg7180000005500	131343	130474	870	98.62	bi	1207	ctg7180000004662	293057	292188	870	98.62	bi	3249	ctg7180000005439	134062	133199	864	96.86	bi
760	+	798800	799894	365	1095	Sulfate and thiosulfate import ATP-binding protein CysA (EC 3.6.3.25)	bi	910	ctg7180000011695	299634	298540	1095	97.25	bi	868	ctg7180000002504	31244	32338	1095	97.25	bi	1519	ctg7180000003984	169413	170508	1095	96.98	bi	3827	ctg7180000005500	130484	129390	1095	99.45	bi	1206	ctg7180000004662	292198	291104	1095	100	bi	3248	ctg7180000005439	133209	132115	1095	98.08	bi
761	+	800014	800928	305	915	Cysteine synthase B (EC 2.5.1.47)	bi	909	ctg7180000011695	298422	297511	912	93.75	bi	869	ctg7180000002504	32456	33367	912	93.42	bi	1520	ctg7180000003984	170626	171537	912	93.42	bi	3826	ctg7180000005500	129270	128356	915	96.38	bi	1205	ctg7180000004662	290984	290070	915	96.38	bi	3247	ctg7180000005439	131997	131086	912	93.75	bi
763	-	802032	801529	168	504	PTS system, glucose-specific IIA component (EC 2.7.1.69)	bi	907	ctg7180000011695	296376	296879	504	100	bi	871	ctg7180000002504	34502	33999	504	100	bi	1522	ctg7180000003984	172656	172153	504	100	bi	3825	ctg7180000005500	127640	128143	504	100	bi	1204	ctg7180000004662	289378	289881	504	100	bi	3245	ctg7180000005439	129954	130457	504	100	bi
764	-	803803	802076	576	1728	Phosphoenolpyruvate-protein phosphotransferase of PTS system (EC 2.7.3.9)	bi	906	ctg7180000011695	294605	296332	1728	99.3	bi	872	ctg7180000002504	36272	34515	1758	99.3	bi	1523	ctg7180000003984	174427	172700	1728	99.3	bi	3824	ctg7180000005500	125869	127596	1728	99.48	bi	1203	ctg7180000004662	287607	289334	1728	99.83	bi	3244	ctg7180000005439	128183	129910	1728	99.48	bi
765	-	804104	803847	86	258	Phosphocarrier protein of PTS system	bi	905	ctg7180000011695	294304	294561	258	100	bi	873	ctg7180000002504	36573	36316	258	100	bi	1524	ctg7180000003984	174728	174471	258	100	bi	3823	ctg7180000005500	125568	125825	258	100	bi	1202	ctg7180000004662	287306	287563	258	100	bi	3243	ctg7180000005439	127882	128139	258	100	bi
767	-	805459	804488	324	972	Cysteine synthase (EC 2.5.1.47)	bi	904	ctg7180000011695	292947	293918	972	99.69	bi	874	ctg7180000002504	37930	36959	972	99.69	bi	1525	ctg7180000003984	176085	175114	972	99.69	bi	3822	ctg7180000005500	124212	125183	972	100	bi	1201	ctg7180000004662	285951	286922	972	99.69	bi	3242	ctg7180000005439	126525	127496	972	99.38	bi
768	-	806367	805606	254	762	Sulfate transporter, CysZ-type	bi	903	ctg7180000011695	292039	292800	762	94.47	bi	875	ctg7180000002504	38838	38077	762	94.47	bi	1526	ctg7180000003984	176993	176232	762	94.47	bi	3821	ctg7180000005500	123304	124065	762	97.63	bi	1200	ctg7180000004662	285042	285803	762	97.63	bi	3241	ctg7180000005439	125743	126378	636	95.26	bi
769	+	806598	807557	320	960	Cell division protein ZipA	bi	902	ctg7180000011695	291705	290839	867	91.32	bi	876	ctg7180000002504	39172	40038	867	91.67	bi	1527	ctg7180000003984	177327	178193	867	90.97	bi	3820	ctg7180000005500	123073	122102	972	95.36	bi	1199	ctg7180000004662	284811	283843	969	95.65	bi	3240	ctg7180000005439	125284	124433	852	92.63	bi
770	+	807626	809644	673	2019	DNA ligase (EC 6.5.1.2)	bi	901	ctg7180000011695	290767	288749	2019	98.07	bi	877	ctg7180000002504	40110	42128	2019	98.21	bi	1528	ctg7180000003984	178265	180283	2019	98.36	bi	3819	ctg7180000005500	122033	120015	2019	99.11	bi	1198	ctg7180000004662	283774	281756	2019	99.4	bi	3239	ctg7180000005439	124363	122345	2019	98.96	bi
771	+	809646	809861	72	216	Putative cytoplasmic protein	bi	900	ctg7180000011695	288747	288532	216	92.96	bi	878	ctg7180000002504	42130	42345	216	94.37	bi	1529	ctg7180000003984	180285	180500	216	94.37	bi	3818	ctg7180000005500	120013	119798	216	100	bi	1197	ctg7180000004662	281754	281539	216	100	bi	3238	ctg7180000005439	122343	122128	216	94.37	bi
772	-	810274	809942	111	333	hypothetical protein	bi	899	ctg7180000011695	288118	288450	333	90.91	bi	879	ctg7180000002504	42762	42427	336	88.29	bi	1530	ctg7180000003984	180918	180583	336	88.29	bi	3817	ctg7180000005500	119243	119716	474	94.55	bi	1196	ctg7180000004662	281124	281456	333	99.09	bi	3237	ctg7180000005439	121714	122046	333	90.91	bi
773	+	811267	812682	472	1416	Glutamyl-tRNA synthetase (EC 6.1.1.17)	bi	898	ctg7180000011695	287129	285714	1416	97.88	bi	880	ctg7180000002504	43591	45006	1416	97.88	bi	1531	ctg7180000003984	181751	183166	1416	97.88	bi	3816	ctg7180000005500	118551	117136	1416	99.79	bi	1195	ctg7180000004662	280130	278715	1416	99.79	bi	3236	ctg7180000005439	120708	119293	1416	98.09	bi
774	-	813097	812708	130	390	Putative negative regulator	bi	897	ctg7180000011695	285299	285688	390	86.82	bi	881	ctg7180000002504	45421	45032	390	86.82	bi	1532	ctg7180000003984	183581	183192	390	86.82	bi	3815	ctg7180000005500	116720	117109	390	86.05	bi	1194	ctg7180000004662	278301	278690	390	89.92	bi	3235	ctg7180000005439	118898	119266	369	89.34	bi
775	-	813445	813101	115	345	Putative negative regulator	bi	896	ctg7180000011695	284951	285295	345	90.35	bi	882	ctg7180000002504	45769	45425	345	90.35	bi	1533	ctg7180000003984	183929	183585	345	90.35	bi	3814	ctg7180000005500	116372	116716	345	94.74	bi	1193	ctg7180000004662	277953	278297	345	95.61	bi	3234	ctg7180000005439	118514	118873	360	91.23	bi
776	+	814046	816235	730	2190	hypothetical protein	bi	895	ctg7180000011695	283989	282154	1836	85.6	bi	883	ctg7180000002504	46379	48568	2190	83.95	bi	1534	ctg7180000003984	184680	186728	2049	83.72	bi	3813	ctg7180000005500	115773	113584	2190	87.52	bi	1192	ctg7180000004662	277362	275173	2190	90.67	bi	3233	ctg7180000005439	117555	115732	1824	85.55	bi
777	-	817462	816278	395	1185	Nucleoside permease NupC	bi	894	ctg7180000011695	280979	282109	1131	94.41	bi	884	ctg7180000002504	49608	48610	999	98.49	bi	1535	ctg7180000003984	187903	186773	1131	94.41	bi	3812	ctg7180000005500	112356	113540	1185	99.75	bi	1191	ctg7180000004662	273946	275130	1185	100	bi	3232	ctg7180000005439	114502	115686	1185	100	bi
778	+	817882	819057	392	1176	Manganese transport protein MntH	bi	893	ctg7180000011695	280502	279327	1176	98.21	bi	885	ctg7180000002504	50217	51392	1176	98.21	bi	1536	ctg7180000003984	188380	189555	1176	98.47	bi	3811	ctg7180000005500	111999	110761	1239	99.23	bi	1190	ctg7180000004662	273526	272351	1176	99.23	bi	3231	ctg7180000005439	114083	112908	1176	98.21	bi
779	-	819478	819122	119	357	hypothetical protein	bi	892	ctg7180000011695	278916	279272	357	99.15	bi	886	ctg7180000002504	51803	51447	357	99.15	bi	1537	ctg7180000003984	189966	189610	357	99.15	bi	3810	ctg7180000005500	110349	110705	357	99.15	bi	1189	ctg7180000004662	271936	272286	351	97.41	bi	3230	ctg7180000005439	112526	112852	327	93.33	bi
780	-	820603	819614	330	990	Putative ion-channel protein	bi	891	ctg7180000011695	277791	278780	990	93.62	bi	887	ctg7180000002504	52928	51939	990	93.62	bi	1538	ctg7180000003984	191091	190102	990	94.22	bi	3809	ctg7180000005500	109224	110213	990	97.56	bi	1188	ctg7180000004662	270811	271800	990	96.96	bi	3229	ctg7180000005439	111364	112353	990	95.74	bi
781	+	820824	822491	556	1668	Pyruvate decarboxylase (EC 4.1.1.1); Alpha-keto-acid decarboxylase (EC 4.1.1.-)	bi	889	ctg7180000011695	277570	275903	1668	91.89	bi	888	ctg7180000002504	53149	54816	1668	92.07	bi	1539	ctg7180000003984	191312	192979	1668	92.07	bi	3808	ctg7180000005500	109003	107336	1668	97.12	bi	1187	ctg7180000004662	270590	268923	1668	96.76	bi	3228	ctg7180000005439	111153	109477	1677	91.53	bi
782	+	822645	823610	322	966	Glucokinase (EC 2.7.1.2)	bi	888	ctg7180000011695	275750	274785	966	98.13	bi	889	ctg7180000002504	54970	55935	966	98.13	bi	1540	ctg7180000003984	193133	194098	966	98.13	bi	3807	ctg7180000005500	107182	106217	966	99.69	bi	1186	ctg7180000004662	268769	267804	966	99.69	bi	3227	ctg7180000005439	109323	108358	966	98.13	bi
783	-	824377	823646	244	732	Hypothetical response regulatory protein ypdB	bi	887	ctg7180000011695	274017	274748	732	97.94	bi	890	ctg7180000002504	56703	55972	732	97.94	bi	1541	ctg7180000003984	194866	194135	732	97.94	bi	3806	ctg7180000005500	105449	106180	732	98.35	bi	1185	ctg7180000004662	267036	267767	732	100	bi	3226	ctg7180000005439	107590	108321	732	97.94	bi
784	-	826113	824389	575	1725	putative sensor protein	bi	886	ctg7180000011695	272313	274004	1692	95.74	bi	891	ctg7180000002504	58406	56715	1692	95.74	bi	1542	ctg7180000003984	196569	194878	1692	95.74	bi	3805	ctg7180000005500	103712	105436	1725	97.04	bi	1184	ctg7180000004662	265299	267023	1725	98.95	bi	3225	ctg7180000005439	105886	107577	1692	95.91	bi
785	-	827400	826159	414	1242	hypothetical protein	bi	885	ctg7180000011695	270992	272233	1242	92.74	bi	892	ctg7180000002504	59727	58486	1242	92.98	bi	1543	ctg7180000003984	197890	196649	1242	92.96	bi	3804	ctg7180000005500	102425	103666	1242	97.58	bi	1183	ctg7180000004662	264012	265253	1242	98.06	bi	3224	ctg7180000005439	104565	105806	1242	93.95	bi
786	+	827641	828882	414	1242	Uncharacterized PLP-dependent aminotransferase YfdZ	bi	884	ctg7180000011695	270750	269509	1242	97.82	bi	893	ctg7180000002504	59969	61210	1242	98.06	bi	1544	ctg7180000003984	198132	199373	1242	98.31	bi	3803	ctg7180000005500	102184	100943	1242	99.52	bi	1182	ctg7180000004662	263771	262530	1242	100	bi	3223	ctg7180000005439	104323	103082	1242	98.31	bi
787	+	829346	829702	119	357	Mannose-6-phosphate isomerase	bi	883	ctg7180000011695	269034	268678	357	88.03	bi	894	ctg7180000002504	61683	62039	357	88.89	bi	1545	ctg7180000003984	199843	200199	357	89.74	bi	3802	ctg7180000005500	100481	100125	357	88.03	bi	1181	ctg7180000004662	262070	261714	357	94.02	bi	3222	ctg7180000005439	102621	102265	357	87.18	bi
788	-	830648	829680	323	969	Magnesium and cobalt transport protein CorA	bi	882	ctg7180000011695	267747	268700	954	98.74	bi	895	ctg7180000002504	62970	62017	954	98.74	bi	1546	ctg7180000003984	201130	200177	954	98.42	bi	3801	ctg7180000005500	99179	100147	969	99.69	bi	1180	ctg7180000004662	260768	261736	969	99.69	bi	3221	ctg7180000005439	101319	102287	969	97.83	bi
789	-	831599	830742	286	858	LysR family transcriptional regulator STM3121	bi	880	ctg7180000011695	266763	267635	873	93.68	bi	897	ctg7180000002504	63939	63082	858	94.04	bi	1548	ctg7180000003984	202099	201242	858	94.04	bi	3800	ctg7180000005500	98228	99085	858	97.54	bi	1179	ctg7180000004662	259817	260674	858	99.3	bi	3220	ctg7180000005439	100477	101223	747	93.55	bi
790	+	831757	832500	248	744	Alpha-acetolactate decarboxylase (EC 4.1.1.5)	bi	879	ctg7180000011695	266620	265877	744	97.98	bi	898	ctg7180000002504	64097	64840	744	98.38	bi	1549	ctg7180000003984	202257	203000	744	98.38	bi	3799	ctg7180000005500	98106	97327	780	97.98	bi	1178	ctg7180000004662	259659	258916	744	99.19	bi	3219	ctg7180000005439	100208	99465	744	99.19	bi
791	+	832522	834201	560	1680	Acetolactate synthase, catabolic (EC 2.2.1.6)	bi	878	ctg7180000011695	265855	264176	1680	96.42	bi	900+899	ctg7180000002504	65998	66540	543	97.78	bi	1550	ctg7180000003984	203022	204701	1680	96.6	bi	3798	ctg7180000005500	97308	95626	1683	98.93	bi	1177	ctg7180000004662	258894	257215	1680	99.11	bi	3218	ctg7180000005439	99443	97764	1680	96.06	bi
792	+	834222	834992	257	771	2,3-butanediol dehydrogenase, S-alcohol forming, (R)-acetoin-specific (EC 1.1.1.4) / Acetoin (diacetyl) reductase (EC 1.1.1.5)	bi	877	ctg7180000011695	264155	263385	771	99.61	bi	901	ctg7180000002504	66561	67331	771	99.61	bi	1551	ctg7180000003984	204722	205492	771	99.61	bi	3797	ctg7180000005500	95605	94835	771	99.61	bi	1176	ctg7180000004662	257194	256424	771	99.61	bi	3217	ctg7180000005439	97743	96973	771	98.83	bi
793	-	835973	835278	232	696	Aquaporin Z	bi	874	ctg7180000011695	261025	261720	696	93.94	bi	903	ctg7180000002504	68947	68252	696	94.37	bi	1553	ctg7180000003984	207066	206371	696	93.94	bi	3795	ctg7180000005500	93487	94182	696	97.4	bi	1172	ctg7180000004662	253934	254629	696	98.27	bi	3215	ctg7180000005439	95687	96382	696	93.07	bi
795	-	838340	837390	317	951	putative transport	bi	868	ctg7180000011695	255030	255980	951	88.92	bi	910	ctg7180000002504	79188	78238	951	89.94	bi	1559	ctg7180000003984	217326	216376	951	88.92	bi	3793	ctg7180000005500	90109	91059	951	97.14	bi	1139	ctg7180000004662	211365	212315	951	98.73	bi	3205	ctg7180000005439	83771	84721	951	88.92	bi
796	+	838537	839151	205	615	ABC transporter involved in cytochrome c biogenesis, ATPase component CcmA	bi	867	ctg7180000011695	254833	254216	618	83.82	bi	911	ctg7180000002504	79385	80002	618	84.8	bi	1560	ctg7180000003984	217523	218140	618	84.31	bi	3792	ctg7180000005500	89910	89296	615	94.61	bi	1138	ctg7180000004662	211168	210554	615	94.12	bi	3204	ctg7180000005439	83570	82953	618	82.44	bi
797	+	839148	839807	220	660	ABC transporter involved in cytochrome c biogenesis, CcmB subunit	bi	866	ctg7180000011695	254219	253560	660	88.58	bi	912	ctg7180000002504	79999	80658	660	89.5	bi	1561	ctg7180000003984	218137	218796	660	88.58	bi	3791	ctg7180000005500	89299	88640	660	97.26	bi	1137	ctg7180000004662	210557	209898	660	98.17	bi	3203	ctg7180000005439	82956	82297	660	89.95	bi
799	+	839847	840578	244	732	Cytochrome c-type biogenesis protein CcmC, putative heme lyase for CcmE	bi	865	ctg7180000011695	253531	252767	765	92.53	bi	913	ctg7180000002504	80687	81451	765	92.12	bi	1562	ctg7180000003984	218837	219589	753	92.12	bi	3790	ctg7180000005500	88599	87868	732	95.88	bi	1136	ctg7180000004662	209858	209127	732	97.94	bi	3202	ctg7180000005439	82166	81504	663	94.26	bi
800	+	840575	840769	65	195	Cytochrome c-type biogenesis protein CcmD, interacts with CcmCE	bi	864	ctg7180000011695	252782	252576	207	83.33	bi	914	ctg7180000002504	81436	81642	207	85	bi	1563	ctg7180000003984	219574	219780	207	85	bi	3789	ctg7180000005500	87871	87677	195	96.88	bi	1135	ctg7180000004662	209130	208936	195	96.88	bi	3201	ctg7180000005439	81519	81313	207	83.33	bi
801	+	840766	841245	160	480	Cytochrome c-type biogenesis protein CcmE, heme chaperone	bi	863	ctg7180000011695	252579	252100	480	91.19	bi	915	ctg7180000002504	81639	82118	480	91.19	bi	1564	ctg7180000003984	219777	220256	480	91.82	bi	3788	ctg7180000005500	87680	87201	480	92.45	bi	1134	ctg7180000004662	208939	208460	480	94.97	bi	3200	ctg7180000005439	81316	80837	480	91.19	bi
802	+	841242	843191	650	1950	Cytochrome c heme lyase subunit CcmF	bi	862	ctg7180000011695	252103	250154	1950	93.68	bi	916+917	ctg7180000002504	82115	83308	1194	96.41	bi	1565+1566	ctg7180000003984	220253	222201	1740+210	93.68	bi	3787	ctg7180000005500	87201	85255	1947	97.38	bi	1133	ctg7180000004662	208463	206514	1950	98	bi	3199	ctg7180000005439	80840	78882	1959	91.26	bi
803	+	843188	843745	186	558	Cytochrome c-type biogenesis protein CcmG/DsbE, thiol:disulfide oxidoreductase	bi	861	ctg7180000011695	250157	249600	558	88.11	bi	918	ctg7180000002504	84356	84616	261	82.56	bi	1567	ctg7180000003984	222198	222755	558	87.57	bi	3786	ctg7180000005500	85258	84701	558	97.3	bi	1132	ctg7180000004662	206517	205960	558	96.22	bi	3198	ctg7180000005439	78885	78328	558	90.11	bi
804	+	843742	844203	154	462	Cytochrome c heme lyase subunit CcmL / Cytochrome c heme lyase subunit CcmH	bi	860	ctg7180000011695	249603	249142	462	81.05	bi	919	ctg7180000002504	84613	85074	462	81.05	bi	1568	ctg7180000003984	222752	223213	462	81.05	bi	3785	ctg7180000005500	84704	84252	453	94.77	bi	1131	ctg7180000004662	205963	205502	462	94.77	bi	3197	ctg7180000005439	78319	77870	450	81.88	bi
805	+	844200	845399	400	1200	Cytochrome c heme lyase subunit CcmL / Cytochrome c heme lyase subunit CcmH	bi	859	ctg7180000011695	249145	247946	1200	77.69	bi	921	ctg7180000002504	86018	86269	252	90.36	bi	1569	ctg7180000003984	223210	224409	1200	78.2	bi	3784	ctg7180000005500	84255	83056	1200	93.48	bi	1130	ctg7180000004662	205505	204306	1200	93.23	bi	3196	ctg7180000005439	77873	76674	1200	79.95	bi
806	+	845423	846178	252	756	Lipoprotein	bi	858	ctg7180000011695	247922	247167	756	96.81	bi	922	ctg7180000002504	86293	87048	756	96.81	bi	1570	ctg7180000003984	224433	225188	756	96.81	bi	3783	ctg7180000005500	83032	82277	756	99.6	bi	1129	ctg7180000004662	204282	203527	756	99.6	bi	3195	ctg7180000005439	76536	75895	642	97.18	bi
807	-	847671	846304	456	1368	Long-chain fatty acid transport protein	bi	857	ctg7180000011695	245661	247028	1368	94.73	bi	923	ctg7180000002504	88551	87184	1368	94.29	bi	1571	ctg7180000003984	226692	225325	1368	94.29	bi	3782	ctg7180000005500	80796	82151	1356	93.19	bi	1128	ctg7180000004662	202076	203401	1326	87.91	bi	3194	ctg7180000005439	74390	75757	1368	88.7	bi
808	+	848024	848308	95	285	hypothetical protein	bi	856	ctg7180000011695	245309	245025	285	92.55	bi	924	ctg7180000002504	88903	89187	285	91.49	bi	1572	ctg7180000003984	227044	227328	285	92.55	bi	3781	ctg7180000005500	80443	80159	285	98.94	bi	1127	ctg7180000004662	201723	201439	285	100	bi	3193	ctg7180000005439	74037	73753	285	89.36	bi
809	+	848476	849786	437	1311	3-ketoacyl-CoA thiolase (EC 2.3.1.16) @ Acetyl-CoA acetyltransferase (EC 2.3.1.9)	bi	855	ctg7180000011695	244857	243547	1311	97.25	bi	925	ctg7180000002504	89355	90665	1311	97.71	bi	1573	ctg7180000003984	227496	228806	1311	97.25	bi	3780	ctg7180000005500	79990	78680	1311	99.31	bi	1126	ctg7180000004662	201270	199960	1311	99.31	bi	3192	ctg7180000005439	73525	72275	1251	97.84	bi
810	+	849786	851939	718	2154	Enoyl-CoA hydratase (EC 4.2.1.17) / 3-hydroxyacyl-CoA dehydrogenase (EC 1.1.1.35) / 3-hydroxybutyryl-CoA epimerase (EC 5.1.2.3)	bi	854	ctg7180000011695	243547	241394	2154	94.42	bi	926	ctg7180000002504	90665	92817	2154	94.7	bi	1574	ctg7180000003984	228806	230959	2154	94.84	bi	3779	ctg7180000005500	78680	76527	2154	97.49	bi	1125	ctg7180000004662	199960	197807	2154	98.33	bi	3191	ctg7180000005439	72275	70122	2154	93.58	bi
811	+	852243	852632	130	390	Phosphohistidine phosphatase SixA	bi	853	ctg7180000011695	241188	240700	489	97.67	bi	927	ctg7180000002504	93122	93511	390	97.67	bi	1575	ctg7180000003984	231165	231653	489	97.67	bi	3778	ctg7180000005500	76221	75832	390	99.22	bi	1124	ctg7180000004662	197602	197114	489	99.22	bi	3190	ctg7180000005439	69916	69428	489	98.45	bi
812	-	853311	852703	203	609	FIG001674: hypothetical protein	bi	852	ctg7180000011695	240000	240608	609	98.02	bi	928	ctg7180000002504	94211	93603	609	98.02	bi	1576	ctg7180000003984	232353	231745	609	98.02	bi	3777	ctg7180000005500	75208	75759	552	100	bi	1123	ctg7180000004662	196432	197040	609	100	bi	3189	ctg7180000005439	68725	69333	609	97.03	bi
813	+	853416	854348	311	933	Ribosomal protein L3 methyltransferase	bi	851	ctg7180000011695	239895	238963	933	99.68	bi	929	ctg7180000002504	94316	95248	933	99.35	bi	1577	ctg7180000003984	232458	233390	933	99.68	bi	3776	ctg7180000005500	75046	74114	933	99.68	bi	1122	ctg7180000004662	196327	195395	933	100	bi	3187	ctg7180000005439	68485	67688	798	99.25	bi
814	+	854413	855498	362	1086	Chorismate synthase (EC 4.2.3.5)	bi	850	ctg7180000011695	238898	237813	1086	96.95	bi	930	ctg7180000002504	95313	96398	1086	96.95	bi	1578	ctg7180000003984	233455	234540	1086	96.95	bi	3775	ctg7180000005500	74049	72964	1086	99.72	bi	1121	ctg7180000004662	195330	194245	1086	99.45	bi	3186	ctg7180000005439	67623	66538	1086	97.23	bi
815	+	855503	856327	275	825	Murein endopeptidase	bi	849	ctg7180000011695	237808	236984	825	91.24	bi	931	ctg7180000002504	96403	97227	825	91.61	bi	1579	ctg7180000003984	234545	235369	825	91.61	bi	3774	ctg7180000005500	72959	72135	825	97.45	bi	1120	ctg7180000004662	194240	193416	825	99.27	bi	3185	ctg7180000005439	66533	65709	825	93.43	bi
816	+	856349	857146	266	798	Putative membrane protein YfcA	bi	848	ctg7180000011695	236962	236165	798	97.74	bi	932	ctg7180000002504	97249	98046	798	97.74	bi	1580	ctg7180000003984	235391	236188	798	98.11	bi	3773	ctg7180000005500	72113	71316	798	98.87	bi	1119	ctg7180000004662	193394	192597	798	99.25	bi	3184	ctg7180000005439	65690	64893	798	98.11	bi
817	+	857146	857691	182	546	Putative transporting ATPase	bi	847	ctg7180000011695	236165	235620	546	92.27	bi	933	ctg7180000002504	98046	98591	546	93.92	bi	1581	ctg7180000003984	236188	236733	546	93.92	bi	3772	ctg7180000005500	71316	70771	546	98.34	bi	1118	ctg7180000004662	192597	192052	546	100	bi	3183	ctg7180000005439	64893	64348	546	95.03	bi
818	+	857720	857998	93	279	hypothetical protein	bi	846	ctg7180000011695	235591	235313	279	98.91	bi	934	ctg7180000002504	98620	98898	279	98.91	bi	1582	ctg7180000003984	236762	237040	279	98.91	bi	3771	ctg7180000005500	70742	70464	279	96.74	bi	1117	ctg7180000004662	192023	191745	279	100	bi	3182	ctg7180000005439	64319	64041	279	98.91	bi
819	-	860095	858083	671	2013	5-methylaminomethyl-2-thiouridine-forming enzyme mnmC	bi	844	ctg7180000011695	231534	233474	1941	87.42	bi	936	ctg7180000002504	102676	100664	2013	88.19	bi	1584	ctg7180000003984	240819	238807	2013	88.19	bi	3769	ctg7180000005500	66686	68698	2013	92.97	bi	1115+1116	ctg7180000004662	189607	190050	444	99.24	bi	3181	ctg7180000005439	61701	63713	2013	88.64	bi
820	+	860253	861470	406	1218	3-oxoacyl-[acyl-carrier-protein] synthase, KASI (EC 2.3.1.41)	bi	843	ctg7180000011695	231377	230160	1218	99.26	bi	937	ctg7180000002504	102833	104050	1218	99.26	bi	1585	ctg7180000003984	240976	242193	1218	99.26	bi	3768	ctg7180000005500	66529	65312	1218	99.26	bi	1114	ctg7180000004662	189450	188233	1218	99.26	bi	3180	ctg7180000005439	61544	60327	1218	99.01	bi
822	-	865875	864868	336	1008	Cell division protein	bi	840	ctg7180000011695	225768	226775	1008	94.93	bi	940	ctg7180000002504	108451	107444	1008	94.63	bi	1586	ctg7180000003984	243396	242389	1008	94.93	bi	3766	ctg7180000005500	60903	61910	1008	99.4	bi	1112	ctg7180000004662	183829	184836	1008	99.1	bi	3177	ctg7180000005439	56026	56931	906	95.02	bi
823	+	865995	867131	379	1137	Erythronate-4-phosphate dehydrogenase (EC 1.1.1.290)	bi	839	ctg7180000011695	225648	224512	1137	93.39	bi	941	ctg7180000002504	108571	109707	1137	93.39	bi	1587	ctg7180000003984	243516	244652	1137	92.59	bi	3765	ctg7180000005500	60783	59656	1128	96.56	bi	1111	ctg7180000004662	183709	182573	1137	97.09	bi	3176	ctg7180000005439	55804	54668	1137	93.39	bi
824	+	867198	868211	338	1014	Aspartate-semialdehyde dehydrogenase (EC 1.2.1.11)	bi	838	ctg7180000011695	224442	223429	1014	96.44	bi	942	ctg7180000002504	109777	110790	1014	95.85	bi	1588	ctg7180000003984	244722	245735	1014	96.14	bi	3764	ctg7180000005500	59587	58574	1014	98.81	bi	1110	ctg7180000004662	182506	181493	1014	99.7	bi	3175	ctg7180000005439	54598	53585	1014	97.92	bi
825	+	868211	869023	271	813	tRNA pseudouridine synthase A (EC 4.2.1.70)	bi	837	ctg7180000011695	223429	222617	813	97.04	bi	943	ctg7180000002504	110790	111593	804	97.38	bi	1589	ctg7180000003984	245735	246547	813	97.41	bi	3763	ctg7180000005500	58574	57762	813	98.52	bi	1109	ctg7180000004662	181493	180681	813	100	bi	3174	ctg7180000005439	53585	52773	813	98.89	bi
826	+	869049	869708	220	660	DedA protein	bi	836	ctg7180000011695	222591	221932	660	93.61	bi	944	ctg7180000002504	111627	112286	660	93.61	bi	1590	ctg7180000003984	246573	247232	660	93.61	bi	3762	ctg7180000005500	57736	57077	660	99.09	bi	1108	ctg7180000004662	180655	179996	660	99.09	bi	3173	ctg7180000005439	52747	52088	660	94.06	bi
827	+	869931	870779	283	849	Acetyl-coenzyme A carboxyl transferase beta chain (EC 6.4.1.2)	bi	835	ctg7180000011695	221781	220861	921	97.52	bi	945	ctg7180000002504	112509	113357	849	97.87	bi	1591	ctg7180000003984	247455	248303	849	98.23	bi	3761	ctg7180000005500	56854	56006	849	99.29	bi	1107	ctg7180000004662	179773	178925	849	100	bi	3172	ctg7180000005439	51865	51017	849	98.94	bi
828	+	870817	872118	434	1302	Dihydrofolate synthase (EC 6.3.2.12) / Folylpolyglutamate synthase (EC 6.3.2.17)	bi	834	ctg7180000011695	220823	219522	1302	94.69	bi	946	ctg7180000002504	113428	114696	1269	95.02	bi	1592	ctg7180000003984	248374	249642	1269	95.02	bi	3760	ctg7180000005500	55968	54667	1302	97.46	bi	1106	ctg7180000004662	178887	177586	1302	98.85	bi	3171	ctg7180000005439	50979	49678	1302	93.53	bi
829	+	872108	872830	241	723	DedD protein	bi	833	ctg7180000011695	219487	218801	687	93.86	bi	947	ctg7180000002504	114686	115417	732	94.24	bi	1593	ctg7180000003984	249632	250363	732	94.24	bi	3759	ctg7180000005500	54638	53955	684	98.68	bi	1105	ctg7180000004662	177557	176874	684	98.24	bi	3170	ctg7180000005439	49643	48966	678	95.11	bi
830	+	873063	873548	162	486	Colicin V production protein	bi	832	ctg7180000011695	218568	218083	486	100	bi	948	ctg7180000002504	115650	116135	486	100	bi	1594	ctg7180000003984	250596	251081	486	100	bi	3758	ctg7180000005500	53722	53237	486	100	bi	1104	ctg7180000004662	176642	176157	486	100	bi	3169	ctg7180000005439	48733	48248	486	100	bi
831	+	873588	875105	506	1518	Amidophosphoribosyltransferase (EC 2.4.2.14)	bi	831	ctg7180000011695	218043	216526	1518	99.41	bi	949	ctg7180000002504	116175	117692	1518	99.21	bi	1595	ctg7180000003984	251121	252638	1518	99.21	bi	3757	ctg7180000005500	53197	51680	1518	100	bi	1103	ctg7180000004662	176117	174600	1518	100	bi	3168	ctg7180000005439	48208	46691	1518	100	bi
832	+	875217	875786	190	570	3-polyprenyl-4-hydroxybenzoate carboxy-lyase UbiX (EC 4.1.1.-)	bi	830	ctg7180000011695	216413	215844	570	97.88	bi	950	ctg7180000002504	117805	118374	570	97.35	bi	1596	ctg7180000003984	252751	253320	570	97.35	bi	3756	ctg7180000005500	51568	50999	570	98.41	bi	1102	ctg7180000004662	174488	173919	570	98.41	bi	3167	ctg7180000005439	46578	46009	570	96.83	bi
833	+	876063	876845	261	783	Lysine-arginine-ornithine-binding periplasmic protein precursor (TC 3.A.1.3.1)	bi	829	ctg7180000011695	215565	214783	783	97.31	bi	951	ctg7180000002504	118653	119435	783	97.31	bi	1597	ctg7180000003984	253599	254381	783	97.31	bi	3755	ctg7180000005500	50721	49939	783	99.62	bi	1101	ctg7180000004662	173642	172860	783	99.62	bi	3166	ctg7180000005439	45731	44949	783	96.15	bi
834	+	877081	877863	261	783	Histidine ABC transporter, histidine-binding periplasmic protein precursor HisJ (TC 3.A.1.3.1)	bi	828	ctg7180000011695	214547	213765	783	96.54	bi	952	ctg7180000002504	119671	120453	783	96.15	bi	1598	ctg7180000003984	254616	255398	783	96.92	bi	3754	ctg7180000005500	49754	48921	834	98.46	bi	1100	ctg7180000004662	172675	171842	834	100	bi	3165	ctg7180000005439	44713	43931	783	96.53	bi
835	+	877937	878623	229	687	Histidine ABC transporter, permease protein HisQ (TC 3.A.1.3.1)	bi	827	ctg7180000011695	213691	213005	687	96.49	bi	953	ctg7180000002504	120527	121213	687	96.49	bi	1599	ctg7180000003984	255472	256158	687	96.49	bi	3753	ctg7180000005500	48847	48161	687	98.68	bi	1099	ctg7180000004662	171768	171082	687	99.56	bi	3164	ctg7180000005439	43857	43171	687	96.05	bi
836	+	878620	879336	239	717	Histidine ABC transporter, permease protein HisM (TC 3.A.1.3.1)	bi	826	ctg7180000011695	213008	212292	717	97.06	bi	954	ctg7180000002504	121210	121926	717	97.06	bi	1600	ctg7180000003984	256155	256871	717	97.06	bi	3752	ctg7180000005500	48164	47448	717	98.32	bi	1098	ctg7180000004662	171085	170369	717	98.32	bi	3163	ctg7180000005439	43174	42458	717	97.9	bi
837	+	879347	880120	258	774	Histidine ABC transporter, ATP-binding protein HisP (TC 3.A.1.3.1)	bi	825	ctg7180000011695	212281	211508	774	100	bi	955	ctg7180000002504	121937	122710	774	100	bi	1601	ctg7180000003984	256882	257655	774	100	bi	3751	ctg7180000005500	47437	46664	774	100	bi	1097	ctg7180000004662	170358	169585	774	99.22	bi	3162	ctg7180000005439	42447	41674	774	100	bi
838	-	880792	880148	215	645	hypothetical protein	bi	824	ctg7180000011695	210822	211472	651	78.24	bi	956	ctg7180000002504	123396	122746	651	77.78	bi	1602	ctg7180000003984	258341	257697	645	78.5	bi	3750	ctg7180000005500	45992	46630	639	92.92	bi	1096	ctg7180000004662	168913	169551	639	93.87	bi	3161	ctg7180000005439	41214	41630	417	73.72	bi
839	-	881489	880785	235	705	hypothetical protein	bi	823	ctg7180000011695	210125	210829	705	84.19	bi	957	ctg7180000002504	124090	123389	702	83.76	bi	1603	ctg7180000003984	259035	258334	702	84.19	bi	3749	ctg7180000005500	45295	45999	705	92.74	bi	1095	ctg7180000004662	168216	168920	705	95.3	bi	3160	ctg7180000005439	40460	40993	534	87.71	bi
840	-	882531	881629	301	903	Cell division inhibitor	bi	822	ctg7180000011695	209090	209992	903	90	bi	958	ctg7180000002504	125125	124223	903	90.33	bi	1604	ctg7180000003984	260070	259168	903	90.67	bi	3748	ctg7180000005500	44250	45152	903	93.33	bi	1094	ctg7180000004662	167174	168076	903	92.33	bi	3159	ctg7180000005439	39264	40166	903	88.67	bi
841	-	883299	882673	209	627	Probable glutathione S-transferase (EC 2.5.1.18), YfcG homolog	bi	821	ctg7180000011695	208258	208887	630	95.67	bi	959	ctg7180000002504	125957	125328	630	95.67	bi	1605	ctg7180000003984	260902	260273	630	95.67	bi	3747	ctg7180000005500	43469	44095	627	97.6	bi	1093	ctg7180000004662	166392	167027	636	98.56	bi	3158	ctg7180000005439	38431	39060	630	96.63	bi
842	+	883444	884088	215	645	Probable glutathione S-transferase (EC 2.5.1.18), YfcF homolog	bi	820	ctg7180000011695	208111	207467	645	90.19	bi	960	ctg7180000002504	126103	126747	645	90.65	bi	1606	ctg7180000003984	261048	261692	645	90.19	bi	3746	ctg7180000005500	43323	42679	645	97.66	bi	1092	ctg7180000004662	166247	165603	645	96.73	bi	3157	ctg7180000005439	38106	37642	465	93.51	bi
843	+	884148	884699	184	552	Phosphodiesterase yfcE (EC 3.1.4.-)	bi	819	ctg7180000011695	207407	206856	552	92.35	bi	961	ctg7180000002504	126807	127358	552	92.9	bi	1607	ctg7180000003984	261752	262303	552	92.9	bi	3745	ctg7180000005500	42619	42068	552	95.08	bi	1091	ctg7180000004662	165543	164992	552	97.81	bi	3156	ctg7180000005439	37582	37031	552	92.9	bi
844	+	884754	885338	195	585	Putative Nudix hydrolase YfcD (EC 3.6.-.-)	bi	818	ctg7180000011695	206801	206226	576	93.81	bi	962	ctg7180000002504	127413	127988	576	94.85	bi	1608	ctg7180000003984	262358	262933	576	94.85	bi	3744	ctg7180000005500	42013	41438	576	97.42	bi	1090	ctg7180000004662	164937	164353	585	99.48	bi	3155	ctg7180000005439	36940	36410	531	95.05	bi
845	-	885981	885394	196	588	Transcriptional regulator, TetR family	bi	817	ctg7180000011695	205590	206177	588	92.15	bi	963	ctg7180000002504	128624	128037	588	90.26	bi	1609	ctg7180000003984	263569	262982	588	91.62	bi	3743	ctg7180000005500	40792	41370	579	95.83	bi	1089	ctg7180000004662	163716	164297	582	93.23	bi	3154	ctg7180000005439	35767	36351	585	88.42	bi
847	+	886255	886599	115	345	Transcriptional activator RamA	bi	816	ctg7180000011695	205320	204973	348	96.49	bi	964	ctg7180000002504	128893	129240	348	96.49	bi	1610	ctg7180000003984	263839	264186	348	95.61	bi	3742	ctg7180000005500	40521	40177	345	98.25	bi	1088	ctg7180000004662	163437	163093	345	98.25	bi	3153	ctg7180000005439	35489	35142	348	95.61	bi
848	+	886668	886919	84	252	Putative inner membrane protein	bi	815	ctg7180000011695	204907	204659	249	97.56	bi	965	ctg7180000002504	129306	129554	249	96.34	bi	1611	ctg7180000003984	264252	264500	249	97.56	bi	3741	ctg7180000005500	40108	39857	252	97.59	bi	1087	ctg7180000004662	163024	162773	252	98.8	bi	3152	ctg7180000005439	35076	34828	249	96.34	bi
849	-	889123	886985	713	2139	Phosphate acetyltransferase (EC 2.3.1.8)	bi	814	ctg7180000011695	202449	204590	2142	98.46	bi	966	ctg7180000002504	131764	129623	2142	98.46	bi	1612	ctg7180000003984	266710	264569	2142	98.46	bi	3740	ctg7180000005500	37652	39790	2139	99.02	bi	1086	ctg7180000004662	160567	162705	2139	99.58	bi	3151	ctg7180000005439	32625	34763	2139	98.6	bi
850	-	890267	889206	354	1062	Acetate kinase (EC 2.7.2.1)	bi	813	ctg7180000011695	201163	202365	1203	98.58	bi	967	ctg7180000002504	132909	131848	1062	98.58	bi	1613	ctg7180000003984	267855	266794	1062	98.58	bi	3739	ctg7180000005500	36509	37570	1062	99.72	bi	1085	ctg7180000004662	159282	160484	1203	100	bi	3150	ctg7180000005439	31339	32541	1203	98.87	bi
852	+	890743	891198	152	456	hypothetical protein	bi	812	ctg7180000011695	200804	200373	432	95.8	bi	969	ctg7180000002504	133408	133839	432	95.1	bi	1614	ctg7180000003984	268355	268786	432	95.8	bi	3738	ctg7180000005500	36009	35578	432	97.2	bi	1084	ctg7180000004662	158947	158492	456	98.01	bi	3149	ctg7180000005439	30980	30549	432	95.8	bi
853	+	891285	891779	165	495	UPF0304 protein yfbU	bi	811	ctg7180000011695	200285	199791	495	96.34	bi	970	ctg7180000002504	133927	134421	495	96.34	bi	1615	ctg7180000003984	268874	269368	495	96.34	bi	3737	ctg7180000005500	35491	34997	495	96.95	bi	1083	ctg7180000004662	158405	157911	495	98.17	bi	3148	ctg7180000005439	30461	29967	495	95.73	bi
854	+	891792	892451	220	660	Putative phosphatase YfbT	bi	810	ctg7180000011695	199778	199119	660	92.69	bi	971	ctg7180000002504	134434	135093	660	93.61	bi	1616	ctg7180000003984	269381	270040	660	93.61	bi	3736	ctg7180000005500	34984	34325	660	95.89	bi	1082	ctg7180000004662	157898	157239	660	98.17	bi	3147	ctg7180000005439	29954	29295	660	91.32	bi
855	+	892557	894386	610	1830	Putative transport protein	bi	809	ctg7180000011695	199022	197190	1833	95.41	bi	972	ctg7180000002504	135190	137022	1833	95.08	bi	1617	ctg7180000003984	270137	271969	1833	95.25	bi	3735	ctg7180000005500	34220	32388	1833	97.54	bi	1081	ctg7180000004662	157134	155302	1833	98.52	bi	3146	ctg7180000005439	29194	27362	1833	94.75	bi
856	-	894991	894392	200	600	Nucleotidase YfbR, HD superfamily	bi	808	ctg7180000011695	196587	197186	600	97.49	bi	973	ctg7180000002504	137625	137026	600	97.49	bi	1618	ctg7180000003984	272572	271973	600	97.49	bi	3734	ctg7180000005500	31783	32382	600	100	bi	1080	ctg7180000004662	154697	155281	585	100	bi	3145	ctg7180000005439	26830	27357	528	97.71	bi
857	-	896286	895072	405	1215	Aspartate/tyrosine/aromatic aminotransferase	bi	807	ctg7180000011695	195293	196507	1215	98.76	bi	974	ctg7180000002504	138918	137704	1215	98.51	bi	1619	ctg7180000003984	273866	272652	1215	98.51	bi	3733	ctg7180000005500	30488	31702	1215	99.26	bi	1079	ctg7180000004662	153402	154616	1215	99.5	bi	3144	ctg7180000005439	25463	26677	1215	98.76	bi
858	+	897211	898173	321	963	LysR family transcriptional regulator lrhA	bi	806	ctg7180000011695	194341	193406	936	96.14	bi	975	ctg7180000002504	139870	140805	936	96.14	bi	1620	ctg7180000003984	274818	275753	936	96.14	bi	3732	ctg7180000005500	29562	28600	963	97.81	bi	1078	ctg7180000004662	152476	151514	963	98.75	bi	3143	ctg7180000005439	24512	23577	936	96.78	bi
859	+	898792	899241	150	450	NADH ubiquinone oxidoreductase chain A (EC 1.6.5.3)	bi	805	ctg7180000011695	192786	192337	450	99.33	bi	976	ctg7180000002504	141425	141874	450	99.33	bi	1621	ctg7180000003984	276373	276822	450	99.33	bi	3731	ctg7180000005500	27982	27533	450	100	bi	1076	ctg7180000004662	150895	150446	450	100	bi	3142	ctg7180000005439	22957	22508	450	99.33	bi
860	+	899257	899931	225	675	NADH-ubiquinone oxidoreductase chain B (EC 1.6.5.3)	bi	804	ctg7180000011695	192321	191647	675	100	bi	977	ctg7180000002504	141890	142564	675	100	bi	1622	ctg7180000003984	276838	277512	675	100	bi	3730	ctg7180000005500	27517	26843	675	100	bi	1075	ctg7180000004662	150430	149756	675	100	bi	3141	ctg7180000005439	22420	21818	603	99.5	bi
861	+	900031	901830	600	1800	NADH-ubiquinone oxidoreductase chain C (EC 1.6.5.3) / NADH-ubiquinone oxidoreductase chain D (EC 1.6.5.3)	bi	803	ctg7180000011695	191547	189748	1800	99.33	bi	978	ctg7180000002504	142663	144462	1800	99.33	bi	1623	ctg7180000003984	277612	279411	1800	99.33	bi	3729	ctg7180000005500	26755	24944	1812	99.83	bi	1074	ctg7180000004662	149656	147857	1800	99.83	bi	3140	ctg7180000005439	21682	19919	1764	98.81	bi
862	+	901833	902333	167	501	NADH-ubiquinone oxidoreductase chain E (EC 1.6.5.3)	bi	802	ctg7180000011695	189745	189245	501	99.4	bi	979	ctg7180000002504	144465	144965	501	99.4	bi	1624	ctg7180000003984	279414	279914	501	99.4	bi	3728	ctg7180000005500	24941	24441	501	98.8	bi	1073	ctg7180000004662	147854	147354	501	99.4	bi	3139	ctg7180000005439	19916	19416	501	99.4	bi
863	+	902330	903667	446	1338	NADH-ubiquinone oxidoreductase chain F (EC 1.6.5.3)	bi	801	ctg7180000011695	189248	187911	1338	99.1	bi	980	ctg7180000002504	144962	146299	1338	99.1	bi	1625	ctg7180000003984	279911	281248	1338	99.1	bi	3727	ctg7180000005500	24444	23107	1338	99.78	bi	1072	ctg7180000004662	147357	146020	1338	100	bi	3138	ctg7180000005439	19419	18082	1338	99.78	bi
864	+	903713	906448	912	2736	NADH-ubiquinone oxidoreductase chain G (EC 1.6.5.3)	bi	800	ctg7180000011695	187856	185130	2727	98.46	bi	981	ctg7180000002504	146354	149080	2727	98.57	bi	1626	ctg7180000003984	281303	284029	2727	98.68	bi	3726	ctg7180000005500	23052	20326	2727	98.9	bi	1071	ctg7180000004662	145965	143239	2727	99.23	bi	3137	ctg7180000005439	18027	15301	2727	98.68	bi
865	+	906445	907425	327	981	NADH-ubiquinone oxidoreductase chain H (EC 1.6.5.3)	bi	799	ctg7180000011695	185133	184153	981	99.08	bi	982	ctg7180000002504	149077	150057	981	99.08	bi	1627	ctg7180000003984	284026	285006	981	99.08	bi	3725	ctg7180000005500	20329	19349	981	99.69	bi	1070	ctg7180000004662	143242	142262	981	99.69	bi	3136	ctg7180000005439	15295	14324	972	98.45	bi
866	+	907440	907982	181	543	NADH-ubiquinone oxidoreductase chain I (EC 1.6.5.3)	bi	798	ctg7180000011695	184084	183596	489	98.77	bi	983	ctg7180000002504	150126	150614	489	98.77	bi	1628	ctg7180000003984	285021	285563	543	98.89	bi	3724	ctg7180000005500	19334	18792	543	100	bi	1069	ctg7180000004662	142247	141705	543	100	bi	3135	ctg7180000005439	14255	13767	489	98.77	bi
867	+	907993	908556	188	564	NADH-ubiquinone oxidoreductase chain J (EC 1.6.5.3)	bi	797	ctg7180000011695	183585	183022	564	99.47	bi	984	ctg7180000002504	150625	151188	564	99.47	bi	1629	ctg7180000003984	285574	286137	564	99.47	bi	3723	ctg7180000005500	18781	18218	564	98.93	bi	1068	ctg7180000004662	141694	141131	564	100	bi	3134	ctg7180000005439	13756	13193	564	99.47	bi
868	+	908553	908855	101	303	NADH-ubiquinone oxidoreductase chain K (EC 1.6.5.3)	bi	796	ctg7180000011695	183025	182723	303	100	bi	985	ctg7180000002504	151185	151487	303	100	bi	1630	ctg7180000003984	286134	286436	303	100	bi	3722	ctg7180000005500	18221	17919	303	100	bi	1067	ctg7180000004662	141134	140832	303	100	bi	3133	ctg7180000005439	13196	12894	303	100	bi
869	+	908852	910690	613	1839	NADH-ubiquinone oxidoreductase chain L (EC 1.6.5.3)	bi	795	ctg7180000011695	182726	180885	1842	94.78	bi	986	ctg7180000002504	151484	153325	1842	94.78	bi	1631	ctg7180000003984	286433	288274	1842	94.78	bi	3721	ctg7180000005500	17922	16084	1839	99.84	bi	1066	ctg7180000004662	140835	138997	1839	99.84	bi	3132	ctg7180000005439	12897	11056	1842	94.13	bi
870	+	910846	912375	510	1530	NADH-ubiquinone oxidoreductase chain M (EC 1.6.5.3)	bi	794	ctg7180000011695	180716	179187	1530	98.43	bi	987	ctg7180000002504	153494	155023	1530	98.43	bi	1632	ctg7180000003984	288443	289972	1530	98.62	bi	3720	ctg7180000005500	15929	14400	1530	99.8	bi	1065	ctg7180000004662	138841	137312	1530	99.8	bi	3131	ctg7180000005439	10886	9357	1530	98.43	bi
871	+	912382	913839	486	1458	NADH-ubiquinone oxidoreductase chain N (EC 1.6.5.3)	bi	793	ctg7180000011695	179180	177723	1458	97.73	bi	988	ctg7180000002504	155030	156487	1458	97.73	bi	1633	ctg7180000003984	289979	291436	1458	97.73	bi	3719	ctg7180000005500	14393	12936	1458	99.38	bi	1064	ctg7180000004662	137305	135848	1458	99.79	bi	3130	ctg7180000005439	9278	7875	1404	97	bi
872	-	914806	913892	305	915	Ribonuclease Z (EC 3.1.26.11)	bi	792	ctg7180000011695	176754	177668	915	87.5	bi	989	ctg7180000002504	157474	156542	933	87.17	bi	1634	ctg7180000003984	292405	291491	915	87.5	bi	3718	ctg7180000005500	11969	12883	915	94.08	bi	1063	ctg7180000004662	134821	135795	975	96.05	bi	3129	ctg7180000005439	6970	7818	849	88.3	bi
873	+	914880	915350	157	471	Acetyltransferase (EC 2.3.1.-)	bi	791	ctg7180000011695	176681	176211	471	91.67	bi	990	ctg7180000002504	157530	158000	471	91.03	bi	1635	ctg7180000003984	292479	292949	471	91.03	bi	3717	ctg7180000005500	11895	11425	471	96.79	bi	1062	ctg7180000004662	134807	134337	471	98.08	bi	3128	ctg7180000005439	6830	6360	471	92.31	bi
874	+	915400	915711	104	312	ElaB protein	bi	790	ctg7180000011695	176161	175850	312	98.06	bi	991	ctg7180000002504	158050	158361	312	98.06	bi	1636	ctg7180000003984	292999	293310	312	98.06	bi	3716	ctg7180000005500	11375	11064	312	100	bi	1061	ctg7180000004662	134287	133976	312	100	bi	3127	ctg7180000005439	6310	5999	312	99.03	bi
875	+	915815	917104	430	1290	Menaquinone-specific isochorismate synthase (EC 5.4.4.2)	bi	789	ctg7180000011695	175747	174473	1275	71.73	bi	992	ctg7180000002504	158464	159738	1275	72.26	bi	1637	ctg7180000003984	293413	294687	1275	72.03	bi	3715	ctg7180000005500	10962	9673	1290	90.63	bi	1060	ctg7180000004662	133872	132583	1290	89.49	bi	3126	ctg7180000005439	5898	4624	1275	70.79	bi
876	+	917189	918856	556	1668	2-succinyl-5-enolpyruvyl-6-hydroxy-3-cyclohexene-1-carboxylic-acid synthase (EC 2.2.1.9)	bi	788	ctg7180000011695	174387	172720	1668	87.03	bi	993	ctg7180000002504	159824	161491	1668	87.75	bi	1638	ctg7180000003984	294773	296440	1668	87.39	bi	3714	ctg7180000005500	9588	7921	1668	94.41	bi	1059	ctg7180000004662	132498	130831	1668	94.77	bi	3125	ctg7180000005439	4538	2871	1668	87.75	bi
877	+	918856	919620	255	765	2-succinyl-6-hydroxy-2,4-cyclohexadiene-1-carboxylate synthase (EC 4.2.99.20)	bi	787	ctg7180000011695	172720	171929	792	77.47	bi	994	ctg7180000002504	161491	162282	792	77.87	bi	1639	ctg7180000003984	296440	297231	792	79.45	bi	3713	ctg7180000005500	7930	7157	774	90.55	bi	1058	ctg7180000004662	130831	130067	765	91.34	bi	3124	ctg7180000005439	2463	2080	384	83.33	bi
878	+	919633	920490	286	858	Naphthoate synthase (EC 4.1.3.36)	bi	786	ctg7180000011695	171942	171085	858	98.6	bi	995	ctg7180000002504	162269	163126	858	98.6	bi	1640	ctg7180000003984	297218	298075	858	98.6	bi	3712	ctg7180000005500	7144	6287	858	98.95	bi	1057	ctg7180000004662	130054	129197	858	98.6	bi	3123	ctg7180000005439	2093	1236	858	98.6	bi
879	+	920490	921455	322	966	O-succinylbenzoate-CoA synthase (EC 4.2.1.-)	bi	785	ctg7180000011695	171085	170120	966	83.18	bi	996	ctg7180000002504	163126	164091	966	84.11	bi	1641	ctg7180000003984	298075	299040	966	82.55	bi	3711	ctg7180000005500	6287	5322	966	91.59	bi	1056	ctg7180000004662	129197	128196	1002	89.19	bi	3122	ctg7180000005439	1236	271	966	84.42	bi
880	+	921491	922846	452	1356	O-succinylbenzoic acid--CoA ligase (EC 6.2.1.26)	bi	784	ctg7180000011695	170123	168732	1392	66.89	bi	997	ctg7180000002504	164088	165479	1392	66.89	bi	1642	ctg7180000003984	299037	300428	1392	66.89	bi	3710	ctg7180000005500	5325	3949	1377	92.2	bi	1055	ctg7180000004662	128199	126823	1377	93.81	bi	3120+3121	ctg7180000005438	126414	125479	936	70.42	bi
882	-	925070	923553	506	1518	Tricarboxylate transport membrane protein TctA	bi	782	ctg7180000011695	166509	168026	1518	97.62	bi	999	ctg7180000002504	167702	166185	1518	97.62	bi	1644	ctg7180000003984	302651	301134	1518	97.82	bi	3709	ctg7180000005500	2398	3918	1521	98	bi	1054	ctg7180000004662	125272	126792	1521	98.6	bi	3118	ctg7180000005438	123257	124774	1518	98.02	bi
883	-	925513	925082	144	432	Tricarboxylate transport protein TctB	bi	781	ctg7180000011695	166066	166497	432	92.31	bi	1000	ctg7180000002504	168145	167714	432	91.61	bi	1645	ctg7180000003984	303094	302663	432	91.61	bi	3708	ctg7180000005500	1954	2385	432	97.2	bi	1053	ctg7180000004662	124829	125260	432	100	bi	3117	ctg7180000005438	122814	123245	432	89.51	bi
884	-	926508	925528	327	981	Tricarboxylate transport protein TctC	bi	780	ctg7180000011695	165071	166051	981	98.77	bi	1001	ctg7180000002504	169140	168160	981	98.47	bi	1646	ctg7180000003984	304089	303109	981	98.16	bi	3707	ctg7180000005500	959	1939	981	98.47	bi	1052	ctg7180000004662	123834	124814	981	99.08	bi	3116	ctg7180000005438	121819	122799	981	97.55	bi
885	+	926642	927322	227	681	Tricarboxylate transport transcriptional regulator TctD	bi	779	ctg7180000011695	164937	164257	681	95.13	bi	1002	ctg7180000002504	169274	169954	681	95.58	bi	1647	ctg7180000003984	304223	304903	681	95.58	bi	3706	ctg7180000005500	825	145	681	99.56	bi	1051	ctg7180000004662	123700	123020	681	99.56	bi	3115	ctg7180000005438	121685	121005	681	94.69	bi
886	+	927303	928739	479	1437	Tricarboxylate transport sensor protein TctE	bi	778	ctg7180000011695	164276	162840	1437	92.47	bi	1003	ctg7180000002504	169935	171371	1437	92.68	bi	1648	ctg7180000003984	304884	306320	1437	92.26	bi	3705	ctg7180000005499	1606280	1605060	1221	94.33	bi	1050	ctg7180000004662	123039	121606	1434	96.23	bi	3114	ctg7180000005438	121024	119588	1437	92.05	bi
887	+	928881	929423	181	543	Uncharacterized protein YfaZ precursor	bi	777	ctg7180000011695	162674	162156	519	90.7	bi	1004	ctg7180000002504	171536	172054	519	90.7	bi	1649	ctg7180000003984	306487	307005	519	90.7	bi	3704	ctg7180000005499	1604961	1604377	585	92.22	bi	1049	ctg7180000004662	121515	120922	594	98.89	bi	3113	ctg7180000005438	119421	118903	519	91.28	bi
888	+	929517	930713	399	1197	Competence/damage-inducible protein CinA	bi	776	ctg7180000011695	162063	160867	1197	93.47	bi	1005	ctg7180000002504	172147	173343	1197	93.72	bi	1650	ctg7180000003984	307098	308294	1197	93.72	bi	3703	ctg7180000005499	1604283	1603087	1197	95.48	bi	1048	ctg7180000004662	120828	119632	1197	97.74	bi	3112	ctg7180000005438	118795	117614	1182	92.37	bi
890	+	931050	932402	451	1353	Glycerol-3-phosphate transporter	bi	775	ctg7180000011695	160538	159186	1353	98	bi	1006	ctg7180000002504	173672	175024	1353	97.78	bi	1651	ctg7180000003984	308623	309975	1353	98	bi	3702	ctg7180000005499	1602737	1601385	1353	98.89	bi	1046	ctg7180000004662	119295	117943	1353	99.56	bi	3111	ctg7180000005438	117189	115930	1260	97.37	bi
891	+	932412	933470	353	1059	Glycerophosphoryl diester phosphodiesterase, periplasmic (EC 3.1.4.46)	bi	774	ctg7180000011695	159176	158121	1056	93.68	bi	1007	ctg7180000002504	175034	176107	1074	92.66	bi	1652	ctg7180000003984	309985	311040	1056	94.54	bi	3700+3701	ctg7180000005499	1601375	1600317	669+369	99.18	bi	1045	ctg7180000004662	117933	116875	1059	99.15	bi	3110	ctg7180000005438	115920	114865	1056	93.7	bi
892	-	933815	933561	85	255	Ferredoxin	bi	773	ctg7180000011695	157794	158048	255	97.62	bi	1008	ctg7180000002504	176431	176177	255	97.62	bi	1653	ctg7180000003984	311365	311111	255	97.62	bi	3699	ctg7180000005499	1599972	1600226	255	98.81	bi	1044	ctg7180000004662	116530	116784	255	100	bi	3109	ctg7180000005438	114473	114727	255	97.62	bi
893	-	934947	933817	377	1131	Ribonucleotide reductase of class Ia (aerobic), beta subunit (EC 1.17.4.1)	bi	772	ctg7180000011695	156662	157792	1131	99.47	bi	1009	ctg7180000002504	177563	176433	1131	99.47	bi	1654	ctg7180000003984	312497	311367	1131	99.47	bi	3698	ctg7180000005499	1598840	1599970	1131	99.47	bi	1043	ctg7180000004662	115398	116528	1131	100	bi	3108	ctg7180000005438	113341	114471	1131	99.73	bi
894	-	937407	935122	762	2286	Ribonucleotide reductase of class Ia (aerobic), alpha subunit (EC 1.17.4.1)	bi	771	ctg7180000011695	154203	156488	2286	98.82	bi	1010	ctg7180000002504	180022	177737	2286	98.55	bi	1655	ctg7180000003984	314956	312671	2286	98.69	bi	3697	ctg7180000005499	1596381	1598666	2286	99.08	bi	1042	ctg7180000004662	112838	115123	2286	99.61	bi	3107	ctg7180000005438	110897	113182	2286	98.95	bi
895	-	938491	937760	244	732	3-demethylubiquinone-9 3-methyltransferase (EC 2.1.1.64)	bi	770	ctg7180000011695	153131	153862	732	95.87	bi	1011	ctg7180000002504	181093	180362	732	96.28	bi	1656	ctg7180000003984	316028	315297	732	96.69	bi	3696	ctg7180000005499	1595308	1596039	732	99.59	bi	1041	ctg7180000004662	111753	112484	732	99.18	bi	3106	ctg7180000005438	109825	110556	732	97.93	bi
896	+	938651	941287	879	2637	DNA gyrase subunit A (EC 5.99.1.3)	bi	769	ctg7180000011695	152971	150335	2637	98.41	bi	1012	ctg7180000002504	181253	183889	2637	98.29	bi	1657	ctg7180000003984	316188	318824	2637	98.29	bi	3694	ctg7180000005499	1594875	1592512	2364	99.24	bi	1039	ctg7180000004662	111320	108957	2364	99.87	bi	3105	ctg7180000005438	109665	107029	2637	98.63	bi
897	+	941473	944322	950	2850	Two-component sensor protein RcsC (EC 2.7.3.-)	bi	768	ctg7180000011695	150143	147291	2853	95.89	bi	1013	ctg7180000002504	184081	186933	2853	95.78	bi	1658	ctg7180000003984	319016	321868	2853	95.78	bi	3693	ctg7180000005499	1592316	1589467	2850	96.94	bi	1038	ctg7180000004662	108771	105922	2850	98.52	bi	3104	ctg7180000005438	106797	103984	2814	95.51	bi
898	-	945144	944494	217	651	DNA-binding capsular synthesis response regulator RcsB	bi	767	ctg7180000011695	146485	147135	651	100	bi	1014	ctg7180000002504	187738	187088	651	100	bi	1659	ctg7180000003984	322673	322023	651	100	bi	3692	ctg7180000005499	1588635	1589285	651	100	bi	1037	ctg7180000004662	105102	105752	651	100	bi	3103	ctg7180000005438	103179	103820	642	100	bi
899	-	947791	945161	877	2631	Two-component sensor protein RcsD (EC 2.7.3.-)	bi	766	ctg7180000011695	143616	146468	2853	96.46	bi	1015	ctg7180000002504	190409	187755	2655	96.46	bi	1660	ctg7180000003984	325344	322690	2655	96.46	bi	3691	ctg7180000005499	1585964	1588618	2655	98.17	bi	1036	ctg7180000004662	102431	105085	2655	99.32	bi	3102	ctg7180000005438	100499	103153	2655	96.92	bi
900	+	948652	949791	380	1140	Outer membrane protein C precursor	bi	765	ctg7180000011695	142973	141837	1137	94.47	bi	1016	ctg7180000002504	191249	192379	1131	94.21	bi	1661	ctg7180000003984	326185	327315	1131	93.95	bi	3690	ctg7180000005499	1585123	1583975	1149	96.07	bi	1035	ctg7180000004662	101592	100468	1125	90.5	bi	3101	ctg7180000005438	99658	98516	1143	94.24	bi
901	+	949888	950919	344	1032	Thiamin biosynthesis lipoprotein ApbE	bi	764	ctg7180000011695	141740	140697	1044	90.78	bi	1017	ctg7180000002504	192475	193518	1044	90.78	bi	1662	ctg7180000003984	327412	328455	1044	91.35	bi	3689	ctg7180000005499	1583878	1582835	1044	94.52	bi	1034	ctg7180000004662	100371	99340	1032	97.38	bi	3100	ctg7180000005438	98419	97376	1044	91.35	bi
902	+	950992	952056	355	1065	ADA regulatory protein / Methylated-DNA--protein-cysteine methyltransferase (EC 2.1.1.63)	bi	763	ctg7180000011695	140624	139560	1065	91.22	bi	1018	ctg7180000002504	193591	194655	1065	91.22	bi	1663	ctg7180000003984	328528	329592	1065	91.22	bi	3688	ctg7180000005499	1582762	1581698	1065	93.22	bi	1033	ctg7180000004662	99267	98203	1065	96.05	bi	3099	ctg7180000005438	97303	96239	1065	91.5	bi
903	+	952056	952700	215	645	Alkylated DNA repair protein AlkB	bi	762	ctg7180000011695	139560	138916	645	93.9	bi	1019	ctg7180000002504	194655	195299	645	94.84	bi	1664	ctg7180000003984	329592	330236	645	94.84	bi	3687	ctg7180000005499	1581698	1581054	645	96.73	bi	1032	ctg7180000004662	98203	97559	645	97.66	bi	3098	ctg7180000005438	96239	95595	645	96.71	bi
904	+	952779	954425	549	1647	Putative ATP-binding component of a transport system	bi	761	ctg7180000011695	138836	137190	1647	92.34	bi	1020	ctg7180000002504	195379	197025	1647	92.52	bi	1665	ctg7180000003984	330316	331962	1647	92.34	bi	3686	ctg7180000005499	1580975	1579329	1647	95.26	bi	1031	ctg7180000004662	97480	95834	1647	96.72	bi	3097	ctg7180000005438	95515	93869	1647	92.52	bi
905	-	955964	954501	488	1464	Sulfate permease	bi	760	ctg7180000011695	135609	137102	1494	96.51	bi	1021	ctg7180000002504	198606	197113	1494	95.69	bi	1666	ctg7180000003984	333542	332049	1494	95.07	bi	3685	ctg7180000005499	1577791	1579254	1464	98.56	bi	1030	ctg7180000004662	94294	95757	1464	99.59	bi	3096	ctg7180000005438	92343	93791	1449	96.89	bi
906	-	956312	956100	71	213	hypothetical protein	bi	756	ctg7180000011695	131041	131253	213	87.14	bi	1025	ctg7180000002504	203182	202970	213	87.14	bi	1670	ctg7180000003984	338120	337908	213	87.14	bi	3681	ctg7180000005499	1573182	1573394	213	82.86	bi	1029	ctg7180000004662	93946	94158	213	98.57	bi	3092	ctg7180000005438	87739	87933	195	85.94	bi
958	-	1011824	1010061	588	1764	FIG001881: hydrolase of alkaline phosphatase superfamily	bi	718	ctg7180000011695	88970	90733	1764	96.76	bi	1033	ctg7180000002504	212482	210719	1764	96.76	bi	1683	ctg7180000003984	350508	348745	1764	96.42	bi	3674	ctg7180000005499	1566303	1568066	1764	97.61	bi	1025	ctg7180000004662	88593	90356	1764	97.61	bi	3084	ctg7180000005438	74782	76545	1764	96.42	bi
959	-	1012071	1011844	76	228	FIG002927: hypothetical protein	bi	717	ctg7180000011695	88723	88950	228	94.67	bi	1034	ctg7180000002504	212729	212502	228	94.67	bi	1684	ctg7180000003984	350755	350528	228	96	bi	3673	ctg7180000005499	1566056	1566283	228	100	bi	1024	ctg7180000004662	88346	88573	228	100	bi	3083	ctg7180000005438	74535	74762	228	100	bi
960	+	1012206	1013210	335	1005	Nucleoid-associated protein NdpA	bi	716	ctg7180000011695	88588	87584	1005	98.2	bi	1035	ctg7180000002504	212864	213868	1005	98.2	bi	1685	ctg7180000003984	350890	351894	1005	98.2	bi	3672	ctg7180000005499	1565921	1564917	1005	98.8	bi	1023	ctg7180000004662	88211	87207	1005	99.4	bi	3082	ctg7180000005438	74400	73396	1005	98.5	bi
961	-	1013595	1013311	95	285	LSU ribosomal protein L25p	bi	715	ctg7180000011695	87195	87479	285	96.81	bi	1036	ctg7180000002504	214256	213972	285	95.74	bi	1686	ctg7180000003984	352283	351999	285	96.81	bi	3671	ctg7180000005499	1564532	1564816	285	100	bi	1022	ctg7180000004662	86822	87106	285	100	bi	3081	ctg7180000005438	73013	73297	285	100	bi
962	-	1015482	1013722	587	1761	DNA or RNA helicase of superfamily II	bi	714	ctg7180000011695	85308	87068	1761	97.27	bi	1037	ctg7180000002504	216143	214383	1761	97.78	bi	1687	ctg7180000003984	354170	352410	1761	97.78	bi	3670	ctg7180000005499	1562645	1564405	1761	98.98	bi	1021	ctg7180000004662	84935	86695	1761	99.15	bi	3080	ctg7180000005438	71126	72886	1761	97.78	bi
963	+	1015653	1016360	236	708	Ribosomal small subunit pseudouridine synthase A (EC 4.2.1.70)	bi	713	ctg7180000011695	85119	84412	708	94.47	bi	1038	ctg7180000002504	216332	217039	708	94.89	bi	1688	ctg7180000003984	354359	355066	708	94.89	bi	3669	ctg7180000005499	1562474	1561767	708	96.6	bi	1020	ctg7180000004662	84764	84057	708	97.87	bi	3079	ctg7180000005438	70938	70231	708	95.74	bi
964	+	1016376	1017572	399	1197	MFS family multidrug transport protein, bicyclomycin resistance protein	bi	712	ctg7180000011695	84396	83200	1197	97.48	bi	1039	ctg7180000002504	217055	218251	1197	97.23	bi	1689	ctg7180000003984	355082	356278	1197	97.23	bi	3668	ctg7180000005499	1561751	1560555	1197	99.24	bi	1019	ctg7180000004662	84041	82845	1197	99.5	bi	3078	ctg7180000005438	70215	69019	1197	98.74	bi
965	+	1017907	1018251	115	345	Putative cytoplasmic protein	bi	711	ctg7180000011695	82744	82523	222	94.52	bi	1040	ctg7180000002504	218584	218928	345	93.86	bi	1690	ctg7180000003984	356734	356955	222	94.52	bi	3667	ctg7180000005499	1560190	1559879	312	95.15	bi	1018	ctg7180000004662	82513	82169	345	97.37	bi	3077	ctg7180000005438	68561	68340	222	94.52	bi
966	-	1019844	1018255	530	1590	Putative ABC transporter ATP-binding protein	bi	710	ctg7180000011695	80930	82519	1590	93.19	bi	1041	ctg7180000002504	220521	218932	1590	93.38	bi	1691	ctg7180000003984	358548	356959	1590	93.01	bi	3666	ctg7180000005499	1558286	1559875	1590	96.98	bi	1017	ctg7180000004662	80576	82165	1590	97.54	bi	3076	ctg7180000005438	66747	68336	1590	93.01	bi
967	-	1020871	1019846	342	1026	Oligopeptide transport system permease protein OppC (TC 3.A.1.5.1)	bi	709	ctg7180000011695	79906	80928	1023	93.2	bi	1042	ctg7180000002504	221545	220523	1023	93.2	bi	1692	ctg7180000003984	359572	358550	1023	93.2	bi	3665	ctg7180000005499	1557259	1558284	1026	97.36	bi	1016	ctg7180000004662	79549	80574	1026	98.53	bi	3075	ctg7180000005438	65819	66745	927	93.18	bi
968	-	1021965	1020868	366	1098	Oligopeptide transport system permease protein OppB (TC 3.A.1.5.1)	bi	708	ctg7180000011695	78809	79906	1098	95.34	bi	1043	ctg7180000002504	222540	221545	996	94.86	bi	1693	ctg7180000003984	360669	359572	1098	95.34	bi	3664	ctg7180000005499	1556165	1557262	1098	99.18	bi	1015	ctg7180000004662	78455	79552	1098	99.45	bi	3074	ctg7180000005438	64623	65723	1101	95.36	bi
969	-	1023779	1021974	602	1806	ABC transporter, periplasmic substrate-binding protein	bi	707	ctg7180000011695	76995	78800	1806	94.68	bi	1044	ctg7180000002504	224455	222650	1806	94.68	bi	1694	ctg7180000003984	362483	360678	1806	94.68	bi	3663	ctg7180000005499	1554351	1556156	1806	96.67	bi	1014	ctg7180000004662	76641	78446	1806	97.84	bi	3073	ctg7180000005438	62809	64614	1806	94.84	bi
970	-	1025437	1023875	521	1563	Rtn protein	bi	706	ctg7180000011695	75337	76899	1563	89.04	bi	1045	ctg7180000002504	226113	224551	1563	89.81	bi	1695	ctg7180000003984	364141	362579	1563	89.23	bi	3662	ctg7180000005499	1552693	1554255	1563	94.04	bi	1013	ctg7180000004662	74983	76545	1563	94.81	bi	3072	ctg7180000005438	61214	62713	1500	89.98	bi
971	-	1026071	1025607	155	465	Lipoprotein spr precursor	bi	705	ctg7180000011695	74707	75171	465	96.75	bi	1046	ctg7180000002504	226743	226279	465	96.75	bi	1696	ctg7180000003984	364771	364307	465	96.75	bi	3661	ctg7180000005499	1552063	1552527	465	100	bi	1012	ctg7180000004662	74346	74810	465	100	bi	3071	ctg7180000005438	60520	60984	465	96.75	bi
972	-	1027310	1026603	236	708	Putative membrane protein	bi	704	ctg7180000011695	73469	74176	708	93.99	bi	1047	ctg7180000002504	227981	227274	708	93.99	bi	1697	ctg7180000003984	366009	365302	708	93.99	bi	3660	ctg7180000005499	1550824	1551528	705	93.59	bi	1011	ctg7180000004662	73108	73821	714	93.51	bi	3070	ctg7180000005438	59282	59989	708	93.13	bi
973	-	1028327	1027341	329	987	Putative metal chaperone, involved in Zn homeostasis, GTPase of COG0523 family	bi	703	ctg7180000011695	72453	73439	987	91.46	bi	1048	ctg7180000002504	228997	228011	987	91.77	bi	1698	ctg7180000003984	367025	366039	987	91.77	bi	3659	ctg7180000005499	1549807	1550793	987	96.34	bi	1010	ctg7180000004662	72091	73077	987	97.26	bi	3069	ctg7180000005438	58264	59250	987	93.6	bi
974	-	1029924	1028458	489	1467	D-mannonate oxidoreductase (EC 1.1.1.57)	bi	702	ctg7180000011695	70856	72322	1467	93.24	bi	1049	ctg7180000002504	230594	229128	1467	93.44	bi	1699	ctg7180000003984	368622	367156	1467	93.44	bi	3658	ctg7180000005499	1548209	1549675	1467	96.11	bi	1009	ctg7180000004662	70493	71959	1467	97.54	bi	3068	ctg7180000005438	56667	58133	1467	94.88	bi
975	+	1030131	1031321	397	1191	Mannonate dehydratase (EC 4.2.1.8)	bi	701	ctg7180000011695	70648	69458	1191	97.22	bi	1050	ctg7180000002504	230801	231991	1191	96.97	bi	1700	ctg7180000003984	368829	370019	1191	96.97	bi	3657	ctg7180000005499	1548002	1546812	1191	99.49	bi	1008	ctg7180000004662	70286	69096	1191	99.24	bi	3067	ctg7180000005438	56460	55270	1191	96.72	bi
976	-	1031958	1031386	191	573	Translation elongation factor P-related protein	bi	700	ctg7180000011695	68821	69393	573	98.95	bi	1051	ctg7180000002504	232627	232055	573	98.95	bi	1701	ctg7180000003984	370656	370084	573	98.42	bi	3656	ctg7180000005499	1546176	1546748	573	99.47	bi	1007	ctg7180000004662	68460	69032	573	100	bi	3066	ctg7180000005438	54631	55203	573	99.47	bi
978	+	1032531	1032719	63	189	proteinase inhibitor	bi	698	ctg7180000011695	68100	67912	189	91.94	bi	1053	ctg7180000002504	233350	233538	189	91.94	bi	1702	ctg7180000003984	371111	371299	189	93.55	bi	3653	ctg7180000005499	1545579	1545391	189	95.16	bi	1005	ctg7180000004662	67740	67552	189	96.77	bi	3064	ctg7180000005438	53907	53719	189	90.32	bi
979	-	1033897	1032716	394	1182	Sugar efflux transporter B	bi	697	ctg7180000011695	66734	67915	1182	96.18	bi	1054	ctg7180000002504	234716	233535	1182	95.67	bi	1703	ctg7180000003984	372477	371296	1182	95.93	bi	3652	ctg7180000005499	1544120	1545394	1275	98.73	bi	1004	ctg7180000004662	66374	67555	1182	99.49	bi	3063	ctg7180000005438	52541	53722	1182	95.67	bi
980	+	1034267	1035400	378	1134	Fructose-specific phosphocarrier protein HPr (EC 2.7.1.69) / PTS system, fructose-specific IIA component (EC 2.7.1.69)	bi	696	ctg7180000011695	66365	65232	1134	94.96	bi	1055	ctg7180000002504	235085	236218	1134	94.96	bi	1704	ctg7180000003984	372846	373979	1134	94.43	bi	3651	ctg7180000005499	1543842	1542709	1134	98.41	bi	1003	ctg7180000004662	66004	64871	1134	98.94	bi	3061	ctg7180000005438	52172	51039	1134	93.9	bi
981	+	1035397	1036335	313	939	1-phosphofructokinase (EC 2.7.1.56)	bi	695	ctg7180000011695	65235	64297	939	99.36	bi	1056	ctg7180000002504	236215	237153	939	99.68	bi	1705	ctg7180000003984	373976	374914	939	99.68	bi	3650	ctg7180000005499	1542712	1541774	939	100	bi	1002	ctg7180000004662	64874	63936	939	100	bi	3060	ctg7180000005438	51042	50104	939	99.68	bi
982	+	1036352	1038049	566	1698	PTS system, fructose-specific IIB component (EC 2.7.1.69) / PTS system, fructose-specific IIC component (EC 2.7.1.69)	bi	694	ctg7180000011695	64280	62586	1695	96.99	bi	1057	ctg7180000002504	237170	238864	1695	96.99	bi	1706	ctg7180000003984	374931	376625	1695	96.99	bi	3649	ctg7180000005499	1541757	1540060	1698	98.41	bi	1001	ctg7180000004662	63919	62222	1698	99.47	bi	3059	ctg7180000005438	50087	48381	1707	94.19	bi
983	+	1038178	1039008	277	831	4-hydroxyphenylpyruvate dioxygenase (EC 1.13.11.27)	bi	693	ctg7180000011695	62458	61649	810	82.53	bi	1058+1059	ctg7180000002504	238993	239649	657	83.24	bi	1707	ctg7180000003984	376754	377563	810	83.27	bi	3648	ctg7180000005499	1539930	1539100	831	90.94	bi	1000	ctg7180000004662	62092	61262	831	93.48	bi	3058	ctg7180000005438	48211	47435	777	82.81	bi
984	-	1039866	1039009	286	858	Endonuclease IV (EC 3.1.21.2)	bi	692	ctg7180000011695	60799	61659	861	93.29	bi	1060	ctg7180000002504	240651	239791	861	93.99	bi	1708	ctg7180000003984	378413	377553	861	93.64	bi	3647	ctg7180000005499	1538242	1539099	858	96.84	bi	999	ctg7180000004662	60404	61261	858	98.6	bi	3057	ctg7180000005438	46562	47422	861	95.44	bi
985	-	1040990	1039941	350	1050	Putative membrane protein YeiH	bi	691	ctg7180000011695	59677	60726	1050	93.1	bi	1061	ctg7180000002504	241773	240724	1050	93.1	bi	1709	ctg7180000003984	379535	378486	1050	93.1	bi	3646	ctg7180000005499	1537157	1538167	1011	96.43	bi	998	ctg7180000004662	59280	60329	1050	99.14	bi	3056	ctg7180000005438	45601	46488	888	93.88	bi
987	+	1041108	1041974	289	867	LysR family transcriptional regulator YeiE	bi	689	ctg7180000011695	59559	58693	867	97.92	bi	1063	ctg7180000002504	241890	242756	867	98.96	bi	1711	ctg7180000003984	379652	380518	867	98.96	bi	3645	ctg7180000005499	1537000	1536134	867	98.61	bi	997	ctg7180000004662	59162	58296	867	99.31	bi	3054	ctg7180000005438	45322	44456	867	98.26	bi
988	+	1042140	1043630	497	1491	Lysine-specific permease	bi	688	ctg7180000011695	58527	57037	1491	96.98	bi	1064	ctg7180000002504	242922	244412	1491	96.77	bi	1712	ctg7180000003984	380684	382174	1491	96.37	bi	3644	ctg7180000005499	1535968	1534478	1491	98.19	bi	996	ctg7180000004662	58130	56640	1491	99.8	bi	3053	ctg7180000005438	44290	42800	1491	96.77	bi
989	-	1044673	1043843	277	831	S-formylglutathione hydrolase (EC 3.1.2.12)	bi	687	ctg7180000011695	56146	56976	831	93.84	bi	1065	ctg7180000002504	245452	244622	831	93.12	bi	1713	ctg7180000003984	383366	382536	831	93.48	bi	3643	ctg7180000005499	1533477	1534307	831	96.74	bi	995	ctg7180000004662	55638	56468	831	97.46	bi	3052	ctg7180000005438	41876	42706	831	91.67	bi
990	+	1044797	1045921	375	1125	Possible MFS Superfamily transporter precursor	bi	686	ctg7180000011695	56067	54898	1170	95.45	bi	1066	ctg7180000002504	245531	246700	1170	95.45	bi	1714	ctg7180000003984	383445	384614	1170	95.45	bi	3642	ctg7180000005499	1533353	1532229	1125	98.13	bi	994	ctg7180000004662	55514	54390	1125	98.66	bi	3051	ctg7180000005438	41797	40628	1170	93.32	bi
991	+	1046046	1046717	224	672	GTP cyclohydrolase I (EC 3.5.4.16) type 1	bi	685	ctg7180000011695	54772	54101	672	99.55	bi	1067	ctg7180000002504	246826	247497	672	100	bi	1715	ctg7180000003984	384740	385411	672	100	bi	3641	ctg7180000005499	1532103	1531432	672	100	bi	993	ctg7180000004662	54265	53594	672	100	bi	3050	ctg7180000005438	40501	39830	672	100	bi
992	+	1046726	1047883	386	1158	Putative inner membrane protein	bi	684	ctg7180000011695	54091	52934	1158	94.03	bi	1068	ctg7180000002504	247507	248664	1158	94.03	bi	1716	ctg7180000003984	385421	386578	1158	93.77	bi	3640	ctg7180000005499	1531424	1530267	1158	97.66	bi	992	ctg7180000004662	53585	52428	1158	98.7	bi	3049	ctg7180000005438	39820	38663	1158	92.73	bi
993	+	1048039	1049064	342	1026	Mgl repressor and galactose ultrainduction factor GalS, HTH-type transcriptional regulator	bi	683	ctg7180000011695	52778	51753	1026	95.89	bi	1069	ctg7180000002504	248820	249845	1026	95.89	bi	1717	ctg7180000003984	386734	387759	1026	95.89	bi	3639	ctg7180000005499	1530111	1529086	1026	96.77	bi	991	ctg7180000004662	52272	51247	1026	99.12	bi	3048	ctg7180000005438	38507	37482	1026	95.6	bi
994	+	1049348	1050346	333	999	Galactose/methyl galactoside ABC transport system, D-galactose-binding periplasmic protein MglB (TC 3.A.1.2.3)	bi	682	ctg7180000011695	51471	50476	996	97.89	bi	1070	ctg7180000002504	250128	251123	996	97.89	bi	1718	ctg7180000003984	388041	389036	996	97.89	bi	3638	ctg7180000005499	1528802	1527804	999	98.49	bi	990	ctg7180000004662	50963	49965	999	99.7	bi	3047	ctg7180000005438	37199	36204	996	97.89	bi
995	+	1050428	1051948	507	1521	Galactose/methyl galactoside ABC transport system, ATP-binding protein MglA (EC 3.6.3.17)	bi	681	ctg7180000011695	50389	48869	1521	98.81	bi	1071	ctg7180000002504	251210	252730	1521	99.01	bi	1719	ctg7180000003984	389123	390643	1521	99.01	bi	3637	ctg7180000005499	1527722	1526202	1521	99.21	bi	989	ctg7180000004662	49883	48363	1521	99.8	bi	3046	ctg7180000005438	36078	34597	1482	98.99	bi
996	+	1051964	1052974	337	1011	Galactose/methyl galactoside ABC transport system, permease protein MglC (TC 3.A.1.2.3)	bi	680	ctg7180000011695	48853	47843	1011	99.11	bi	1072	ctg7180000002504	252746	253756	1011	99.4	bi	1720	ctg7180000003984	390659	391669	1011	99.4	bi	3636	ctg7180000005499	1526186	1525176	1011	99.11	bi	988	ctg7180000004662	48347	47337	1011	100	bi	3045	ctg7180000005438	34431	33571	861	98.25	bi
997	-	1054403	1053690	238	714	SanA protein	bi	679	ctg7180000011695	46873	47586	714	99.58	bi	1073	ctg7180000002504	254719	254006	714	99.58	bi	1721	ctg7180000003984	392717	392001	717	99.58	bi	3635	ctg7180000005499	1524101	1524814	714	99.58	bi	987	ctg7180000004662	46409	47121	714	98.73	bi	3044	ctg7180000005438	32685	33398	714	99.16	bi
998	-	1055412	1054528	295	885	Cytidine deaminase (EC 3.5.4.5)	bi	678	ctg7180000011695	45864	46748	885	90.82	bi	1074	ctg7180000002504	255728	254844	885	90.82	bi	1722	ctg7180000003984	393726	392842	885	90.14	bi	3634	ctg7180000005499	1523185	1523976	792	93.92	bi	986	ctg7180000004662	45400	46284	885	97.96	bi	3043	ctg7180000005438	31676	32560	885	89.8	bi
999	-	1056237	1055542	232	696	LrgA-associated membrane protein LrgB	bi	677	ctg7180000011695	45040	45735	696	94.81	bi	1075	ctg7180000002504	256552	255857	696	94.81	bi	1723	ctg7180000003984	394550	393855	696	95.24	bi	3633	ctg7180000005499	1522267	1522962	696	96.97	bi	985	ctg7180000004662	44575	45270	696	99.13	bi	3042	ctg7180000005438	30852	31547	696	96.1	bi
1000	-	1056635	1056234	134	402	Antiholin-like protein LrgA	bi	676	ctg7180000011695	44642	45043	402	92.48	bi	1076	ctg7180000002504	256950	256549	402	93.23	bi	1724	ctg7180000003984	394948	394547	402	93.23	bi	3632	ctg7180000005499	1521869	1522270	402	98.5	bi	984	ctg7180000004662	44177	44578	402	98.5	bi	3041	ctg7180000005438	30454	30855	402	94.74	bi
1003	+	1057606	1058538	311	933	tRNA-dihydrouridine synthase C (EC 1.-.-.-)	bi	675	ctg7180000011695	44450	43518	933	95.81	bi	1077	ctg7180000002504	257142	258074	933	95.48	bi	1725	ctg7180000003984	395140	396072	933	95.81	bi	3629	ctg7180000005499	1520894	1519962	933	98.06	bi	981	ctg7180000004662	43205	42273	933	98.39	bi	3040	ctg7180000005438	30262	29330	933	96.45	bi
1004	-	1059464	1058541	308	924	probable transcriptional regulator, LysR family	bi	674	ctg7180000011695	42590	43531	942	91.53	bi	1078	ctg7180000002504	259002	258061	942	91.21	bi	1726	ctg7180000003984	397000	396059	942	91.53	bi	3628	ctg7180000005499	1519036	1519959	924	99.02	bi	980	ctg7180000004662	41347	42270	924	98.7	bi	3039	ctg7180000005438	28405	29343	939	92.18	bi
1005	+	1059537	1060496	320	960	Zn-dependent hydrolases, including glyoxylases	bi	673	ctg7180000011695	42517	41567	951	84.28	bi	1079	ctg7180000002504	259075	260025	951	85.22	bi	1727	ctg7180000003984	397073	398014	942	84.28	bi	3627	ctg7180000005499	1518960	1518004	957	94.65	bi	979	ctg7180000004662	41271	40315	957	94.97	bi	3038	ctg7180000005438	28329	27373	957	84.59	bi
1006	+	1060789	1061562	258	774	3-oxoacyl-[acyl-carrier protein] reductase (EC 1.1.1.100)	bi	672	ctg7180000011695	41272	40496	777	93.39	bi	1080	ctg7180000002504	260320	261096	777	93.77	bi	1728	ctg7180000003984	398309	399085	777	93.77	bi	3626	ctg7180000005499	1517711	1516938	774	99.61	bi	978	ctg7180000004662	40022	39249	774	98.44	bi	3037	ctg7180000005438	27079	26303	777	93.77	bi
1007	-	1062125	1061559	189	567	DedA family inner membrane protein YohD	bi	671	ctg7180000011695	39933	40499	567	87.77	bi	1081	ctg7180000002504	261659	261093	567	87.77	bi	1729	ctg7180000003984	399648	399082	567	87.77	bi	3625	ctg7180000005499	1516375	1516941	567	98.4	bi	977	ctg7180000004662	38677	39252	576	98.4	bi	3036	ctg7180000005438	25740	26306	567	87.77	bi
1008	+	1062308	1062895	196	588	Putative membrane protein	bi	670	ctg7180000011695	39701	39162	540	91.06	bi	1082	ctg7180000002504	261843	262430	588	91.79	bi	1730	ctg7180000003984	399880	400419	540	91.06	bi	3624	ctg7180000005499	1516191	1515604	588	95.9	bi	976	ctg7180000004662	38502	37915	588	98.97	bi	3035	ctg7180000005438	25513	24968	546	90.61	bi
1009	+	1063062	1063994	311	933	Murein-DD-endopeptidase (EC 3.4.99.-)	bi	669	ctg7180000011695	38990	38058	933	95.81	bi	1083	ctg7180000002504	262602	263534	933	95.16	bi	1731	ctg7180000003984	400591	401523	933	95.48	bi	3623	ctg7180000005499	1515437	1514505	933	97.74	bi	975	ctg7180000004662	37748	36816	933	99.68	bi	3034	ctg7180000005438	24660	23869	792	96.58	bi
1010	-	1064595	1063996	200	600	GCN5-related N-acetyltransferase	bi	668	ctg7180000011695	37502	38056	555	93.48	bi	1084	ctg7180000002504	263943	263536	408	93.33	bi	1732	ctg7180000003984	402079	401525	555	93.48	bi	3622	ctg7180000005499	1513949	1514503	555	98.37	bi	974	ctg7180000004662	36260	36814	555	97.28	bi	3033	ctg7180000005438	23313	23867	555	92.39	bi
1011	-	1066394	1064643	584	1752	D-Lactate dehydrogenase (EC 1.1.2.5)	bi	667	ctg7180000011695	35658	37409	1752	95.88	bi	1085	ctg7180000002504	265933	264182	1752	96.05	bi	1733	ctg7180000003984	403923	402172	1752	95.88	bi	3621	ctg7180000005499	1512105	1513856	1752	98.28	bi	973	ctg7180000004662	34416	36167	1752	97.94	bi	3032	ctg7180000005438	21469	23220	1752	96.74	bi
1012	+	1066588	1068885	766	2298	Periplasmic beta-glucosidase (EC 3.2.1.21)	bi	666	ctg7180000011695	35439	33166	2274	97.75	bi	1086	ctg7180000002504	266146	268425	2280	97.76	bi	1734	ctg7180000003984	404142	406415	2274	97.62	bi	3620	ctg7180000005499	1511911	1509614	2298	99.22	bi	972	ctg7180000004662	34198	31925	2274	99.47	bi	3031	ctg7180000005438	21257	18978	2280	98.02	bi
1013	+	1069042	1069950	303	909	Osmoprotectant ABC transporter binding protein YehZ	bi	665	ctg7180000011695	33009	32101	909	94.7	bi	1087	ctg7180000002504	268582	269490	909	94.7	bi	1735	ctg7180000003984	406573	407481	909	94.37	bi	3619	ctg7180000005499	1509457	1508549	909	99.01	bi	971	ctg7180000004662	31768	30860	909	98.68	bi	3030	ctg7180000005438	18821	17913	909	95.03	bi
1014	+	1070004	1071137	378	1134	Osmoprotectant ABC transporter permease protein YehY	bi	664	ctg7180000011695	32071	30914	1158	85.41	bi	1088	ctg7180000002504	269738	270676	939	86.86	bi	1736	ctg7180000003984	407535	408668	1134	85.41	bi	3618	ctg7180000005499	1508495	1507362	1134	96.29	bi	970	ctg7180000004662	30806	29673	1134	96.82	bi	3028	ctg7180000005438	17427	16726	702	90.13	bi
1015	+	1071130	1072071	314	942	Osmoprotectant ABC transporter ATP-binding subunit YehX	bi	663	ctg7180000011695	30921	29980	942	93.61	bi	1089	ctg7180000002504	270669	271610	942	93.29	bi	1737	ctg7180000003984	408661	409602	942	93.61	bi	3617	ctg7180000005499	1507369	1506428	942	96.81	bi	969	ctg7180000004662	29680	28739	942	97.12	bi	3027	ctg7180000005438	16733	15792	942	93.61	bi
1016	+	1072064	1072795	244	732	Osmoprotectant ABC transporter inner membrane protein YehW	bi	662	ctg7180000011695	29987	29256	732	94.24	bi	1090	ctg7180000002504	271603	272334	732	94.65	bi	1738	ctg7180000003984	409595	410326	732	94.65	bi	3616	ctg7180000005499	1506435	1505704	732	97.53	bi	968	ctg7180000004662	28746	28015	732	99.18	bi	3026	ctg7180000005438	15799	15068	732	96.3	bi
1018	-	1073686	1072943	248	744	HTH-type transcriptional regulator mlrA	bi	661	ctg7180000011695	28365	29108	744	91.5	bi	1091	ctg7180000002504	273225	272482	744	93.12	bi	1739	ctg7180000003984	411217	410474	744	92.31	bi	3615	ctg7180000005499	1504813	1505556	744	96.76	bi	966	ctg7180000004662	27124	27867	744	98.79	bi	3025	ctg7180000005438	14177	14920	744	93.12	bi
1019	-	1075900	1073867	678	2034	Methionyl-tRNA synthetase (EC 6.1.1.10)	bi	660	ctg7180000011695	26139	28172	2034	97.93	bi	1092	ctg7180000002504	275451	273418	2034	98.08	bi	1740	ctg7180000003984	413442	411409	2034	98.08	bi	3614	ctg7180000005499	1502675	1504633	1959	98.77	bi	965	ctg7180000004662	24985	26943	1959	99.39	bi	3024	ctg7180000005438	11950	13983	2034	97.78	bi
1025	+	1082903	1084012	370	1110	Scaffold protein for [4Fe-4S] cluster assembly ApbC, MRP-like	bi	658	ctg7180000011695	25877	24768	1110	98.1	bi	1097	ctg7180000002504	279692	280801	1110	98.64	bi	1746	ctg7180000003984	417683	418792	1110	98.92	bi	3609	ctg7180000005499	1499007	1497898	1110	98.1	bi	960	ctg7180000004662	21435	20326	1110	99.73	bi	3021	ctg7180000005438	8252	7143	1110	98.1	bi
1026	-	1084509	1084069	147	441	GCN5-related N-acetyltransferase	bi	657	ctg7180000011695	24292	24717	426	83.69	bi	1098	ctg7180000002504	281276	280851	426	84.4	bi	1747	ctg7180000003984	419267	418842	426	84.4	bi	3608	ctg7180000005499	1497400	1497840	441	89.73	bi	959	ctg7180000004662	19829	20269	441	100	bi	3020	ctg7180000005438	6666	7097	432	82.98	bi
1027	+	1084608	1086293	562	1686	Autolysin sensor kinase (EC 2.7.3.-)	bi	656	ctg7180000011695	24177	22492	1686	95.37	bi	1099	ctg7180000002504	281391	283076	1686	95.37	bi	1748	ctg7180000003984	419382	421067	1686	95.37	bi	3607	ctg7180000005499	1497300	1495615	1686	99.11	bi	958	ctg7180000004662	19730	18045	1686	99.29	bi	3019	ctg7180000005438	6551	4866	1686	95.37	bi
1028	+	1086290	1087015	242	726	Hypothetical response regulatory protein yehT	bi	655	ctg7180000011695	22495	21770	726	94.61	bi	1100	ctg7180000002504	283073	283798	726	94.61	bi	1749	ctg7180000003984	421064	421789	726	94.61	bi	3606	ctg7180000005499	1495618	1494893	726	96.68	bi	957	ctg7180000004662	18048	17323	726	98.34	bi	3018	ctg7180000005438	4869	4144	726	95.85	bi
1029	+	1087126	1088670	515	1545	Methyl-accepting chemotaxis protein I (serine chemoreceptor protein)	bi	654	ctg7180000011695	21658	20114	1545	96.3	bi	1101	ctg7180000002504	283910	285454	1545	96.69	bi	1750	ctg7180000003984	421901	423445	1545	96.89	bi	3605	ctg7180000005499	1494782	1493238	1545	98.05	bi	955	ctg7180000004662	16663	15665	999	98.8	bi	3017	ctg7180000005438	4033	2489	1545	96.69	bi
1032	-	1092278	1090554	575	1725	Glutathione-regulated potassium-efflux system ATP-binding protein	bi	653	ctg7180000011695	18332	20062	1731	88.58	bi	1102	ctg7180000002504	287058	285505	1554	87.48	bi	1752	ctg7180000003984	427055	425325	1731	88.06	bi	3604	ctg7180000005499	1491465	1493186	1722	94.6	bi	953	ctg7180000004662	13070	14791	1722	95.99	bi	3015	ctg7180000005438	4	612	609	83.74	bi
1033	-	1092925	1092638	96	288	Uncharacterized protein YohN precursor	bi	652	ctg7180000011695	17693	17980	288	90.53	bi	1104	ctg7180000002504	287873	287586	288	90.53	bi	1753	ctg7180000003984	427694	427407	288	90.53	bi	3603	ctg7180000005499	1490818	1491105	288	97.89	bi	952	ctg7180000004662	12423	12710	288	98.95	bi	3014	ctg7180000005437	255513	255800	288	92.63	bi
1036	+	1094642	1095439	266	798	Hydroxyethylthiazole kinase (EC 2.7.1.50)	bi	651	ctg7180000011695	16747	15950	798	90.19	bi	1106	ctg7180000002504	289481	290278	798	90.94	bi	1755	ctg7180000003984	429301	430098	798	90.57	bi	3599	ctg7180000005499	1488015	1487218	798	95.09	bi	944	ctg7180000004662	454	2	453	95.36	bi	3012	ctg7180000005437	251094	250444	651	87.5	bi
1037	+	1095420	1096226	269	807	Phosphomethylpyrimidine kinase (EC 2.7.4.7)	bi	650	ctg7180000011695	15963	15163	801	93.61	bi	1107	ctg7180000002504	290265	291065	801	93.23	bi	1756	ctg7180000003984	430085	430885	801	93.61	bi	3598	ctg7180000005499	1487231	1486431	801	97.37	bi	943	ctg7180000004661	15935	14856	1080	97.39	bi	3011	ctg7180000005437	250457	249657	801	94.36	bi
1038	+	1096374	1097426	351	1053	Fructose-bisphosphate aldolase class I (EC 4.1.2.13)	bi	649	ctg7180000011695	15020	13965	1056	97.43	bi	1108	ctg7180000002504	291208	292263	1056	97.43	bi	1757	ctg7180000003984	431028	432083	1056	97.43	bi	3597	ctg7180000005499	1486286	1485231	1056	98.57	bi	942	ctg7180000004661	14711	13656	1056	99.14	bi	3010	ctg7180000005437	249511	248459	1053	97.71	bi
1039	-	1099053	1098154	300	900	Transcription regulator [contains diacylglycerol kinase catalytic domain]	bi	648	ctg7180000011695	12832	13731	900	90.3	bi	1109	ctg7180000002504	293378	292479	900	90.64	bi	1758	ctg7180000003984	433198	432299	900	90.64	bi	3596	ctg7180000005499	1484100	1484999	900	97.32	bi	941	ctg7180000004661	12357	13256	900	98.33	bi	3009	ctg7180000005437	247100	247999	900	92.31	bi
1040	-	1100665	1099304	454	1362	Putative protease	bi	647	ctg7180000011695	11220	12581	1362	98.45	bi	1111	ctg7180000002504	294989	293628	1362	98.45	bi	1759	ctg7180000003984	434810	433449	1362	98.45	bi	3595	ctg7180000005499	1482488	1483849	1362	98.68	bi	940	ctg7180000004661	10745	12106	1362	99.78	bi	3008	ctg7180000005437	245533	246849	1317	98.17	bi
1041	-	1101614	1100892	241	723	Response regulator BaeR	bi	646	ctg7180000011695	10098	10820	723	97.5	bi	1112	ctg7180000002504	296333	295611	723	97.08	bi	1760	ctg7180000003984	436279	435557	723	97.5	bi	3594	ctg7180000005499	1481501	1482223	723	99.58	bi	939	ctg7180000004661	8932	9654	723	99.58	bi	3007	ctg7180000005437	244389	245111	723	98.33	bi
1042	-	1103035	1101611	475	1425	Sensory histidine kinase BaeS	bi	645	ctg7180000011695	8701	10101	1401	96.99	bi	1113	ctg7180000002504	297754	296330	1425	96.62	bi	1761	ctg7180000003984	437676	436276	1401	96.77	bi	3593	ctg7180000005499	1480158	1481504	1347	97.99	bi	938	ctg7180000004661	7589	8935	1347	98.66	bi	3006	ctg7180000005437	242992	244392	1401	97.63	bi
1043	-	1104447	1103032	472	1416	Multidrug transporter MdtD	bi	644	ctg7180000011695	7265	8680	1416	92.99	bi	1114	ctg7180000002504	299166	297751	1416	92.99	bi	1762	ctg7180000003984	439112	437697	1416	92.78	bi	3592	ctg7180000005499	1478668	1480083	1416	98.73	bi	937	ctg7180000004661	6099	7514	1416	98.94	bi	3005	ctg7180000005437	241700	242971	1272	93.38	bi
1044	-	1107540	1104451	1030	3090	Multidrug transporter MdtC	bi	643	ctg7180000011695	4175	7261	3087	95.53	bi	1115	ctg7180000002504	302256	299170	3087	96.02	bi	1763	ctg7180000003984	442202	439116	3087	95.63	bi	3591	ctg7180000005499	1475575	1478664	3090	98.93	bi	936	ctg7180000004661	3006	6095	3090	99.32	bi	3004	ctg7180000005437	238463	241552	3090	96.11	bi
1045	-	1110663	1107541	1041	3123	Multidrug transporter MdtB	bi	642	ctg7180000011695	1052	4174	3123	96.06	bi	1116	ctg7180000002504	305379	302257	3123	96.15	bi	1764	ctg7180000003984	445325	442203	3123	95.87	bi	3590	ctg7180000005499	1472452	1475574	3123	98.65	bi	935	ctg7180000004661	3	3005	3003	99.5	bi	3003	ctg7180000005437	235340	238462	3123	96.54	bi
1046	-	1111910	1110663	416	1248	Probable RND efflux membrane fusion protein	bi	641	ctg7180000011695	66	1052	987	96.04	bi	1117	ctg7180000002504	306365	305379	987	96.65	bi	1765+1766	ctg7180000003984	446378	445325	696+336	97.27	bi	3589	ctg7180000005499	1471205	1472452	1248	97.59	bi	934	ctg7180000004660	41515	42762	1248	97.83	bi	3002	ctg7180000005437	234099	235340	1242	93.25	bi
1047	+	1112281	1112502	74	222	hypothetical protein	bi	640	ctg7180000011694	280968	280606	363	73.97	bi	1118	ctg7180000002505	396	728	333	53.03	bi	1767	ctg7180000003985	357	719	363	75.34	bi	3588	ctg7180000005499	1470956	1470621	336	51.52	bi	933	ctg7180000004660	41285	40923	363	97.22	bi	3001	ctg7180000005437	233736	233503	234	72.6	bi
1048	+	1112489	1112785	99	297	Putative transcriptional regulator	bi	639	ctg7180000011694	280619	280323	297	90.82	bi	1119	ctg7180000002505	728	1024	297	87.76	bi	1768	ctg7180000003985	706	1002	297	92.86	bi	3587	ctg7180000005499	1470624	1470328	297	93.88	bi	932	ctg7180000004660	40936	40640	297	98.98	bi	3000	ctg7180000005437	233516	233220	297	92.86	bi
1049	-	1114147	1112795	451	1353	Putative heat shock protein YegD	bi	638	ctg7180000011694	278965	280317	1353	94.88	bi	1120	ctg7180000002505	2382	1030	1353	95.55	bi	1769	ctg7180000003985	2360	1008	1353	95.1	bi	3586	ctg7180000005499	1468966	1470318	1353	97.33	bi	931	ctg7180000004660	39278	40630	1353	98.22	bi	2999	ctg7180000005437	231862	233214	1353	95.32	bi
1050	+	1114283	1115131	283	849	DNA-3-methyladenine glycosylase II (EC 3.2.2.21)	bi	637	ctg7180000011694	278829	277981	849	87.59	bi	1121	ctg7180000002505	2518	3366	849	88.3	bi	1770	ctg7180000003985	2496	3344	849	88.65	bi	3585	ctg7180000005499	1468830	1467982	849	91.13	bi	930	ctg7180000004660	39142	38294	849	95.04	bi	2998	ctg7180000005437	231725	230877	849	87.59	bi
1051	-	1118510	1115121	1130	3390	hypothetical protein	bi	636	ctg7180000011694	274608	277991	3384	91.94	bi	1122	ctg7180000002505	6529	3356	3174	92.07	bi	1771	ctg7180000003985	6717	3334	3384	92.29	bi	3584	ctg7180000005499	1464603	1467992	3390	95.48	bi	929	ctg7180000004660	34915	38304	3390	96.63	bi	2997	ctg7180000005437	227549	230887	3339	92.54	bi
1052	+	1118811	1119452	214	642	Uridine kinase (EC 2.7.1.48) [C1]	bi	635	ctg7180000011694	274136	273666	471	100	bi	1123	ctg7180000002505	7039	7680	642	100	bi	1772	ctg7180000003985	7018	7659	642	100	bi	3583	ctg7180000005499	1464131	1463661	471	100	bi	927	ctg7180000004660	34443	33973	471	100	bi	2996	ctg7180000005437	227197	226556	642	100	bi
1053	+	1119536	1120117	194	582	Deoxycytidine triphosphate deaminase (EC 3.5.4.13)	bi	634	ctg7180000011694	273582	273001	582	100	bi	1124	ctg7180000002505	7764	8345	582	100	bi	1773	ctg7180000003985	7743	8324	582	100	bi	3582	ctg7180000005499	1463577	1462996	582	98.45	bi	926	ctg7180000004660	33889	33308	582	98.45	bi	2995	ctg7180000005437	226472	225891	582	99.48	bi
1054	+	1120148	1121989	614	1842	AsmA protein	bi	633	ctg7180000011694	272970	271129	1842	90.86	bi	1125	ctg7180000002505	8376	10217	1842	91.19	bi	1774	ctg7180000003985	8355	10196	1842	90.86	bi	3581	ctg7180000005499	1462965	1461124	1842	93.64	bi	925	ctg7180000004660	33277	31436	1842	95.6	bi	2994	ctg7180000005437	225836	224019	1818	90.41	bi
1055	-	1123638	1122049	530	1590	Putative capsular polysaccharide transport protein YegH	bi	632	ctg7180000011694	269485	271077	1593	95.64	bi	1126	ctg7180000002505	11862	10270	1593	95.45	bi	1775	ctg7180000003985	11841	10249	1593	95.26	bi	3580	ctg7180000005499	1459486	1461075	1590	97.73	bi	924	ctg7180000004660	29797	31386	1590	98.49	bi	2993	ctg7180000005437	222378	223967	1590	94.11	bi
1056	+	1124464	1125510	349	1047	Polysaccharide export lipoprotein Wza	bi	631	ctg7180000011694	268607	267612	996	97.58	bi	1128	ctg7180000002505	12814	13734	921	97.39	bi	1776	ctg7180000003985	12719	13714	996	97.58	bi	3579	ctg7180000005499	1458660	1457614	1047	98.56	bi	923	ctg7180000004660	28971	27925	1047	99.14	bi	2992	ctg7180000005437	221372	220506	867	96.53	bi
1057	+	1125516	1125959	148	444	Low molecular weight protein-tyrosine-phosphatase Wzb (EC 3.1.3.48)	bi	630	ctg7180000011694	267543	267163	381	96.83	bi	1129	ctg7180000002505	13803	14183	381	97.62	bi	1777	ctg7180000003985	13783	14163	381	97.62	bi	3578	ctg7180000005499	1457608	1457165	444	98.64	bi	922	ctg7180000004660	27919	27476	444	99.32	bi	2991	ctg7180000005437	220311	220057	255	98.8	bi
1058	+	1125926	1128124	733	2199	Tyrosine-protein kinase Wzc (EC 2.7.10.2)	bi	629	ctg7180000011694	267160	264998	2163	97.36	bi	1130	ctg7180000002505	14186	16348	2163	97.5	bi	1778	ctg7180000003985	14166	16328	2163	97.64	bi	3577	ctg7180000005499	1457162	1455000	2163	98.19	bi	921	ctg7180000004660	27473	25311	2163	98.47	bi	2990	ctg7180000005437	220054	217892	2163	97.64	bi
1060	+	1128314	1129159	282	846	Colanic acid biosynthesis glycosyl transferase WcaA	bi	628	ctg7180000011694	264773	263964	810	98.14	bi	1131	ctg7180000002505	16573	17382	810	98.51	bi	1779	ctg7180000003985	16553	17362	810	98.51	bi	3576	ctg7180000005499	1454810	1453965	846	100	bi	920	ctg7180000004660	25121	24276	846	99.29	bi	2989	ctg7180000005437	217618	216857	762	97.23	bi
1061	+	1129159	1129650	164	492	Colanic acid biosynthesis acetyltransferase WcaB (EC 2.3.1.-)	bi	627	ctg7180000011694	263964	263473	492	98.16	bi	1132	ctg7180000002505	17382	17873	492	98.16	bi	1780	ctg7180000003985	17362	17853	492	98.16	bi	3575	ctg7180000005499	1453965	1453474	492	98.77	bi	919	ctg7180000004660	24276	23785	492	99.39	bi	2988	ctg7180000005437	216857	216366	492	97.55	bi
1062	+	1129647	1130864	406	1218	Colanic acid biosynthesis glycosyl transferase WcaC	bi	626	ctg7180000011694	263476	262259	1218	96.54	bi	1133	ctg7180000002505	17870	19087	1218	96.54	bi	1781	ctg7180000003985	17850	19067	1218	96.05	bi	3574	ctg7180000005499	1453477	1452260	1218	98.52	bi	918	ctg7180000004660	23788	22571	1218	99.51	bi	2987	ctg7180000005437	216369	215152	1218	96.79	bi
1063	+	1130839	1132059	407	1221	Colanic acid polymerase WcaD	bi	625	ctg7180000011694	262284	261064	1221	98.52	bi	1134	ctg7180000002505	19062	20282	1221	98.52	bi	1782	ctg7180000003985	19042	20262	1221	98.52	bi	3573	ctg7180000005499	1452285	1451065	1221	98.28	bi	917	ctg7180000004660	22539	21376	1164	99.48	bi	2986	ctg7180000005437	215177	213957	1221	98.77	bi
1064	+	1132074	1132826	251	753	Colanic acid biosynthesis glycosyl transferase WcaE	bi	624	ctg7180000011694	261049	260297	753	94	bi	1135	ctg7180000002505	20297	21049	753	94.4	bi	1783	ctg7180000003985	20277	21029	753	94.4	bi	3572	ctg7180000005499	1451050	1450298	753	100	bi	916	ctg7180000004660	21361	20609	753	100	bi	2985	ctg7180000005437	213897	213190	708	97.45	bi
1065	+	1132849	1133397	183	549	Colanic acid biosynthesis acetyltransferase WcaF (EC 2.3.1.-)	bi	623	ctg7180000011694	260274	259726	549	98.35	bi	1136	ctg7180000002505	21072	21620	549	98.9	bi	1784	ctg7180000003985	21052	21600	549	98.9	bi	3571	ctg7180000005499	1450275	1449727	549	98.9	bi	915	ctg7180000004660	20586	20038	549	98.9	bi	2984	ctg7180000005437	212915	212619	297	96.88	bi
1067	+	1133531	1134652	374	1122	GDP-mannose 4,6-dehydratase (EC 4.2.1.47)	bi	622	ctg7180000011694	259591	258470	1122	100	bi	1137	ctg7180000002505	21756	22877	1122	100	bi	1785	ctg7180000003985	21736	22857	1122	100	bi	3569	ctg7180000005499	1449593	1448472	1122	100	bi	913	ctg7180000004660	19904	18783	1122	100	bi	2983	ctg7180000005437	212484	211363	1122	100	bi
1068	+	1134655	1135620	322	966	GDP-L-fucose synthetase (EC 1.1.1.271); Colanic acid biosynthesis protein wcaG	bi	621	ctg7180000011694	258467	257502	966	99.07	bi	1138	ctg7180000002505	22880	23845	966	99.07	bi	1786	ctg7180000003985	22860	23825	966	99.07	bi	3568	ctg7180000005499	1448469	1447504	966	99.07	bi	912	ctg7180000004660	18780	17815	966	100	bi	2982	ctg7180000005437	211360	210395	966	98.44	bi
1069	+	1135623	1136102	160	480	GDP-mannose mannosyl hydrolase (EC 3.6.1.-)	bi	620	ctg7180000011694	257499	257020	480	99.37	bi	1139	ctg7180000002505	23848	24327	480	99.37	bi	1787	ctg7180000003985	23828	24307	480	99.37	bi	3567	ctg7180000005499	1447501	1447022	480	100	bi	911	ctg7180000004660	17812	17333	480	100	bi	2981	ctg7180000005437	210362	209913	450	97.99	bi
1070	+	1136099	1137322	408	1224	Colanic acid biosysnthesis glycosyl transferase WcaI	bi	619	ctg7180000011694	257023	255800	1224	96.81	bi	1140	ctg7180000002505	24324	25547	1224	96.81	bi	1788	ctg7180000003985	24304	25527	1224	96.81	bi	3566	ctg7180000005499	1447025	1445802	1224	99.02	bi	910	ctg7180000004660	17336	16113	1224	98.77	bi	2980	ctg7180000005437	209916	208693	1224	96.31	bi
1071	+	1137356	1138768	471	1413	Mannose-1-phosphate guanylyltransferase (GDP) (EC 2.7.7.22)	bi	618	ctg7180000011694	255796	254354	1443	97.45	bi	1141	ctg7180000002505	25551	26993	1443	97.23	bi	1789	ctg7180000003985	25561	26973	1413	97.45	bi	3565	ctg7180000005499	1445768	1444356	1413	99.15	bi	909	ctg7180000004660	16079	14667	1413	99.79	bi	2979	ctg7180000005437	208659	207247	1413	98.09	bi
1072	+	1138824	1140194	457	1371	Phosphomannomutase (EC 5.4.2.8)	bi	616	ctg7180000011694	254241	252871	1371	94.3	bi	1142	ctg7180000002505	27108	28478	1371	94.52	bi	1790	ctg7180000003985	27212	28459	1248	93.98	bi	3564	ctg7180000005499	1444300	1442930	1371	99.12	bi	908	ctg7180000004660	14611	13241	1371	99.78	bi	2978	ctg7180000005437	207126	205756	1371	94.52	bi
1073	+	1140309	1141703	465	1395	Colanic acid biosynthsis UDP-glucose lipid carrier transferase WcaJ	bi	615	ctg7180000011694	252693	251383	1311	97.02	bi	1143	ctg7180000002505	28656	29966	1311	97.25	bi	1791	ctg7180000003985	28636	29946	1311	97.25	bi	3563	ctg7180000005499	1442815	1441421	1395	98.49	bi	907	ctg7180000004660	13126	11732	1395	98.49	bi	2977	ctg7180000005437	205503	204247	1257	97.37	bi
1074	+	1141716	1143194	493	1479	Lipopolysaccharide biosynthesis protein WzxC	bi	614	ctg7180000011694	251370	249892	1479	96.54	bi	1144	ctg7180000002505	29979	31457	1479	96.75	bi	1792	ctg7180000003985	29959	31437	1479	96.75	bi	3562	ctg7180000005499	1441408	1439930	1479	99.19	bi	906	ctg7180000004660	11719	10241	1479	99.39	bi	2976	ctg7180000005437	204234	202756	1479	95.93	bi
1075	+	1143274	1144554	427	1281	Colanic acid biosysnthesis protein WcaK	bi	613	ctg7180000011694	249811	248531	1281	96.95	bi	1145	ctg7180000002505	31538	32818	1281	96.71	bi	1793	ctg7180000003985	31518	32798	1281	96.71	bi	3561	ctg7180000005499	1439850	1438570	1281	99.3	bi	905	ctg7180000004660	10161	8881	1281	99.77	bi	2975	ctg7180000005437	202513	201395	1119	98.92	bi
1076	+	1144551	1145771	407	1221	Colanic acid biosynthesis glycosyl transferase WcaL	bi	612	ctg7180000011694	248534	247314	1221	97.78	bi	1146	ctg7180000002505	32815	34035	1221	97.78	bi	1794	ctg7180000003985	32795	34015	1221	97.78	bi	3560	ctg7180000005499	1438573	1437353	1221	99.01	bi	904	ctg7180000004660	8884	7664	1221	99.01	bi	2974	ctg7180000005437	201398	200178	1221	97.54	bi
1077	+	1145783	1147198	472	1416	Colanic acid biosynthesis protein wcaM	bi	611	ctg7180000011694	247302	245887	1416	94.9	bi	1147	ctg7180000002505	34047	35462	1416	94.27	bi	1795	ctg7180000003985	34072	35442	1371	92.02	bi	3559	ctg7180000005499	1437341	1435923	1419	96.38	bi	903	ctg7180000004660	7652	6237	1416	97.88	bi	2973	ctg7180000005437	200121	198748	1374	93.83	bi
1079	+	1148639	1149529	297	891	UTP--glucose-1-phosphate uridylyltransferase (EC 2.7.7.9)	bi	608	ctg7180000011694	244443	243553	891	97.97	bi	1150	ctg7180000002505	36906	37796	891	97.97	bi	1796	ctg7180000003985	35615	36505	891	93.56	bi	3558	ctg7180000005499	1435751	1434861	891	99.32	bi	901	ctg7180000004660	4754	3906	849	98.94	bi	2972	ctg7180000005437	198576	197686	891	97.97	bi
1088	+	1160108	1161514	469	1407	6-phosphogluconate dehydrogenase, decarboxylating (EC 1.1.1.44)	bi	599	ctg7180000011694	231984	230578	1407	98.72	bi	1160+1161	ctg7180000002505	48501	49784	1284	98.59	bi	1801	ctg7180000003985	43997	45406	1410	98.5	bi	3549	ctg7180000005499	1423237	1422245	993	99.15	bi	898	ctg7180000004659	98577	97171	1407	99.57	bi	2959	ctg7180000005437	185198	183792	1407	98.93	bi
1090	-	1163407	1162796	204	612	Phosphoribosyl-AMP cyclohydrolase (EC 3.5.4.19) / Phosphoribosyl-ATP pyrophosphatase (EC 3.6.1.31)	bi	597	ctg7180000011694	228698	229309	612	96.55	bi	1164	ctg7180000002505	51662	51051	612	98.03	bi	1802	ctg7180000003985	46092	45481	612	97.04	bi	3547	ctg7180000005499	1421572	1422183	612	97.04	bi	896	ctg7180000004659	95289	95900	612	98.03	bi	2957	ctg7180000005437	182011	182526	516	94.74	bi
1091	-	1164177	1163401	259	777	Imidazole glycerol phosphate synthase cyclase subunit (EC 4.1.3.-)	bi	596	ctg7180000011694	227928	228704	777	96.9	bi	1165	ctg7180000002505	52432	51656	777	97.67	bi	1803	ctg7180000003985	46862	46086	777	98.06	bi	3546	ctg7180000005499	1420802	1421578	777	98.84	bi	895	ctg7180000004659	94519	95295	777	98.84	bi	2956	ctg7180000005437	181145	181921	777	97.67	bi
1092	-	1164896	1164159	246	738	Phosphoribosylformimino-5-aminoimidazole carboxamide ribotide isomerase (EC 5.3.1.16)	bi	595	ctg7180000011694	227209	227946	738	94.69	bi	1166	ctg7180000002505	53151	52414	738	94.29	bi	1804	ctg7180000003985	47581	46844	738	93.88	bi	3545	ctg7180000005499	1420083	1420820	738	97.14	bi	894	ctg7180000004659	93800	94537	738	98.37	bi	2955	ctg7180000005437	180426	181163	738	93.47	bi
1093	-	1165487	1164897	197	591	Imidazole glycerol phosphate synthase amidotransferase subunit (EC 2.4.2.-)	bi	594	ctg7180000011694	226618	227208	591	95.92	bi	1167	ctg7180000002505	53742	53152	591	96.43	bi	1805	ctg7180000003985	48172	47582	591	95.92	bi	3544	ctg7180000005499	1419492	1420082	591	97.45	bi	893	ctg7180000004659	93209	93799	591	99.49	bi	2954	ctg7180000005437	179835	180425	591	96.94	bi
1094	-	1166554	1165487	356	1068	Histidinol-phosphatase (EC 3.1.3.15) / Imidazoleglycerol-phosphate dehydratase (EC 4.2.1.19)	bi	593	ctg7180000011694	225551	226618	1068	95.49	bi	1168	ctg7180000002505	54809	53742	1068	95.77	bi	1806	ctg7180000003985	49239	48172	1068	96.06	bi	3543	ctg7180000005499	1418425	1419492	1068	99.15	bi	892	ctg7180000004659	92142	93209	1068	98.59	bi	2953	ctg7180000005437	178768	179835	1068	95.77	bi
1095	-	1167633	1166551	361	1083	Histidinol-phosphate aminotransferase (EC 2.6.1.9)	bi	592	ctg7180000011694	224472	225554	1083	96.11	bi	1169	ctg7180000002505	55888	54806	1083	96.39	bi	1807	ctg7180000003985	50318	49236	1083	96.11	bi	3542	ctg7180000005499	1417346	1418428	1083	97.5	bi	891	ctg7180000004659	91063	92145	1083	98.06	bi	2952	ctg7180000005437	177689	178771	1083	94.72	bi
1096	-	1168934	1167630	435	1305	Histidinol dehydrogenase (EC 1.1.1.23)	bi	591	ctg7180000011694	223171	224475	1305	95.16	bi	1170	ctg7180000002505	57189	55885	1305	94.47	bi	1808	ctg7180000003985	51619	50315	1305	94.93	bi	3541	ctg7180000005499	1416045	1417349	1305	98.16	bi	890	ctg7180000004659	89762	91066	1305	98.16	bi	2951	ctg7180000005437	176388	177692	1305	95.16	bi
1097	-	1169839	1168940	300	900	ATP phosphoribosyltransferase (EC 2.4.2.17)	bi	590	ctg7180000011694	222266	223165	900	99.67	bi	1171	ctg7180000002505	58094	57195	900	100	bi	1809	ctg7180000003985	52524	51625	900	100	bi	3540	ctg7180000005499	1415140	1416039	900	99.67	bi	889	ctg7180000004659	88857	89756	900	100	bi	2950	ctg7180000005437	175483	176382	900	99.67	bi
1099	+	1170216	1171040	275	825	Nucleoside-diphosphate-sugar epimerases	bi	589	ctg7180000011694	221890	221066	825	94.51	bi	1172	ctg7180000002505	58469	59293	825	94.87	bi	1810	ctg7180000003985	52900	53724	825	94.87	bi	3539	ctg7180000005499	1414764	1413940	825	98.18	bi	887	ctg7180000004659	88480	87656	825	97.08	bi	2949	ctg7180000005437	175069	174284	786	94.62	bi
1100	-	1171803	1171024	260	780	Gamma-glutamyl-GABA hydrolase (EC 3.5.1.94)	bi	588	ctg7180000011694	220360	221082	723	95.42	bi	1173	ctg7180000002505	60062	59277	786	94.64	bi	1811	ctg7180000003985	54430	53708	723	95	bi	3538	ctg7180000005499	1413177	1413956	780	98.84	bi	886	ctg7180000004659	86893	87672	780	98.46	bi	2948	ctg7180000005437	174100	174300	201	95.45	bi
1102	+	1172070	1173365	432	1296	Gamma-aminobutyrate:alpha-ketoglutarate aminotransferase (EC 2.6.1.19)	bi	587	ctg7180000011694	220038	218743	1296	94.43	bi	1174	ctg7180000002505	60321	61616	1296	94.66	bi	1812	ctg7180000003985	54752	56047	1296	94.66	bi	3537	ctg7180000005499	1412911	1411616	1296	97.22	bi	885	ctg7180000004659	86626	85331	1296	97.68	bi	2946	ctg7180000005437	173075	171966	1110	94.04	bi
1103	+	1173554	1174915	454	1362	Putrescine importer	bi	586	ctg7180000011694	218552	217191	1362	98.45	bi	1175	ctg7180000002505	61807	63168	1362	98.45	bi	1813	ctg7180000003985	56238	57599	1362	98.45	bi	3536	ctg7180000005499	1411427	1410066	1362	100	bi	884	ctg7180000004659	85070	83781	1290	99.3	bi	2945	ctg7180000005437	171775	170414	1362	98.23	bi
1104	-	1176639	1175212	476	1428	Exodeoxyribonuclease I (EC 3.1.11.1)	bi	585	ctg7180000011694	215588	217015	1428	95.79	bi	1176	ctg7180000002505	65068	63641	1428	96.42	bi	1814	ctg7180000003985	59334	57859	1476	96	bi	3535	ctg7180000005499	1408349	1409776	1428	98.32	bi	883	ctg7180000004659	82063	83490	1428	98.74	bi	2944	ctg7180000005437	168820	170247	1428	96.21	bi
1105	-	1177868	1176717	384	1152	probable acyltransferase protein	bi	584	ctg7180000011694	214359	215510	1152	96.08	bi	1177	ctg7180000002505	66297	65146	1152	96.08	bi	1815	ctg7180000003985	60515	59364	1152	96.08	bi	3534	ctg7180000005499	1407120	1408271	1152	98.17	bi	882	ctg7180000004659	80834	81985	1152	98.43	bi	2943	ctg7180000005437	167717	168742	1026	95.6	bi
1106	+	1178127	1179278	384	1152	D-alanyl-D-alanine carboxypeptidase (EC 3.4.16.4)	bi	583	ctg7180000011694	214100	212949	1152	96.87	bi	1178	ctg7180000002505	66556	67707	1152	96.87	bi	1816	ctg7180000003985	60774	61925	1152	96.61	bi	3533	ctg7180000005499	1406861	1405710	1152	98.96	bi	881	ctg7180000004659	80575	79424	1152	99.74	bi	2942	ctg7180000005437	167348	166182	1167	98.43	bi
1107	+	1179366	1179839	158	474	DNA gyrase inhibitory protein	bi	582	ctg7180000011694	212862	212389	474	93.63	bi	1179	ctg7180000002505	67794	68267	474	93.63	bi	1817	ctg7180000003985	62012	62485	474	93.63	bi	3532	ctg7180000005499	1405622	1405149	474	99.36	bi	880	ctg7180000004659	79336	78863	474	98.09	bi	2941	ctg7180000005437	166095	165622	474	94.9	bi
1108	+	1180040	1181098	353	1059	Putative inner membrane protein	bi	581	ctg7180000011694	212188	211130	1059	96.31	bi	1180	ctg7180000002505	68469	69527	1059	96.02	bi	1818	ctg7180000003985	62687	63745	1059	95.74	bi	3531	ctg7180000005499	1404948	1403890	1059	99.15	bi	879	ctg7180000004659	78662	77604	1059	99.15	bi	2940	ctg7180000005437	165419	164361	1059	95.74	bi
1109	+	1181267	1181605	113	339	UPF0265 protein YeeX	bi	580	ctg7180000011694	210961	210623	339	99.11	bi	1181	ctg7180000002505	69696	70034	339	99.11	bi	1819	ctg7180000003985	63914	64252	339	99.11	bi	3530	ctg7180000005499	1403721	1403383	339	100	bi	878	ctg7180000004659	77393	77097	297	98.98	bi	2939	ctg7180000005437	164192	163854	339	99.11	bi
1110	+	1181985	1183457	491	1473	Putative inner membrane protein	bi	577	ctg7180000011694	206504	205032	1473	96.94	bi	1182	ctg7180000002505	70735	72207	1473	96.94	bi	1821	ctg7180000003985	68340	69812	1473	96.73	bi	3528	ctg7180000005499	1399490	1398018	1473	99.8	bi	874	ctg7180000004659	72456	70984	1473	98.98	bi	2934	ctg7180000005437	161274	159802	1473	97.55	bi
1115	-	1191786	1190332	485	1455	AMP nucleosidase (EC 3.2.2.4)	bi	573	ctg7180000011694	198395	199849	1455	96.28	bi	1185	ctg7180000002506	1642	188	1455	96.28	bi	1827	ctg7180000003985	78880	77426	1455	96.28	bi	3521	ctg7180000005499	1389671	1391125	1455	98.97	bi	867	ctg7180000004659	61398	62852	1455	98.76	bi	2932	ctg7180000005437	155498	156952	1455	96.9	bi
1116	+	1192114	1193325	404	1212	hypothetical protein	bi	572	ctg7180000011694	198045	196831	1215	79.5	bi	1186	ctg7180000002506	1990	3204	1215	80.5	bi	1828	ctg7180000003985	79228	80442	1215	79.75	bi	3520	ctg7180000005499	1389281	1388112	1170	88.14	bi	866	ctg7180000004659	61060	59849	1212	90.32	bi	2931	ctg7180000005437	155163	153922	1242	82	bi
1117	+	1193516	1194592	359	1077	Alkanal monooxygenase alpha chain (EC 1.14.14.3)	bi	571	ctg7180000011694	196668	195643	1026	97.07	bi	1187	ctg7180000002506	3367	4392	1026	97.07	bi	1829	ctg7180000003985	80605	81630	1026	96.48	bi	3519	ctg7180000005499	1387906	1386875	1032	98.54	bi	865	ctg7180000004659	59606	58581	1026	99.12	bi	2929	ctg7180000005437	152939	152670	270	95.45	bi
1118	+	1195036	1195953	306	918	Nitrogen assimilation regulatory protein Nac	bi	570	ctg7180000011694	195199	194282	918	98.03	bi	1208	ctg7180000002507	14910	15827	918	98.36	bi	1859	ctg7180000003985	118577	119500	924	97.72	bi	3518	ctg7180000005499	1386431	1385514	918	99.02	bi	864	ctg7180000004659	58136	57219	918	99.34	bi	2927	ctg7180000005437	152221	151304	918	98.03	bi
1119	+	1196055	1197008	318	954	Alkanesulfonate utilization operon LysR-family regulator CbI	bi	569	ctg7180000011694	194180	193227	954	95.58	bi	1209	ctg7180000002507	15929	16882	954	95.58	bi	1860	ctg7180000003985	119602	120555	954	95.58	bi	3517	ctg7180000005499	1385340	1384459	882	97.95	bi	863	ctg7180000004659	57117	56164	954	99.05	bi	2926	ctg7180000005437	151202	150249	954	96.53	bi
1120	-	1198370	1197051	440	1320	Shikimate transporter	bi	568	ctg7180000011694	191866	193185	1320	93.17	bi	1210	ctg7180000002507	18243	16924	1320	93.39	bi	1861	ctg7180000003985	121916	120597	1320	93.17	bi	3516	ctg7180000005499	1383097	1384416	1320	98.86	bi	862	ctg7180000004659	54802	56121	1320	98.17	bi	2925	ctg7180000005437	148888	150207	1320	94.27	bi
1121	-	1199611	1198814	266	798	Putative inner membrane protein	bi	567	ctg7180000011694	190629	191426	798	92.08	bi	1214	ctg7180000002507	20394	19597	798	92.08	bi	1864	ctg7180000003985	124066	123269	798	91.7	bi	3515	ctg7180000005499	1381855	1382652	798	96.6	bi	861	ctg7180000004659	53560	54357	798	97.74	bi	2924	ctg7180000005437	147812	148447	636	92.42	bi
1122	+	1200199	1201740	514	1542	PAS:GGDEF	bi	565	ctg7180000011694	189189	187630	1560	92.4	bi	1216	ctg7180000002507	21723	23390	1668	91.62	bi	1866	ctg7180000003985	125503	127062	1560	92.01	bi	3513	ctg7180000005499	1380415	1378874	1542	94.34	bi	860	ctg7180000004659	52961	51420	1542	96.69	bi	2922	ctg7180000005437	146213	144672	1542	92.01	bi
1123	-	1202649	1201747	301	903	Transcriptional regulator, LysR family	bi	564	ctg7180000011694	186750	187655	906	87.58	bi	1217	ctg7180000002507	24270	23365	906	88.29	bi	1867	ctg7180000003985	127297	127037	261	86.9	bi	3512	ctg7180000005499	1378368	1378865	498	92.12	bi	859	ctg7180000004659	50511	51413	903	97.66	bi	2921	ctg7180000005437	143758	144660	903	88.33	bi
1125	+	1203648	1204442	265	795	Dehydrogenases with different specificities (related to short-chain alcohol dehydrogenases)	bi	562	ctg7180000011694	185748	184954	795	86.74	bi	1219	ctg7180000002507	25272	26066	795	87.5	bi	1868	ctg7180000003985	127416	127532	117	89.47	bi	3511	ctg7180000005499	1378328	1377915	414	94.16	bi	857	ctg7180000004659	49518	48724	795	94.32	bi	2919	ctg7180000005437	142758	141964	795	88.26	bi
1126	-	1204776	1204537	80	240	Virulence protein MsgA	bi	558	ctg7180000011694	180045	180284	240	97.47	bi	1223	ctg7180000002507	30975	30736	240	96.2	bi	1872	ctg7180000003986	972	733	240	96.2	bi	3510	ctg7180000005499	1377586	1377825	240	97.47	bi	856	ctg7180000004659	48391	48630	240	100	bi	2915	ctg7180000005437	137044	137283	240	98.73	bi
1128	-	1206054	1204930	375	1125	Outer membrane protein C precursor	bi	557	ctg7180000011694	178770	179894	1125	94.65	bi	1224	ctg7180000002507	32248	31124	1125	94.65	bi	1873	ctg7180000003986	2246	1122	1125	94.39	bi	3509	ctg7180000005499	1376307	1377431	1125	95.45	bi	855	ctg7180000004659	47112	48236	1125	97.86	bi	2914	ctg7180000005437	135770	136894	1125	94.65	bi
1129	+	1206699	1207397	233	699	metal-dependent phosphohydrolase	bi	556	ctg7180000011694	178160	177462	699	93.1	bi	1225	ctg7180000002507	32857	33555	699	92.24	bi	1874	ctg7180000003986	2856	3554	699	92.67	bi	3508	ctg7180000005499	1375638	1374940	699	96.55	bi	854	ctg7180000004659	46469	45771	699	95.26	bi	2912	ctg7180000005437	134764	134432	333	94.55	bi
1130	+	1207446	1208891	482	1446	DNA-cytosine methyltransferase (EC 2.1.1.37)	bi	555	ctg7180000011694	177401	175968	1434	92.66	bi	1226	ctg7180000002507	33616	35049	1434	92.24	bi	1875	ctg7180000003986	3615	5048	1434	92.03	bi	3507	ctg7180000005499	1374891	1373446	1446	93.76	bi	853	ctg7180000004659	45710	44277	1434	94.97	bi	2911	ctg7180000005437	134371	132938	1434	92.45	bi
1131	+	1208914	1209372	153	459	Very-short-patch mismatch repair endonuclease (G-T specific)	bi	554	ctg7180000011694	175984	175487	498	88.16	bi	1227	ctg7180000002507	35033	35530	498	88.08	bi	1876	ctg7180000003986	5032	5529	498	88.74	bi	3506	ctg7180000005499	1373462	1372965	498	92.76	bi	852	ctg7180000004659	44254	43796	459	94.08	bi	2910	ctg7180000005437	132954	132457	498	93.42	bi
1132	-	1210287	1209376	304	912	Permease of the drug/metabolite transporter (DMT) superfamily	bi	553	ctg7180000011694	174599	175483	885	92.86	bi	1228	ctg7180000002507	36418	35534	885	93.2	bi	1877	ctg7180000003986	6417	5533	885	92.86	bi	3505	ctg7180000005499	1372074	1372961	888	97.63	bi	851	ctg7180000004659	42881	43792	912	98.02	bi	2909	ctg7180000005437	131569	132453	885	93.2	bi
1133	+	1210466	1211380	305	915	Putative inner membrane protein	bi	552	ctg7180000011694	174393	173479	915	95.07	bi	1229	ctg7180000002507	36624	37538	915	95.72	bi	1878	ctg7180000003986	6623	7537	915	95.39	bi	3504	ctg7180000005499	1371871	1370957	915	95.39	bi	850	ctg7180000004659	42702	41788	915	96.38	bi	2908	ctg7180000005437	131363	130449	915	93.42	bi
1134	+	1211470	1211652	61	183	hypothetical protein	bi	551	ctg7180000011694	173389	173207	183	95	bi	1230	ctg7180000002507	37628	37810	183	93.33	bi	1879	ctg7180000003986	7627	7809	183	95	bi	3503	ctg7180000005499	1370867	1370685	183	98.33	bi	849	ctg7180000004659	41698	41516	183	100	bi	2907	ctg7180000005437	130359	130177	183	96.67	bi
1135	+	1211854	1213524	557	1671	hypothetical protein	bi	550	ctg7180000011694	173005	171335	1671	84.53	bi	1231	ctg7180000002507	38012	39682	1671	84.71	bi	1880	ctg7180000003986	8011	9681	1671	84.53	bi	3502	ctg7180000005499	1370484	1368814	1671	93.17	bi	848	ctg7180000004659	41315	39645	1671	95.5	bi	2906	ctg7180000005437	129975	128305	1671	85.25	bi
1136	-	1214343	1213528	272	816	Putative mannosyl-3-phosphoglycerate phosphatase (EC 3.1.3.70)	bi	549	ctg7180000011694	170516	171331	816	90.77	bi	1232	ctg7180000002507	40501	39686	816	90.41	bi	1881	ctg7180000003986	10500	9685	816	91.14	bi	3501	ctg7180000005499	1367995	1368810	816	93.36	bi	847	ctg7180000004659	38826	39641	816	94.46	bi	2905	ctg7180000005437	127486	128301	816	91.11	bi
1137	-	1214857	1214645	71	213	hypothetical protein	bi	548	ctg7180000011694	170001	170213	213	82.61	bi	1233	ctg7180000002507	41016	40804	213	85.51	bi	1882	ctg7180000003986	11015	10803	213	84.06	bi	3500	ctg7180000005499	1367479	1367691	213	88.41	bi	846	ctg7180000004659	38311	38523	213	91.3	bi	2904	ctg7180000005437	126970	127182	213	76.81	bi
1138	+	1214981	1215169	63	189	DsrB protein	bi	547	ctg7180000011694	169879	169691	189	98.39	bi	1234	ctg7180000002507	41138	41326	189	98.39	bi	1883	ctg7180000003986	11137	11325	189	98.39	bi	3499	ctg7180000005499	1367353	1367165	189	98.39	bi	845	ctg7180000004659	38185	37997	189	100	bi	2903	ctg7180000005437	126846	126658	189	98.39	bi
1139	-	1215961	1215338	208	624	Colanic acid capsular biosynthesis activation accesory protein RcsA, co-regulator with RcsB	bi	546	ctg7180000011694	168899	169522	624	96.62	bi	1235	ctg7180000002507	42118	41495	624	96.62	bi	1884	ctg7180000003986	12118	11495	624	96.62	bi	3498	ctg7180000005499	1366373	1366996	624	99.52	bi	844	ctg7180000004659	37205	37828	624	100	bi	2902	ctg7180000005437	126299	126490	192	100	bi
1140	-	1217098	1216310	263	789	Flagellar biosynthesis protein FliR	bi	545	ctg7180000011694	167762	168550	789	96.56	bi	1236	ctg7180000002507	43255	42467	789	96.56	bi	1885	ctg7180000003986	13255	12467	789	96.56	bi	3497	ctg7180000005499	1365236	1366024	789	97.71	bi	843	ctg7180000004659	36068	36856	789	97.71	bi	2901	ctg7180000005437	124730	125518	789	95.8	bi
1141	-	1217379	1217110	90	270	Flagellar biosynthesis protein FliQ	bi	544	ctg7180000011694	167481	167750	270	100	bi	1237	ctg7180000002507	43536	43267	270	100	bi	1886	ctg7180000003986	13536	13267	270	100	bi	3496	ctg7180000005499	1364955	1365224	270	100	bi	842	ctg7180000004659	35787	36056	270	100	bi	2900	ctg7180000005437	124446	124718	273	97.75	bi
1142	-	1218128	1217391	246	738	Flagellar biosynthesis protein FliP	bi	543	ctg7180000011694	166732	167469	738	97.55	bi	1238	ctg7180000002507	44285	43548	738	97.96	bi	1887	ctg7180000003986	14285	13548	738	97.96	bi	3495	ctg7180000005499	1364206	1364943	738	99.18	bi	841	ctg7180000004659	35038	35775	738	98.78	bi	2899	ctg7180000005437	123700	124437	738	96.73	bi
1143	-	1218505	1218128	126	378	Flagellar biosynthesis protein FliO	bi	542	ctg7180000011694	166388	166732	345	93.86	bi	1239	ctg7180000002507	44629	44285	345	93.86	bi	1888	ctg7180000003986	14629	14285	345	93.86	bi	3494	ctg7180000005499	1363862	1364206	345	95.61	bi	840	ctg7180000004659	34661	35038	378	97.6	bi	2898	ctg7180000005437	123437	123700	264	89.66	bi
1144	-	1218970	1218506	155	465	Flagellar motor switch protein FliN	bi	541	ctg7180000011694	165884	166354	471	97.44	bi	1240	ctg7180000002507	45133	44663	471	97.44	bi	1889	ctg7180000003986	15133	14663	471	97.44	bi	3493	ctg7180000005499	1363364	1363828	465	96.75	bi	839	ctg7180000004659	34196	34660	465	100	bi	2896	ctg7180000005437	122858	123322	465	99.35	bi
1145	-	1219967	1218963	335	1005	Flagellar motor switch protein FliM	bi	540	ctg7180000011694	164887	165891	1005	98.8	bi	1241	ctg7180000002507	46130	45126	1005	98.8	bi	1890	ctg7180000003986	16130	15126	1005	98.5	bi	3492	ctg7180000005499	1362367	1363371	1005	99.1	bi	838	ctg7180000004659	33199	34203	1005	100	bi	2895	ctg7180000005437	121861	122865	1005	97.9	bi
1146	-	1220445	1219972	158	474	Flagellar biosynthesis protein FliL	bi	539	ctg7180000011694	164409	164882	474	100	bi	1242	ctg7180000002507	46608	46135	474	100	bi	1891	ctg7180000003986	16608	16135	474	100	bi	3491	ctg7180000005499	1361889	1362362	474	99.36	bi	837	ctg7180000004659	32721	33194	474	100	bi	2894	ctg7180000005437	121383	121856	474	99.36	bi
1147	-	1221811	1220549	421	1263	Flagellar hook-length control protein FliK	bi	538	ctg7180000011694	163049	164305	1257	85	bi	1243	ctg7180000002507	47967	46711	1257	85.48	bi	1892	ctg7180000003986	17968	16712	1257	84.05	bi	3490	ctg7180000005499	1360523	1361785	1263	94.29	bi	836	ctg7180000004659	31349	32617	1269	93.13	bi	2893	ctg7180000005437	120023	121279	1257	85.44	bi
1148	-	1222251	1221808	148	444	Flagellar protein FliJ	bi	537	ctg7180000011694	162609	163052	444	97.28	bi	1244	ctg7180000002507	48407	47964	444	97.28	bi	1893	ctg7180000003986	18408	17965	444	97.28	bi	3489	ctg7180000005499	1360083	1360526	444	97.96	bi	835	ctg7180000004659	30909	31352	444	100	bi	2892	ctg7180000005437	119574	120017	444	97.96	bi
1149	-	1223643	1222273	457	1371	Flagellum-specific ATP synthase FliI	bi	536	ctg7180000011694	161217	162587	1371	97.15	bi	1245	ctg7180000002507	49799	48429	1371	97.37	bi	1894	ctg7180000003986	19800	18430	1371	97.37	bi	3488	ctg7180000005499	1358691	1360061	1371	98.68	bi	834	ctg7180000004659	29517	30887	1371	100	bi	2891	ctg7180000005437	118182	119552	1371	97.81	bi
1150	-	1224347	1223643	235	705	Flagellar assembly protein FliH	bi	535	ctg7180000011694	160513	161217	705	96.15	bi	1246	ctg7180000002507	50503	49799	705	96.15	bi	1895	ctg7180000003986	20504	19800	705	96.15	bi	3487	ctg7180000005499	1357987	1358691	705	97.44	bi	833	ctg7180000004659	28813	29517	705	99.15	bi	2890	ctg7180000005437	117535	118182	648	97.67	bi
1151	-	1225362	1224340	341	1023	Flagellar motor switch protein FliG	bi	534	ctg7180000011694	159498	160520	1023	99.41	bi	1247	ctg7180000002507	51518	50496	1023	99.41	bi	1896	ctg7180000003986	21519	20497	1023	99.41	bi	3486	ctg7180000005499	1356972	1357994	1023	99.71	bi	832	ctg7180000004659	27798	28820	1023	100	bi	2889	ctg7180000005437	116463	117485	1023	99.12	bi
1152	-	1227056	1225359	566	1698	Flagellar M-ring protein FliF	bi	533	ctg7180000011694	157789	159501	1713	92.81	bi	1248	ctg7180000002507	53227	51515	1713	93.16	bi	1897	ctg7180000003986	23228	21516	1713	93.16	bi	3485	ctg7180000005499	1355263	1356975	1713	96.49	bi	831	ctg7180000004659	26089	27801	1713	98.95	bi	2888	ctg7180000005437	114841	116466	1626	93.53	bi
1153	+	1227287	1227598	104	312	Flagellar hook-basal body complex protein FliE	bi	532	ctg7180000011694	157559	157248	312	99.03	bi	1249	ctg7180000002507	53505	53768	264	98.85	bi	1898	ctg7180000003986	23458	23769	312	99.03	bi	3484	ctg7180000005499	1355032	1354721	312	99.03	bi	830	ctg7180000004659	25858	25547	312	100	bi	2887	ctg7180000005437	114524	114213	312	97.09	bi
1162	+	1238988	1239569	194	582	putative exported protein	bi	1085	ctg7180000011696	38400	38969	570	83.6	bi	1435	ctg7180000002508	143750	143181	570	83.07	bi	2081	ctg7180000003986	205446	204877	570	83.07	bi	3678	ctg7180000005499	1570493	1569912	582	89.12	bi	1026	ctg7180000004662	91264	90683	582	92.23	bi	3085	ctg7180000005438	77460	76891	570	80.95	bi
1168	-	1244135	1243452	228	684	Gifsy-2 prophage protein	bi	528	ctg7180000011694	153824	154507	684	89.82	bi	1252	ctg7180000002507	55378	54695	684	90.27	bi	1901	ctg7180000003986	25393	24710	684	89.82	bi	3481	ctg7180000005499	1351190	1351873	684	95.15	bi	801	ctg7180000004659	1028	1711	684	92.07	bi	2886	ctg7180000005437	113029	113712	684	90.27	bi
1170	-	1245661	1244444	406	1218	Putative transport system permease protein	bi	526	ctg7180000011694	152298	153515	1218	96.3	bi	1254	ctg7180000002507	56904	55687	1218	96.3	bi	1903	ctg7180000003986	26919	25702	1218	95.8	bi	3479	ctg7180000005499	1349664	1350881	1218	99.01	bi	799	ctg7180000004658	130812	132029	1218	98.77	bi	2884	ctg7180000005437	110297	111514	1218	96.54	bi
1172	+	1245865	1246278	138	414	Putative lipoprotein	bi	525	ctg7180000011694	152093	151680	414	91.24	bi	1255	ctg7180000002507	57108	57521	414	90.51	bi	1904	ctg7180000003986	27123	27536	414	91.24	bi	3478	ctg7180000005499	1349460	1349047	414	92.7	bi	797	ctg7180000004658	130608	130195	414	97.08	bi	2883	ctg7180000005437	110093	109680	414	90.51	bi
1173	-	1246994	1246632	121	363	Flagellar biosynthesis protein FliT	bi	524	ctg7180000011694	151076	151438	363	91.6	bi	1256	ctg7180000002507	58591	58229	363	90.76	bi	1905	ctg7180000003986	28155	27793	363	91.6	bi	3477	ctg7180000005499	1347932	1348294	363	94.17	bi	796	ctg7180000004658	128986	129348	363	98.33	bi	2881	ctg7180000005437	109116	109478	363	93.28	bi
1174	-	1247404	1246994	137	411	Flagellar biosynthesis protein FliS	bi	523	ctg7180000011694	150666	151076	411	96.32	bi	1257	ctg7180000002507	59001	58591	411	96.32	bi	1906	ctg7180000003986	28565	28155	411	95.59	bi	3476	ctg7180000005499	1347522	1347932	411	97.79	bi	795	ctg7180000004658	128576	128986	411	99.26	bi	2880	ctg7180000005437	108706	109116	411	97.06	bi
1175	-	1248844	1247414	477	1431	Flagellar hook-associated protein FliD	bi	522	ctg7180000011694	149226	150656	1431	92.86	bi	1258	ctg7180000002507	60441	59011	1431	93.07	bi	1907	ctg7180000003986	30002	28578	1425	89.85	bi	3475	ctg7180000005499	1346082	1347512	1431	97.48	bi	794	ctg7180000004658	127136	128566	1431	100	bi	2879	ctg7180000005437	107269	108696	1428	93.68	bi
1176	+	1249280	1250116	279	837	Flagellar biosynthesis protein FliC	bi	521	ctg7180000011694	148787	147951	837	92.09	bi	1259	ctg7180000002507	60880	61716	837	99.28	bi	1909	ctg7180000003986	30442	31278	837	96.04	bi	3474	ctg7180000005499	1345646	1344810	837	98.56	bi	793	ctg7180000004658	126701	125865	837	100	bi	2878	ctg7180000005437	106831	105995	837	99.28	bi
1177	+	1250329	1251816	496	1488	hypothetical protein	bi	520	ctg7180000011694	147737	146256	1482	87.88	bi	1260	ctg7180000002507	61989	63410	1422	87.16	bi	1910	ctg7180000003986	31553	32974	1422	87.16	bi	3473	ctg7180000005499	1344597	1343110	1488	91.72	bi	792	ctg7180000004658	125652	124165	1488	95.35	bi	2877	ctg7180000005437	105721	104300	1422	87.79	bi
1178	+	1251838	1255188	1117	3351	Predicted O-linked N-acetylglucosamine transferase, SPINDLY family	bi	519	ctg7180000011694	146234	142881	3354	86.75	bi	1261	ctg7180000002507	63432	66785	3354	89.26	bi	1911	ctg7180000003986	32996	36349	3354	89.53	bi	3472	ctg7180000005499	1343088	1339738	3351	92.56	bi	791	ctg7180000004658	124143	120793	3351	96.24	bi	2876	ctg7180000005437	104269	100925	3345	89.14	bi
1179	+	1255258	1256391	378	1134	Aminotransferase, DegT/DnrJ/EryC1/StrS family	bi	518	ctg7180000011694	142811	141678	1134	97.88	bi	1262	ctg7180000002507	66855	67988	1134	97.61	bi	1912	ctg7180000003986	36419	37552	1134	97.61	bi	3471	ctg7180000005499	1339668	1338535	1134	98.94	bi	790	ctg7180000004658	120723	119590	1134	99.2	bi	2875	ctg7180000005437	100855	99722	1134	99.73	bi
1180	+	1256388	1257026	213	639	UDP-N-acetylglucosamine acyltransferase( EC:2.3.1.129 )	bi	517	ctg7180000011694	141681	141043	639	80.19	bi	1263	ctg7180000002507	67985	68623	639	91.51	bi	1913	ctg7180000003986	37549	38187	639	91.51	bi	3470	ctg7180000005499	1338538	1337900	639	96.23	bi	789	ctg7180000004658	119593	118955	639	98.11	bi	2874	ctg7180000005437	99725	99087	639	91.04	bi
1187	+	1261436	1262638	401	1203	Coenzyme F390 synthetase	bi	516	ctg7180000011694	140820	139786	1035	93.6	bi	1271	ctg7180000002507	74673	75875	1203	93.75	bi	1921	ctg7180000003986	44238	45440	1203	93.75	bi	3463	ctg7180000005499	1333490	1332288	1203	96.25	bi	782	ctg7180000004658	114545	113343	1203	98	bi	2866	ctg7180000005437	93035	91953	1083	93.51	bi
1188	+	1262771	1263490	240	720	RNA polymerase sigma factor for flagellar operon	bi	515	ctg7180000011694	139623	138934	690	99.56	bi	1272	ctg7180000002507	76038	76727	690	99.56	bi	1922	ctg7180000003986	45603	46292	690	99.56	bi	3462	ctg7180000005499	1332155	1331436	720	99.58	bi	781	ctg7180000004658	113180	112491	690	100	bi	2865	ctg7180000005437	91702	90983	720	100	bi
1189	+	1263551	1264099	183	549	Flagellar biosynthesis protein FliZ	bi	514	ctg7180000011694	138873	138325	549	93.96	bi	1273	ctg7180000002507	76788	77336	549	93.96	bi	1923	ctg7180000003986	46353	46901	549	93.96	bi	3461	ctg7180000005499	1331375	1330827	549	97.25	bi	780	ctg7180000004658	112430	111882	549	100	bi	2864	ctg7180000005437	90922	90374	549	96.15	bi
1190	+	1264200	1264985	262	786	Cystine ABC transporter, periplasmic cystine-binding protein FliY	bi	513	ctg7180000011694	138206	137439	768	95.29	bi	1274	ctg7180000002507	77455	77820	366	99.05	bi	1924	ctg7180000003986	47020	47787	768	95.29	bi	3460	ctg7180000005499	1330708	1329941	768	98.43	bi	779	ctg7180000004658	111763	110996	768	98.04	bi	2863	ctg7180000005437	90255	89488	768	94.9	bi
1191	+	1265092	1266072	327	981	D-cysteine desulfhydrase (EC 4.4.1.15)	bi	512	ctg7180000011694	137331	136351	981	95.4	bi	1276	ctg7180000002507	78329	79309	981	94.79	bi	1925	ctg7180000003986	47895	48875	981	94.79	bi	3459	ctg7180000005499	1329833	1328853	981	97.24	bi	777	ctg7180000004658	110889	109909	981	98.47	bi	2862	ctg7180000005437	89380	88400	981	96.32	bi
1192	+	1266096	1266764	223	669	Cystine ABC transporter, permease protein	bi	511	ctg7180000011694	136329	135661	669	97.75	bi	1277	ctg7180000002507	79331	79999	669	97.75	bi	1926	ctg7180000003986	48897	49565	669	97.75	bi	3458	ctg7180000005499	1328829	1328161	669	100	bi	776	ctg7180000004658	109885	109217	669	100	bi	2861	ctg7180000005437	88378	87710	669	98.2	bi
1193	+	1266761	1267513	251	753	Cystine ABC transporter, ATP-binding protein	bi	510	ctg7180000011694	135664	134912	753	98.39	bi	1278	ctg7180000002507	79996	80748	753	97.99	bi	1927	ctg7180000003986	49562	50314	753	97.59	bi	3457	ctg7180000005499	1328164	1327412	753	95.58	bi	775	ctg7180000004658	109220	108468	753	97.99	bi	2860	ctg7180000005437	87713	86961	753	97.99	bi
1194	+	1267766	1268491	242	726	N-3-oxohexanoyl-L-homoserine lactone quorum-sensing transcriptional activator @ N-3-oxooctanoyl-L-homoserine lactone quorum-sensing transcriptional activator ## Regulatory activator SdiA	bi	509	ctg7180000011694	134659	133934	726	94.61	bi	1280	ctg7180000002507	81001	81726	726	95.44	bi	1928	ctg7180000003986	50566	51291	726	95.02	bi	3456	ctg7180000005499	1327160	1326435	726	97.51	bi	774	ctg7180000004658	108217	107492	726	98.34	bi	2859	ctg7180000005437	86673	85984	690	95.2	bi
1195	-	1268789	1268565	75	225	Putative cytoplasmic protein	bi	508	ctg7180000011694	133638	133862	225	85.14	bi	1281	ctg7180000002507	82023	81799	225	85.14	bi	1929	ctg7180000003986	51588	51364	225	85.14	bi	3455	ctg7180000005499	1326137	1326361	225	94.59	bi	773	ctg7180000004658	107194	107418	225	95.95	bi	2858	ctg7180000005437	85687	85911	225	87.84	bi
1196	+	1269273	1269929	219	657	BarA-associated response regulator UvrY (= GacA = SirA)	bi	507	ctg7180000011694	133157	132501	657	99.54	bi	1282	ctg7180000002507	82504	83160	657	99.54	bi	1930	ctg7180000003986	52070	52726	657	99.54	bi	3454	ctg7180000005499	1325654	1324998	657	100	bi	772	ctg7180000004658	106711	106055	657	99.54	bi	2857	ctg7180000005437	85204	84548	657	100	bi
1197	+	1269926	1271758	611	1833	Excinuclease ABC subunit C	bi	506	ctg7180000011694	132504	130672	1833	98.03	bi	1283	ctg7180000002507	83157	84989	1833	97.87	bi	1931	ctg7180000003986	52723	54555	1833	98.03	bi	3453	ctg7180000005499	1325001	1323169	1833	98.85	bi	771	ctg7180000004658	106058	104226	1833	99.18	bi	2856	ctg7180000005437	84485	82719	1767	97.96	bi
1198	+	1271815	1272363	183	549	CDP-diacylglycerol--glycerol-3-phosphate 3-phosphatidyltransferase (EC 2.7.8.5)	bi	505	ctg7180000011694	130615	130067	549	95.05	bi	1284	ctg7180000002507	85046	85594	549	95.05	bi	1932	ctg7180000003986	54612	55160	549	95.05	bi	3452	ctg7180000005499	1323112	1322564	549	95.05	bi	770	ctg7180000004658	104169	103621	549	100	bi	2855	ctg7180000005437	82554	82114	441	93.84	bi
1199	+	1273385	1273804	140	420	GCN5-related N-acetyltransferase	bi	503	ctg7180000011694	127403	126984	420	83.45	bi	1286	ctg7180000002507	87623	88042	420	85.29	bi	1936	ctg7180000003986	57190	57609	420	82.73	bi	3451	ctg7180000005499	1321545	1321126	420	85.61	bi	769	ctg7180000004658	102588	102169	420	94.24	bi	2854	ctg7180000005437	81476	81057	420	69.78	bi
1200	-	1275041	1273833	403	1209	Tyrosine-specific transport protein	bi	502	ctg7180000011694	125738	126946	1209	92.54	bi	1287	ctg7180000002507	89289	88081	1209	92.79	bi	1937	ctg7180000003986	58856	57648	1209	92.29	bi	3450	ctg7180000005499	1319886	1321094	1209	95.52	bi	768	ctg7180000004658	100931	102139	1209	96.52	bi	2853	ctg7180000005437	79811	81019	1209	92.79	bi
1201	-	1275776	1275279	166	498	Ferritin-like protein 2	bi	501	ctg7180000011694	124997	125494	498	99.39	bi	1288	ctg7180000002507	90029	89532	498	99.39	bi	1938	ctg7180000003986	59596	59099	498	99.39	bi	3449	ctg7180000005499	1319157	1319654	498	98.79	bi	766	ctg7180000004658	100200	100697	498	100	bi	2852	ctg7180000005437	79075	79572	498	98.78	bi
1202	-	1276374	1276039	112	336	Uncharacterized protein YecR	bi	500	ctg7180000011694	124376	124723	348	95.5	bi	1289	ctg7180000002507	90650	90303	348	95.5	bi	1939	ctg7180000003986	60202	59867	336	95.5	bi	3448	ctg7180000005499	1318559	1318894	336	98.2	bi	765	ctg7180000004658	99607	99942	336	98.2	bi	2851	ctg7180000005437	78446	78793	348	95.5	bi
1204	+	1278060	1278698	213	639	predicted 4-deoxy-L-threo-5-hexosulose-uronate ketol-isomerase (EC 5.3.1.17)	bi	498	ctg7180000011694	122697	122059	639	98.11	bi	1290	ctg7180000002508	251	889	639	98.11	bi	1941	ctg7180000003986	61897	62535	639	97.64	bi	3446	ctg7180000005499	1316872	1316234	639	99.53	bi	762+763	ctg7180000004658	97921	97284	378+243	99.2	bi	2849	ctg7180000005437	76772	76134	639	97.64	bi
1205	-	1280159	1278738	474	1422	Permeases of the major facilitator superfamily	bi	497	ctg7180000011694	120594	122015	1422	91.97	bi	1291	ctg7180000002508	2354	933	1422	91.33	bi	1942	ctg7180000003986	64000	62579	1422	91.12	bi	3445	ctg7180000005499	1314728	1316194	1467	95.56	bi	761	ctg7180000004658	95823	97244	1422	97.04	bi	2848	ctg7180000005437	74672	76093	1422	92.39	bi
1207	+	1280486	1280677	64	192	hypothetical protein	bi	495	ctg7180000011694	120116	119868	249	95.24	bi	1293	ctg7180000002508	2831	3079	249	95.24	bi	1944	ctg7180000003986	64478	64726	249	95.24	bi	3444	ctg7180000005499	1314294	1314046	249	98.41	bi	760	ctg7180000004658	95346	95098	249	96.83	bi	2846	ctg7180000005437	74193	73945	249	92.06	bi
1208	-	1281305	1280703	201	603	Transporter, LysE family	bi	494	ctg7180000011694	119238	119840	603	85.93	bi	1294	ctg7180000002508	3709	3107	603	84.92	bi	1945	ctg7180000003986	65356	64754	603	85.43	bi	3443	ctg7180000005499	1313417	1314019	603	89.5	bi	759	ctg7180000004658	94470	95072	603	93.5	bi	2845	ctg7180000005437	73314	73916	603	84.5	bi
1209	-	1282185	1281343	281	843	Transcriptional regulator, AraC family	bi	493	ctg7180000011694	118358	119200	843	88.45	bi	1295	ctg7180000002508	4591	3749	843	89.17	bi	1946	ctg7180000003986	66238	65396	843	88.81	bi	3442	ctg7180000005499	1312537	1313379	843	94.98	bi	758	ctg7180000004658	93590	94432	843	98.21	bi	2844	ctg7180000005437	72433	73275	843	88.81	bi
1210	-	1283627	1282284	448	1344	Putative Dcu family, anaerobic C4-dicarboxylate transporter	bi	492	ctg7180000011694	116913	118256	1344	96.87	bi	1296	ctg7180000002508	6036	4693	1344	97.32	bi	1947	ctg7180000003986	67683	66340	1344	97.32	bi	3441	ctg7180000005499	1311093	1312436	1344	98.21	bi	757	ctg7180000004658	92145	93488	1344	99.33	bi	2843	ctg7180000005437	70988	72331	1344	96.64	bi
1211	-	1284329	1283829	167	501	Ferritin-like protein 2	bi	491	ctg7180000011694	116199	116699	501	89.09	bi	1297	ctg7180000002508	6750	6250	501	89.63	bi	1948	ctg7180000003986	68397	67897	501	88.41	bi	3440	ctg7180000005499	1310433	1310894	462	98.03	bi	756	ctg7180000004658	91437	91937	501	93.29	bi	2842	ctg7180000005437	70430	70780	351	83.33	bi
1212	+	1284798	1285304	169	507	Cupin 2, conserved barrel domain protein	bi	489	ctg7180000011694	115300	114794	507	87.5	bi	1299	ctg7180000002508	7649	8155	507	87.5	bi	1950	ctg7180000003986	69296	69802	507	87.5	bi	3438	ctg7180000005499	1309498	1308992	507	92.86	bi	754	ctg7180000004658	90541	90035	507	92.86	bi	2840	ctg7180000005437	69209	68877	333	86.36	bi
1213	+	1285593	1286582	330	990	L-arabinose-binding periplasmic protein precursor AraF (TC 3.A.1.2.2)	bi	488	ctg7180000011694	114505	113516	990	99.7	bi	1300	ctg7180000002508	8444	9433	990	99.7	bi	1951	ctg7180000003986	70091	71080	990	99.39	bi	3437	ctg7180000005499	1308703	1307714	990	99.7	bi	753	ctg7180000004658	89746	88757	990	100	bi	2839	ctg7180000005437	68587	67598	990	100	bi
1214	+	1286645	1288159	505	1515	L-arabinose transport ATP-binding protein AraG (TC 3.A.1.2.2)	bi	487	ctg7180000011694	113452	111938	1515	98.21	bi	1301	ctg7180000002508	9497	11011	1515	98.61	bi	1952	ctg7180000003986	71144	72658	1515	98.61	bi	3436	ctg7180000005499	1307650	1306136	1515	98.41	bi	752	ctg7180000004658	88694	87180	1515	99.6	bi	2838	ctg7180000005437	67477	66020	1458	97.73	bi
1215	+	1288173	1289153	327	981	L-arabinose transport system permease protein (TC 3.A.1.2.2)	bi	486	ctg7180000011694	111924	110944	981	99.39	bi	1302	ctg7180000002508	11070	12005	936	99.36	bi	1953	ctg7180000003986	72672	73652	981	99.69	bi	3435	ctg7180000005499	1306077	1305142	936	99.68	bi	751	ctg7180000004658	87166	86186	981	100	bi	2837	ctg7180000005437	65961	65026	936	99.04	bi
1217	+	1290105	1291529	475	1425	Alpha,alpha-trehalose-phosphate synthase [UDP-forming] (EC 2.4.1.15)	bi	484	ctg7180000011694	109986	108562	1425	94.94	bi	1304	ctg7180000002508	12963	14387	1425	95.36	bi	1955	ctg7180000003986	74610	76034	1425	95.15	bi	3433	ctg7180000005499	1304189	1302765	1425	98.95	bi	750	ctg7180000004658	86010	83812	2199	99.79	bi	2835	ctg7180000005437	64068	62644	1425	97.89	bi
1218	-	1291995	1291573	141	423	Universal stress protein C	bi	483	ctg7180000011694	108090	108512	423	82.14	bi	1305	ctg7180000002508	14874	14452	423	81.43	bi	1956	ctg7180000003986	76522	76100	423	82.14	bi	3432	ctg7180000005499	1302302	1302724	423	84.29	bi	749	ctg7180000004658	83346	83768	423	96.43	bi	2834	ctg7180000005437	62176	62598	423	80	bi
1219	+	1292823	1293158	112	336	Flagellar transcriptional activator FlhD	bi	482	ctg7180000011694	107258	106923	336	99.1	bi	1306	ctg7180000002508	15706	16041	336	99.1	bi	1957	ctg7180000003986	77354	77689	336	99.1	bi	3431	ctg7180000005499	1301472	1301137	336	99.1	bi	748	ctg7180000004658	82518	82183	336	99.1	bi	2833	ctg7180000005437	61359	61009	351	98.2	bi
1220	+	1293162	1293743	194	582	Flagellar transcriptional activator FlhC	bi	481	ctg7180000011694	106919	106338	582	98.96	bi	1307	ctg7180000002508	16045	16626	582	98.96	bi	1958	ctg7180000003986	77693	78274	582	98.96	bi	3430	ctg7180000005499	1301133	1300552	582	99.48	bi	747	ctg7180000004658	82179	81598	582	100	bi	2832	ctg7180000005437	61005	60424	582	97.93	bi
1221	+	1293875	1294762	296	888	Flagellar motor rotation protein MotA	bi	480	ctg7180000011694	106205	105318	888	100	bi	1308	ctg7180000002508	16758	17645	888	98.98	bi	1959	ctg7180000003986	78530	79294	765	99.21	bi	3429	ctg7180000005499	1300420	1299533	888	100	bi	746	ctg7180000004658	81466	80579	888	100	bi	2831	ctg7180000005437	60169	59405	765	98.43	bi
1223	+	1295702	1297708	669	2007	Signal transduction histidine kinase CheA (EC 2.7.3.-)	bi	478	ctg7180000011694	104381	102369	2013	95.97	bi	1310	ctg7180000002508	18582	20594	2013	95.82	bi	1961	ctg7180000003986	80231	82243	2013	95.97	bi	3427	ctg7180000005499	1298593	1296593	2001	96.26	bi	744	ctg7180000004658	79639	77636	2004	98.95	bi	2830	ctg7180000005437	59408	56457	2952	96.72	bi
1224	+	1297737	1298240	168	504	Positive regulator of CheA protein activity (CheW)	bi	477	ctg7180000011694	102340	101837	504	99.4	bi	1311	ctg7180000002508	20623	21126	504	99.4	bi	1962	ctg7180000003986	82272	82775	504	99.4	bi	3426	ctg7180000005499	1296564	1296061	504	100	bi	743	ctg7180000004658	77607	77104	504	100	bi	2829	ctg7180000005437	56428	55925	504	99.4	bi
1225	+	1298637	1299203	189	567	Sigma-fimbriae uncharacterized paralogous subunit	bi	475	ctg7180000011694	101433	100867	567	97.87	bi	1312	ctg7180000002508	21531	22097	567	97.87	bi	1963	ctg7180000003986	83221	83745	525	98.85	bi	3425	ctg7180000005499	1295666	1295100	567	97.34	bi	742	ctg7180000004658	76720	76154	567	98.4	bi	2828	ctg7180000005437	55520	54954	567	93.09	bi
1227	+	1299792	1300550	253	759	Sigma-fimbriae chaperone protein	bi	473	ctg7180000011694	100272	99517	756	88.45	bi	1314	ctg7180000002508	22692	23447	756	88.84	bi	1965	ctg7180000003986	84340	85095	756	88.84	bi	3423	ctg7180000005499	1294508	1293750	759	93.65	bi	740	ctg7180000004658	75562	74804	759	95.63	bi	2826	ctg7180000005437	54191	53604	588	91.28	bi
1228	+	1300562	1302919	786	2358	Sigma-fimbriae usher protein	bi	472	ctg7180000011694	99505	97148	2358	90.19	bi	1315	ctg7180000002508	23459	25816	2358	90.57	bi	1966	ctg7180000003986	85107	87464	2358	90.57	bi	3422	ctg7180000005499	1293738	1291381	2358	94.39	bi	739	ctg7180000004658	74792	72435	2358	95.54	bi	2825	ctg7180000005437	53592	51235	2358	91.08	bi
1229	+	1302916	1303869	318	954	Sigma-fimbriae tip adhesin	bi	471	ctg7180000011694	97151	96198	954	88.01	bi	1317	ctg7180000002508	26262	26765	504	91.02	bi	1967	ctg7180000003986	87461	88414	954	87.07	bi	3421	ctg7180000005499	1291384	1290431	954	91.8	bi	738	ctg7180000004658	72438	71485	954	97.16	bi	2824	ctg7180000005437	51238	50285	954	89.59	bi
1230	+	1303966	1305636	557	1671	Methyl-accepting chemotaxis protein II (aspartate chemoreceptor protein)	bi	470	ctg7180000011694	96101	94434	1668	93.71	bi	1318	ctg7180000002508	26862	28529	1668	93.39	bi	1968	ctg7180000003986	88511	90178	1668	93.57	bi	3420	ctg7180000005499	1290334	1288664	1671	94.24	bi	737	ctg7180000004658	71388	69718	1671	96.58	bi	2823	ctg7180000005437	50188	48521	1668	92.5	bi
1231	+	1306061	1306783	241	723	Chemotaxis protein methyltransferase CheR (EC 2.1.1.80)	bi	469	ctg7180000011694	93901	93155	747	99.17	bi	1319	ctg7180000002508	29061	29807	747	99.17	bi	1969	ctg7180000003986	90711	91457	747	99.17	bi	3419	ctg7180000005499	1288285	1287515	771	99.17	bi	736	ctg7180000004658	69341	68571	771	100	bi	2822	ctg7180000005437	48120	47374	747	98.33	bi
1232	+	1306780	1307829	350	1050	Chemotaxis response regulator protein-glutamate methylesterase CheB (EC 3.1.1.61)	bi	468	ctg7180000011694	93158	92109	1050	99.43	bi	1320	ctg7180000002508	29804	30853	1050	99.43	bi	1970	ctg7180000003986	91454	92503	1050	99.43	bi	3418	ctg7180000005499	1287518	1286469	1050	99.71	bi	735	ctg7180000004658	68574	67525	1050	100	bi	2821	ctg7180000005437	47335	46328	1008	99.7	bi
1233	+	1307847	1308236	130	390	Chemotaxis regulator - transmits chemoreceptor signals to flagelllar motor components CheY	bi	467	ctg7180000011694	92091	91702	390	99.22	bi	1321	ctg7180000002508	30871	31260	390	99.22	bi	1971	ctg7180000003986	92521	92910	390	99.22	bi	3417	ctg7180000005499	1286451	1286062	390	100	bi	734	ctg7180000004658	67507	67118	390	100	bi	2820	ctg7180000005437	46310	45921	390	100	bi
1234	+	1308247	1308888	214	642	Chemotaxis response - phosphatase CheZ	bi	466	ctg7180000011694	91691	91050	642	98.59	bi	1322	ctg7180000002508	31271	31912	642	98.59	bi	1972	ctg7180000003986	92921	93562	642	98.59	bi	3416	ctg7180000005499	1286051	1285410	642	99.53	bi	733	ctg7180000004658	67107	66466	642	100	bi	2819	ctg7180000005437	45910	45269	642	99.06	bi
1235	+	1309123	1310169	349	1047	Flagellar biosynthesis protein FlhB	bi	464	ctg7180000011694	89827	88781	1047	93.68	bi	1325	ctg7180000002508	34617	35663	1047	93.68	bi	1975	ctg7180000003986	96267	97313	1047	93.68	bi	3415	ctg7180000005499	1285175	1284129	1047	97.41	bi	732	ctg7180000004658	66232	65186	1047	98.28	bi	2816	ctg7180000005437	42564	41518	1047	94.25	bi
1236	+	1310162	1312240	693	2079	Flagellar biosynthesis protein FlhA	bi	463	ctg7180000011694	88788	86710	2079	98.55	bi	1326	ctg7180000002508	35656	37734	2079	98.12	bi	1976	ctg7180000003986	97306	99384	2079	97.98	bi	3414	ctg7180000005499	1284136	1282058	2079	98.7	bi	731	ctg7180000004658	65193	63115	2079	99.86	bi	2815	ctg7180000005437	41525	39447	2079	98.41	bi
1237	+	1312240	1312641	134	402	Flagellar protein FlhE	bi	462	ctg7180000011694	86710	86312	399	81.2	bi	1327	ctg7180000002508	37734	38132	399	81.2	bi	1977	ctg7180000003986	99384	99782	399	81.2	bi	3413	ctg7180000005499	1282058	1281657	402	96.24	bi	730	ctg7180000004658	63115	62714	402	98.5	bi	2814	ctg7180000005437	39201	39049	153	84	bi
1238	+	1312916	1314502	529	1587	Rhamnogalacturonide transporter RhiT	bi	461	ctg7180000011694	86045	84459	1587	95.64	bi	1328	ctg7180000002508	38399	39985	1587	95.45	bi	1978	ctg7180000003986	100049	101635	1587	95.64	bi	3412	ctg7180000005499	1281206	1279797	1410	97.44	bi	729	ctg7180000004658	62262	60853	1410	98.29	bi	2813	ctg7180000005437	38575	37181	1395	95.26	bi
1239	+	1314502	1315641	380	1140	Rhamnogalacturonides degradation protein RhiN	bi	460	ctg7180000011694	84459	83320	1140	89.71	bi	1329	ctg7180000002508	39985	41124	1140	89.18	bi	1979	ctg7180000003986	101635	102774	1140	89.45	bi	3411	ctg7180000005499	1279797	1278658	1140	95.25	bi	728	ctg7180000004658	60853	59714	1140	96.57	bi	2812	ctg7180000005437	37181	36042	1140	91.03	bi
1240	+	1316244	1316870	209	627	hypothetical protein	bi	459	ctg7180000011694	82387	82091	297	90.72	bi	1330	ctg7180000002508	41740	42366	627	83.65	bi	1980	ctg7180000003986	103392	104018	627	83.65	bi	3410	ctg7180000005499	1277977	1277426	552	87.91	bi	727	ctg7180000004658	58690	58484	207	88.24	bi	2811	ctg7180000005437	34965	34813	153	94	bi
1241	-	1318670	1316937	578	1734	Arginyl-tRNA synthetase (EC 6.1.1.19)	bi	458	ctg7180000011694	80301	82034	1734	95.84	bi	1331	ctg7180000002508	44156	42423	1734	96.88	bi	1981	ctg7180000003986	105808	104075	1734	96.88	bi	3409	ctg7180000005499	1275627	1277360	1734	99.13	bi	726	ctg7180000004658	56684	58417	1734	99.31	bi	2810	ctg7180000005437	33022	34755	1734	97.05	bi
1243	+	1318856	1319419	188	564	Protein yecM	bi	457	ctg7180000011694	80114	79551	564	93.58	bi	1332	ctg7180000002508	44343	44906	564	93.05	bi	1982	ctg7180000003986	105995	106558	564	92.51	bi	3408	ctg7180000005499	1275441	1274878	564	97.86	bi	725	ctg7180000004658	56498	55935	564	95.16	bi	2809	ctg7180000005437	32836	32273	564	96.79	bi
1244	+	1319569	1320111	181	543	hypothetical protein	bi	456	ctg7180000011694	79403	78861	543	92.22	bi	1333	ctg7180000002508	45066	45608	543	92.78	bi	1983	ctg7180000003986	106718	107260	543	92.78	bi	3407	ctg7180000005499	1274728	1274186	543	94.44	bi	724	ctg7180000004658	55785	55243	543	98.33	bi	2808	ctg7180000005437	32127	31585	543	91.67	bi
1245	+	1320115	1321281	389	1167	Threonine dehydrogenase and related Zn-dependent dehydrogenases	bi	455	ctg7180000011694	78833	77691	1143	95.79	bi	1334	ctg7180000002508	45612	46778	1167	96.65	bi	1984	ctg7180000003986	107264	108430	1167	96.13	bi	3406	ctg7180000005499	1274182	1273016	1167	97.94	bi	723	ctg7180000004658	55239	54073	1167	97.94	bi	2807	ctg7180000005437	31428	30415	1014	96.44	bi
1246	-	1322317	1321271	349	1047	Putative aminotransferase	bi	454	ctg7180000011694	76550	77701	1152	85.55	bi	1335	ctg7180000002508	47919	46768	1152	85.26	bi	1985	ctg7180000003986	109571	108420	1152	85.55	bi	3405	ctg7180000005499	1271875	1273026	1152	93.35	bi	722	ctg7180000004658	52932	54083	1152	94.22	bi	2806	ctg7180000005437	29274	30425	1152	87.28	bi
1247	+	1322310	1322927	206	618	Cytoplasmic copper homeostasis protein cutC	bi	453	ctg7180000011694	76464	75724	741	87.8	bi	1336	ctg7180000002508	48005	48745	741	87.8	bi	1986	ctg7180000003986	109657	110397	741	87.32	bi	3404	ctg7180000005499	1271789	1271058	732	96.04	bi	721	ctg7180000004658	52846	52115	732	95.54	bi	2805	ctg7180000005437	29188	28448	741	89.27	bi
1248	+	1323127	1324827	567	1701	Chaperone protein hscC (Hsc62)	bi	452	ctg7180000011694	75508	73808	1701	90.28	bi	1337	ctg7180000002508	48962	50662	1701	90.46	bi	1987	ctg7180000003986	110614	112314	1701	90.28	bi	3403	ctg7180000005499	1270846	1269146	1701	95.23	bi	720	ctg7180000004658	51908	50208	1701	97	bi	2804	ctg7180000005437	28233	26533	1701	89.22	bi
1249	+	1324827	1326476	550	1650	DnaJ domain protein, putative	bi	451	ctg7180000011694	73808	71961	1848	68.49	bi	1338	ctg7180000002508	50662	52509	1848	69.15	bi	1988	ctg7180000003986	112314	114152	1839	68.24	bi	3402	ctg7180000005499	1269146	1267494	1653	84.5	bi	719	ctg7180000004658	50208	48559	1650	86.16	bi	2803	ctg7180000005437	26533	24692	1842	69.47	bi
1250	+	1326616	1327062	149	447	hypothetical protein	bi	450	ctg7180000011694	71790	71344	447	95.95	bi	1339	ctg7180000002508	52680	53126	447	95.95	bi	1989	ctg7180000003986	114322	114768	447	95.95	bi	3401	ctg7180000005499	1267343	1266897	447	97.97	bi	718	ctg7180000004658	48412	47966	447	100	bi	2802	ctg7180000005437	24523	24077	447	97.3	bi
1251	-	1328070	1327099	324	972	tRNA (5-methoxyuridine) 34 synthase	bi	449	ctg7180000011694	70335	71306	972	95.98	bi	1340	ctg7180000002508	54135	53164	972	96.59	bi	1990	ctg7180000003986	115777	114806	972	96.59	bi	3400	ctg7180000005499	1265889	1266860	972	98.76	bi	717	ctg7180000004658	46958	47929	972	98.76	bi	2801	ctg7180000005437	23064	24035	972	96.59	bi
1252	-	1328810	1328067	248	744	tRNA (uridine-5-oxyacetic acid methyl ester) 34 synthase	bi	448	ctg7180000011694	69595	70338	744	96.34	bi	1341	ctg7180000002508	54875	54132	744	96.75	bi	1991	ctg7180000003986	116517	115774	744	96.34	bi	3399	ctg7180000005499	1265149	1265892	744	99.19	bi	716	ctg7180000004658	46218	46961	744	99.19	bi	2800	ctg7180000005437	22324	23067	744	97.56	bi
1253	-	1329246	1328851	132	396	Putative inner membrane protein	bi	447	ctg7180000011694	69159	69554	396	95.42	bi	1342	ctg7180000002508	55311	54916	396	96.18	bi	1992	ctg7180000003986	116953	116558	396	96.18	bi	3398	ctg7180000005499	1264713	1265108	396	98.47	bi	715	ctg7180000004658	45782	46177	396	100	bi	2799	ctg7180000005437	21888	22283	396	98.47	bi
1254	-	1330132	1329314	273	819	COG1801: Uncharacterized conserved protein	bi	446	ctg7180000011694	68273	69091	819	94.12	bi	1343	ctg7180000002508	56197	55379	819	94.49	bi	1993	ctg7180000003986	117839	117021	819	94.12	bi	3397	ctg7180000005499	1263827	1264645	819	97.43	bi	714	ctg7180000004658	44896	45714	819	99.26	bi	2798	ctg7180000005437	21095	21820	726	95.44	bi
1255	-	1330695	1330129	189	567	Nicotinamidase/isochorismatase family protein	bi	445	ctg7180000011694	67710	68276	567	95.21	bi	1344	ctg7180000002508	56760	56194	567	94.68	bi	1994	ctg7180000003986	118402	117836	567	95.21	bi	3396	ctg7180000005499	1263264	1263830	567	98.4	bi	713	ctg7180000004658	44333	44899	567	98.4	bi	2797	ctg7180000005437	20439	21005	567	95.21	bi
1257	+	1330962	1332740	593	1779	Aspartyl-tRNA synthetase (EC 6.1.1.12)	bi	444	ctg7180000011694	67443	65647	1797	95.82	bi	1345	ctg7180000002508	57027	58823	1797	95.99	bi	1995	ctg7180000003986	118669	120465	1797	95.65	bi	3394	ctg7180000005499	1262998	1261220	1779	99.49	bi	711	ctg7180000004658	44066	42288	1779	99.32	bi	2796	ctg7180000005437	20121	18184	1938	96.35	bi
1258	+	1332742	1333185	148	444	Dihydroneopterin triphosphate pyrophosphohydolase type 2	bi	443	ctg7180000011694	65646	65203	444	93.88	bi	1346	ctg7180000002508	58824	59267	444	95.24	bi	1996	ctg7180000003986	120466	120909	444	95.24	bi	3393	ctg7180000005499	1261218	1260775	444	95.92	bi	710	ctg7180000004658	42286	41843	444	95.24	bi	2795	ctg7180000005437	18122	17739	384	95.28	bi
1259	+	1333213	1333953	247	741	FIG000859: hypothetical protein	bi	442	ctg7180000011694	65175	64435	741	99.59	bi	1347	ctg7180000002508	59295	60035	741	99.59	bi	1997	ctg7180000003986	120937	121677	741	99.59	bi	3392	ctg7180000005499	1260747	1260007	741	100	bi	709	ctg7180000004658	41815	41075	741	100	bi	2794	ctg7180000005437	17711	16971	741	100	bi
1260	+	1334042	1334563	174	522	Crossover junction endodeoxyribonuclease RuvC (EC 3.1.22.4)	bi	441	ctg7180000011694	64400	63879	522	98.84	bi	1348	ctg7180000002508	60067	60591	525	98.84	bi	1998	ctg7180000003986	121712	122233	522	98.84	bi	3391	ctg7180000005499	1259918	1259397	522	98.27	bi	708	ctg7180000004658	40986	40465	522	98.27	bi	2793	ctg7180000005437	16936	16415	522	98.84	bi
1261	+	1334709	1335320	204	612	Holliday junction DNA helicase RuvA	bi	440	ctg7180000011694	63734	63123	612	97.54	bi	1349	ctg7180000002508	60736	61346	612	97.04	bi	1999	ctg7180000003986	122378	122989	612	98.03	bi	3390	ctg7180000005499	1259252	1258641	612	98.52	bi	707	ctg7180000004658	40320	39709	612	99.51	bi	2792	ctg7180000005437	16270	15659	612	97.54	bi
1262	+	1335329	1336339	337	1011	Holliday junction DNA helicase RuvB	bi	439	ctg7180000011694	63114	62104	1011	98.51	bi	1350	ctg7180000002508	61355	62365	1011	98.81	bi	2000	ctg7180000003986	122998	124008	1011	98.51	bi	3389	ctg7180000005499	1258632	1257622	1011	98.81	bi	706	ctg7180000004658	39700	38690	1011	99.7	bi	2791	ctg7180000005437	15650	14640	1011	99.7	bi
1263	-	1337209	1336424	262	786	Zinc ABC transporter, inner membrane permease protein ZnuB	bi	438	ctg7180000011694	61250	62035	786	96.17	bi	1351	ctg7180000002508	63219	62434	786	96.17	bi	2001	ctg7180000003986	124863	124078	786	96.17	bi	3388	ctg7180000005499	1256752	1257537	786	96.93	bi	705	ctg7180000004658	37820	38605	786	98.47	bi	2790	ctg7180000005437	13770	14555	786	97.7	bi
1264	-	1337961	1337206	252	756	Zinc ABC transporter, ATP-binding protein ZnuC	bi	437	ctg7180000011694	60498	61253	756	97.21	bi	1352	ctg7180000002508	63971	63216	756	97.61	bi	2002	ctg7180000003986	125471	124860	612	96.55	bi	3387	ctg7180000005499	1256102	1256755	654	95.39	bi	704	ctg7180000004658	37212	37823	612	98.03	bi	2789	ctg7180000005437	13165	13773	609	96.04	bi
1265	+	1338040	1338984	315	945	Zinc ABC transporter, periplasmic-binding protein ZnuA	bi	436	ctg7180000011694	60419	59475	945	95.22	bi	1353	ctg7180000002508	64050	64994	945	95.22	bi	2003	ctg7180000003986	125694	126638	945	94.59	bi	3386	ctg7180000005499	1255921	1254977	945	97.13	bi	703	ctg7180000004658	36989	36045	945	98.73	bi	2788	ctg7180000005437	12891	11995	897	95.64	bi
1266	+	1339000	1340331	444	1332	Cell wall endopeptidase, family M23/M37	bi	435	ctg7180000011694	59459	58128	1332	96.39	bi	1354	ctg7180000002508	65010	66341	1332	97.74	bi	2004	ctg7180000003986	126654	127985	1332	97.74	bi	3385	ctg7180000005499	1254961	1253630	1332	98.65	bi	702	ctg7180000004658	36029	34698	1332	98.87	bi	2787	ctg7180000005437	11916	10654	1263	97.39	bi
1267	+	1340457	1341425	323	969	Lipid A biosynthesis (KDO) 2-(lauroyl)-lipid IVA acyltransferase (EC 2.3.1.-)	bi	434	ctg7180000011694	58002	57034	969	90.37	bi	1355	ctg7180000002508	66730	67434	705	89.74	bi	2005	ctg7180000003986	128111	129079	969	90.68	bi	3384	ctg7180000005499	1253504	1252536	969	92.24	bi	701	ctg7180000004658	34603	33605	999	92.16	bi	2786	ctg7180000005437	10527	9559	969	90.99	bi
1268	-	1342935	1341493	481	1443	Pyruvate kinase (EC 2.7.1.40)	bi	433	ctg7180000011694	55526	56968	1443	99.58	bi	1356	ctg7180000002508	68942	67500	1443	99.58	bi	2006	ctg7180000003986	130587	129145	1443	99.58	bi	3383	ctg7180000005499	1251026	1252468	1443	99.58	bi	700	ctg7180000004658	32096	33538	1443	100	bi	2736	ctg7180000005434	296238	297680	1443	99.79	bi
1269	-	1343931	1343065	289	867	Phosphogluconate repressor HexR, RpiR family	bi	432	ctg7180000011694	54531	55397	867	97.57	bi	1357	ctg7180000002508	69937	69071	867	97.57	bi	2007	ctg7180000003986	131582	130716	867	97.22	bi	3382	ctg7180000005499	1250030	1250896	867	98.96	bi	699	ctg7180000004658	31100	31966	867	98.96	bi	2735	ctg7180000005434	295243	296109	867	97.22	bi
1270	+	1344285	1345760	492	1476	Glucose-6-phosphate 1-dehydrogenase (EC 1.1.1.49)	bi	431	ctg7180000011694	54177	52702	1476	97.15	bi	1358	ctg7180000002508	70290	71765	1476	97.15	bi	2008	ctg7180000003986	131936	133411	1476	97.15	bi	3381	ctg7180000005499	1249676	1248201	1476	99.8	bi	698	ctg7180000004658	30746	29271	1476	99.8	bi	2734	ctg7180000005434	294888	293413	1476	97.15	bi
1271	+	1345995	1347806	604	1812	Phosphogluconate dehydratase (EC 4.2.1.12)	bi	430	ctg7180000011694	52471	50660	1812	96.52	bi	1359	ctg7180000002508	71996	73807	1812	96.68	bi	2009	ctg7180000003986	133642	135453	1812	96.35	bi	3380	ctg7180000005499	1247966	1246155	1812	97.68	bi	697	ctg7180000004658	29036	27225	1812	98.67	bi	2733	ctg7180000005434	293182	291371	1812	96.68	bi
1272	+	1347865	1348503	213	639	4-Hydroxy-2-oxoglutarate aldolase (EC 4.1.3.16) / 2-dehydro-3-deoxyphosphogluconate aldolase (EC 4.1.2.14)	bi	429	ctg7180000011694	50601	49963	639	97.17	bi	1360	ctg7180000002508	73866	74504	639	97.17	bi	2010	ctg7180000003986	135512	136150	639	97.17	bi	3379	ctg7180000005499	1246097	1245459	639	99.06	bi	696	ctg7180000004658	27166	26528	639	100	bi	2732	ctg7180000005434	291313	290675	639	96.7	bi
1273	-	1349735	1348557	393	1179	Phosphoribosylglycinamide formyltransferase 2 (EC 2.1.2.-)	bi	428	ctg7180000011694	48731	49909	1179	93.62	bi	1361	ctg7180000002508	75737	74559	1179	93.62	bi	2011	ctg7180000003986	137382	136204	1179	93.88	bi	3378	ctg7180000005499	1244272	1245405	1134	98.14	bi	695	ctg7180000004658	25297	26475	1179	98.21	bi	2731	ctg7180000005434	289445	290623	1179	93.62	bi
1274	+	1349868	1350218	117	351	DNA damage-inducible gene in SOS regulon, dependent on cyclic AMP and H-NS	bi	427	ctg7180000011694	48598	48248	351	90.52	bi	1362	ctg7180000002508	75870	76220	351	90.52	bi	2012	ctg7180000003986	137515	137865	351	90.52	bi	3377	ctg7180000005499	1244094	1243744	351	93.97	bi	694	ctg7180000004658	25164	24814	351	94.83	bi	2730	ctg7180000005434	289311	288961	351	87.07	bi
1275	+	1350584	1350931	116	348	Putative exported protein	bi	426	ctg7180000011694	47938	47591	348	87.83	bi	1363	ctg7180000002508	76597	76944	348	88.7	bi	2013	ctg7180000003986	138305	138652	348	88.7	bi	3376	ctg7180000005499	1243423	1243076	348	92.17	bi	693	ctg7180000004658	24532	24185	348	97.37	bi	2729	ctg7180000005434	288471	288229	243	93.75	bi
1276	+	1351046	1351726	227	681	hypothetical protein	bi	425	ctg7180000011694	47474	46791	684	95.15	bi	1364	ctg7180000002508	77061	77744	684	95.15	bi	2014	ctg7180000003986	138769	139452	684	95.15	bi	3375	ctg7180000005499	1242961	1242281	681	97.79	bi	692	ctg7180000004658	24070	23390	681	97.79	bi	2728	ctg7180000005434	288113	287430	684	94.71	bi
1277	+	1351816	1353879	688	2064	Protease II (EC 3.4.21.83)	bi	424	ctg7180000011694	46701	44638	2064	95.78	bi	1365	ctg7180000002508	77810	79897	2088	95.78	bi	2015	ctg7180000003986	139542	141605	2064	95.63	bi	3374	ctg7180000005499	1242191	1240128	2064	98.11	bi	691	ctg7180000004658	23300	21237	2064	98.84	bi	2727	ctg7180000005434	287364	285277	2088	95.92	bi
1278	-	1354538	1353876	221	663	Exodeoxyribonuclease X (EC 3.1.11.-)	bi	423	ctg7180000011694	43979	44641	663	98.64	bi	1366	ctg7180000002508	80556	79894	663	98.64	bi	2016	ctg7180000003986	142264	141602	663	98.64	bi	3373	ctg7180000005499	1239469	1240131	663	99.09	bi	690	ctg7180000004658	20578	21240	663	100	bi	2726	ctg7180000005434	284618	285280	663	97.73	bi
1279	-	1354841	1354611	77	231	DNA polymerase III theta subunit (EC 2.7.7.7)	bi	422	ctg7180000011694	43673	43903	231	96.05	bi	1367	ctg7180000002508	80862	80632	231	96.05	bi	2017	ctg7180000003986	142570	142340	231	96.05	bi	3372	ctg7180000005499	1239169	1239399	231	100	bi	689	ctg7180000004658	20275	20505	231	100	bi	2725	ctg7180000005434	284311	284541	231	96.05	bi
1281	+	1354988	1355362	125	375	Protein yobA precursor	bi	421	ctg7180000011694	43526	43152	375	91.94	bi	1368	ctg7180000002508	81009	81383	375	91.13	bi	2018	ctg7180000003986	142717	143091	375	91.94	bi	3371	ctg7180000005499	1239022	1238648	375	95.97	bi	687	ctg7180000004658	20128	19754	375	96.77	bi	2724	ctg7180000005434	284164	283790	375	88.71	bi
1282	+	1355367	1356236	290	870	Copper resistance protein D	bi	420	ctg7180000011694	43129	42278	852	81.63	bi	1369	ctg7180000002508	81406	82257	852	79.15	bi	2019	ctg7180000003986	143114	143965	852	79.86	bi	3370	ctg7180000005499	1238643	1237774	870	89.27	bi	686	ctg7180000004658	19749	18880	870	88.93	bi	2723	ctg7180000005434	283767	282916	852	78.45	bi
1283	+	1356251	1356589	113	339	Putative periplasmic or exported protein	bi	419	ctg7180000011694	42263	41925	339	98.21	bi	1370	ctg7180000002508	82272	82610	339	97.32	bi	2020	ctg7180000003986	143980	144318	339	98.21	bi	3369	ctg7180000005499	1237759	1237421	339	98.21	bi	685	ctg7180000004658	18865	18527	339	99.11	bi	2722	ctg7180000005434	282901	282563	339	96.43	bi
1287	+	1358703	1359347	215	645	Serine/threonine protein phosphatase 1 (EC 3.1.3.16)	bi	1144	ctg7180000011696	98566	97922	645	78.5	bi	1372	ctg7180000002508	83550	84194	645	79.44	bi	2021	ctg7180000003986	145258	145902	645	78.5	bi	3366	ctg7180000005499	1236450	1235815	636	82.71	bi	682	ctg7180000004658	16414	15770	645	93.46	bi	2721	ctg7180000005434	281586	280942	645	76.64	bi
1288	-	1359539	1359348	64	192	hypothetical protein	bi	1143	ctg7180000011696	97730	97921	192	93.65	bi	1373	ctg7180000002508	84386	84195	192	93.65	bi	2022	ctg7180000003986	146094	145903	192	93.65	bi	3365	ctg7180000005499	1235623	1235814	192	96.83	bi	681	ctg7180000004658	15578	15769	192	100	bi	2720	ctg7180000005434	280750	280941	192	92.06	bi
1289	-	1359903	1359664	80	240	hypothetical protein	bi	1142	ctg7180000011696	97380	97619	240	97.47	bi	1374	ctg7180000002508	84736	84497	240	97.47	bi	2023	ctg7180000003986	146444	146205	240	97.47	bi	3364	ctg7180000005499	1235259	1235498	240	97.47	bi	680	ctg7180000004658	15214	15453	240	100	bi	2719	ctg7180000005434	280400	280639	240	97.47	bi
1290	-	1361458	1360016	481	1443	Ribosomal RNA small subunit methyltransferase F (EC 2.1.1.-)	bi	1141	ctg7180000011696	95830	97269	1440	92.71	bi	1375	ctg7180000002508	86286	84847	1440	92.92	bi	2024	ctg7180000003986	147994	146555	1440	92.92	bi	3363	ctg7180000005499	1233704	1235146	1443	96.24	bi	679	ctg7180000004658	13659	15101	1443	97.5	bi	2718	ctg7180000005434	278925	280289	1365	94.27	bi
1291	-	1364169	1361536	878	2634	Paraquat-inducible protein B	bi	1140	ctg7180000011696	93120	95753	2634	97.38	bi	1376	ctg7180000002508	88996	86363	2634	97.26	bi	2025	ctg7180000003986	150704	148071	2634	97.38	bi	3362	ctg7180000005499	1230994	1233627	2634	99.32	bi	678	ctg7180000004658	10948	13581	2634	99.66	bi	2717	ctg7180000005434	276332	278770	2439	97.29	bi
1292	-	1365421	1364138	428	1284	Paraquat-inducible protein A	bi	1139	ctg7180000011696	91868	93151	1284	97.19	bi	1377	ctg7180000002508	90248	88965	1284	96.96	bi	2026	ctg7180000003986	151956	150673	1284	97.19	bi	3361	ctg7180000005499	1229742	1231025	1284	99.53	bi	677	ctg7180000004658	9696	10979	1284	99.53	bi	2716	ctg7180000005434	274999	276168	1170	97.43	bi
1293	+	1365550	1366044	165	495	COG1956, GAF domain-containing protein	bi	1138	ctg7180000011696	91739	91245	495	95.73	bi	1378	ctg7180000002508	90377	90871	495	95.12	bi	2027	ctg7180000003986	152085	152579	495	95.12	bi	3360	ctg7180000005499	1229613	1229119	495	98.17	bi	676	ctg7180000004658	9567	9073	495	98.17	bi	2714	ctg7180000005434	274705	274262	444	93.88	bi
1294	+	1366145	1366837	231	693	ProQ: influences osmotic activation of compatible solute ProP	bi	1137	ctg7180000011696	91144	90455	690	96.52	bi	1379	ctg7180000002508	90972	91661	690	96.96	bi	2028	ctg7180000003986	152680	153369	690	96.96	bi	3359	ctg7180000005499	1229018	1228329	690	97.39	bi	675	ctg7180000004658	8972	8280	693	99.57	bi	2713	ctg7180000005434	274161	273472	690	97.39	bi
1295	+	1366857	1368905	683	2049	Tail-specific protease precursor (EC 3.4.21.102)	bi	1136	ctg7180000011696	90483	88387	2097	96.92	bi	1380	ctg7180000002508	91633	93729	2097	97.07	bi	2029	ctg7180000003986	153341	155437	2097	97.07	bi	3358	ctg7180000005499	1228357	1226261	2097	98.53	bi	674	ctg7180000004658	8260	6212	2049	98.97	bi	2712	ctg7180000005434	273500	271404	2097	97.21	bi
1296	+	1369100	1369981	294	882	Probable protease HtpX (EC 3.4.24.-)	bi	1135	ctg7180000011696	88191	87313	879	99.32	bi	1381	ctg7180000002508	93925	94803	879	99.32	bi	2030	ctg7180000003986	155633	156511	879	99.32	bi	3357	ctg7180000005499	1226064	1225183	882	100	bi	673	ctg7180000004658	6013	5135	879	100	bi	2711	ctg7180000005434	271166	270327	840	100	bi
1297	+	1370234	1371025	264	792	Transcriptional regulator KdgR, KDG operon repressor	bi	1134	ctg7180000011696	87064	86273	792	98.48	bi	1382	ctg7180000002508	95051	95842	792	98.48	bi	2031	ctg7180000003986	156759	157550	792	98.48	bi	3356	ctg7180000005499	1224954	1224163	792	98.1	bi	672	ctg7180000004658	4885	4094	792	98.48	bi	2710	ctg7180000005434	270066	269275	792	98.48	bi
1298	-	1371321	1371082	80	240	hypothetical protein	bi	1133	ctg7180000011696	85974	86213	240	93.67	bi	1383	ctg7180000002508	96141	95902	240	93.67	bi	2032	ctg7180000003986	157849	157610	240	92.41	bi	3355	ctg7180000005499	1223886	1224125	240	96.2	bi	671	ctg7180000004658	3797	4036	240	94.94	bi	2709	ctg7180000005434	268977	269216	240	91.14	bi
1299	+	1371480	1371623	48	144	Putative inner membrane protein	bi	1132	ctg7180000011696	85815	85672	144	93.62	bi	1384	ctg7180000002508	96300	96443	144	93.62	bi	2033	ctg7180000003986	158008	158151	144	93.62	bi	3354	ctg7180000005499	1223727	1223584	144	95.74	bi	670	ctg7180000004658	3638	3495	144	93.62	bi	2708	ctg7180000005434	268842	268675	168	89.36	bi
1300	+	1371693	1371980	96	288	hypothetical protein	bi	1131	ctg7180000011696	85619	85332	288	85.26	bi	1385	ctg7180000002508	96496	96783	288	85.26	bi	2034	ctg7180000003986	158204	158491	288	85.26	bi	3353	ctg7180000005499	1223514	1223227	288	93.68	bi	669	ctg7180000004658	3428	3141	288	89.47	bi	2707	ctg7180000005434	268608	268327	282	86.32	bi
1301	+	1372001	1373008	336	1008	hypothetical protein	bi	1130	ctg7180000011696	85305	84304	1002	87.99	bi	1386	ctg7180000002508	96810	97811	1002	87.39	bi	2035	ctg7180000003986	158518	159519	1002	87.39	bi	3352	ctg7180000005499	1223206	1222196	1011	91.32	bi	668	ctg7180000004658	3120	2110	1011	92.51	bi	2706	ctg7180000005434	268300	267299	1002	87.69	bi
1303	+	1373685	1373894	70	210	Cold shock protein CspC	bi	1129	ctg7180000011696	83627	83418	210	100	bi	1387	ctg7180000002508	98489	98698	210	100	bi	2037	ctg7180000003986	160197	160406	210	100	bi	3351	ctg7180000005499	1221520	1221311	210	100	bi	667	ctg7180000004658	1435	1226	210	100	bi	2705	ctg7180000005434	266621	266412	210	100	bi
1304	+	1374048	1374863	272	816	Ribosomal RNA large subunit methyltransferase A (EC 2.1.1.51)	bi	1128	ctg7180000011696	83265	82450	816	83.39	bi	1388	ctg7180000002508	98851	99666	816	83.03	bi	2038	ctg7180000003986	160586	161374	789	82.82	bi	3350	ctg7180000005499	1221054	1220341	714	91.14	bi	666	ctg7180000004658	970	257	714	93.64	bi	2704	ctg7180000005434	266231	265443	789	83.21	bi
1305	-	1375423	1374860	188	564	Putative membrane protein	bi	1127	ctg7180000011696	81887	82453	567	94.68	bi	1389	ctg7180000002508	100229	99663	567	94.68	bi	2039	ctg7180000003986	161937	161371	567	94.68	bi	3349	ctg7180000005499	1219781	1220344	564	97.86	bi	665	ctg7180000004658	51	260	210	98.55	bi	2703	ctg7180000005434	264880	265446	567	92.55	bi
1306	-	1376257	1375799	153	459	hypothetical protein	bi	1126	ctg7180000011696	81053	81511	459	84.87	bi	1390	ctg7180000002508	101062	100604	459	84.21	bi	2040	ctg7180000003986	162771	162313	459	84.87	bi	3348	ctg7180000005499	1218947	1219405	459	91.45	bi	664	ctg7180000004657	181017	181475	459	95.39	bi	2702	ctg7180000005434	264046	264504	459	88.16	bi
1307	-	1377169	1376318	284	852	PTS system, mannose-specific IID component (EC 2.7.1.69)	bi	1125	ctg7180000011696	80141	80992	852	98.23	bi	1391	ctg7180000002508	101974	101123	852	97.88	bi	2041	ctg7180000003986	163683	162832	852	98.23	bi	3347	ctg7180000005499	1218035	1218886	852	98.23	bi	663	ctg7180000004657	180105	180956	852	99.65	bi	2701	ctg7180000005434	263125	263985	861	98.59	bi
1308	-	1377982	1377182	267	801	PTS system, mannose-specific IIC component (EC 2.7.1.69)	bi	1124	ctg7180000011696	79328	80128	801	97.74	bi	1392	ctg7180000002508	102787	101987	801	98.5	bi	2042	ctg7180000003986	164496	163696	801	97.74	bi	3346	ctg7180000005499	1217222	1218022	801	99.25	bi	662	ctg7180000004657	179292	180092	801	98.87	bi	2700	ctg7180000005434	262321	263121	801	98.87	bi
1309	-	1379009	1378047	321	963	PTS system, mannose-specific IIA component (EC 2.7.1.69) / PTS system, mannose-specific IIB component (EC 2.7.1.69)	bi	1123	ctg7180000011696	78300	79262	963	95.28	bi	1393	ctg7180000002508	103815	102853	963	95.6	bi	2043	ctg7180000003986	165524	164562	963	95.28	bi	3345	ctg7180000005499	1216195	1217157	963	97.19	bi	661	ctg7180000004657	178265	179227	963	98.12	bi	2699	ctg7180000005434	261293	262255	963	96.53	bi
1310	+	1379472	1381031	520	1560	Putative inner membrane protein	bi	1122	ctg7180000011696	77836	76274	1563	96.92	bi	1394	ctg7180000002508	104279	105841	1563	96.92	bi	2044	ctg7180000003986	165988	167550	1563	96.72	bi	3344	ctg7180000005499	1215732	1214173	1560	98.65	bi	660	ctg7180000004657	177802	176243	1560	99.42	bi	2698	ctg7180000005434	260830	259271	1560	97.11	bi
1311	-	1382633	1381035	533	1599	Rtn protein	bi	1121	ctg7180000011696	74672	76270	1599	88.35	bi	1395	ctg7180000002508	107443	105845	1599	89.29	bi	2045	ctg7180000003986	169152	167554	1599	88.91	bi	3343	ctg7180000005499	1212571	1214169	1599	89.85	bi	659	ctg7180000004657	174641	176239	1599	94.92	bi	2697	ctg7180000005434	257669	259267	1599	88.35	bi
1313 = 1312	-	1384129	1382765	455	1365	L-serine dehydratase 1 (EC 4.3.1.17)	bi	1120	ctg7180000011696	73176	74540	1365	97.58	bi	1396	ctg7180000002508	108873	107575	1299	97.45	bi	2046	ctg7180000003986	170649	169285	1365	97.58	bi	3342	ctg7180000005499	1211142	1212440	1299	100	bi	658	ctg7180000004657	173211	174509	1299	99.77	bi	2696	ctg7180000005434	256334	257536	1203	97	bi
1314	-	1384879	1384301	193	579	Hypothetical nudix hydrolase YeaB	bi	1119	ctg7180000011696	72426	73004	579	94.27	bi	1397	ctg7180000002508	109689	109111	579	95.31	bi	2047	ctg7180000003986	171399	170821	579	95.31	bi	3341	ctg7180000005499	1210326	1210904	579	97.92	bi	657	ctg7180000004657	172395	172973	579	98.44	bi	2695	ctg7180000005434	255536	256000	465	94.81	bi
1315	-	1386264	1384882	461	1383	Para-aminobenzoate synthase, aminase component (EC 2.6.1.85)	bi	1118	ctg7180000011696	71059	72423	1365	90.09	bi	1398	ctg7180000002508	111056	109692	1365	90.09	bi	2048	ctg7180000003986	172766	171402	1365	89.87	bi	3340	ctg7180000005499	1208959	1210323	1365	96.04	bi	656	ctg7180000004657	171010	172392	1383	96.74	bi	2694	ctg7180000005434	254055	255419	1365	91.19	bi
1316	+	1386337	1386519	61	183	hypothetical protein	bi	1117	ctg7180000011696	70966	70778	189	93.33	bi	1400	ctg7180000002508	111180	111368	189	93.33	bi	2049	ctg7180000003986	172859	173047	189	91.67	bi	3339	ctg7180000005499	1208868	1208683	186	95	bi	655	ctg7180000004657	170937	170752	186	98.33	bi	2693	ctg7180000005434	253962	253780	183	98.33	bi
1317	+	1386662	1387669	336	1008	3-oxoacyl-(acyl carrier protein) synthase (EC 2.3.1.41)	bi	1116	ctg7180000011696	70638	69631	1008	89.55	bi	1401	ctg7180000002508	111508	112515	1008	88.96	bi	2050	ctg7180000003986	173187	174194	1008	88.96	bi	3338	ctg7180000005499	1208541	1207534	1008	95.22	bi	654	ctg7180000004657	170609	169602	1008	97.91	bi	2692	ctg7180000005434	253638	252631	1008	87.46	bi
1318	+	1387666	1388670	335	1005	FIG036672: Nucleoside-diphosphate-sugar epimerase	bi	1115	ctg7180000011696	69634	68630	1005	88.29	bi	1402	ctg7180000002508	112512	113516	1005	88.59	bi	2051	ctg7180000003986	174191	175195	1005	87.99	bi	3337	ctg7180000005499	1207537	1206533	1005	96.4	bi	653	ctg7180000004657	169605	168601	1005	97.9	bi	2691	ctg7180000005434	252634	251630	1005	88.02	bi
1319	+	1388671	1389477	269	807	FIG003671: Metal-dependent hydrolase	bi	1114	ctg7180000011696	68628	67822	807	89.55	bi	1403	ctg7180000002508	113518	114324	807	89.18	bi	2052	ctg7180000003986	175197	176003	807	89.18	bi	3336	ctg7180000005499	1206532	1205726	807	95.52	bi	652	ctg7180000004657	168600	167794	807	95.52	bi	2690	ctg7180000005434	251557	250823	735	90.53	bi
1320	+	1389474	1390760	429	1287	Adenylate-forming enzyme	bi	1113	ctg7180000011696	67825	66539	1287	83.41	bi	1404+1405	ctg7180000002508	114321	115606	783+513	86.11	bi	2053	ctg7180000003986	176000	177286	1287	83.88	bi	3335	ctg7180000005499	1205729	1204443	1287	93.44	bi	651	ctg7180000004657	167797	166511	1287	93.46	bi	2689	ctg7180000005434	250826	249540	1287	82.86	bi
1321	+	1390757	1391374	206	618	Ser/Thr and Tyr protein phosphatase (dual specificity)	bi	1112	ctg7180000011696	66542	65925	618	78.05	bi	1407+1406	ctg7180000002508	115603	116219	201+390	84.21	bi	2054	ctg7180000003986	177283	177900	618	78.05	bi	3334	ctg7180000005499	1204446	1203784	663	90.73	bi	650	ctg7180000004657	166514	165852	663	90.73	bi	2688	ctg7180000005434	249486	248926	561	74.19	bi
1325	-	1395025	1394681	115	345	Putative translation initiation inhibitor	bi	1108	ctg7180000011696	62278	62622	345	97.37	bi	1411	ctg7180000002508	119866	119522	345	98.25	bi	2058	ctg7180000003986	181547	181203	345	98.25	bi	3333	ctg7180000005499	1203427	1203771	345	99.12	bi	649	ctg7180000004657	165498	165842	345	100	bi	2684	ctg7180000005434	245279	245623	345	99.12	bi
1326	+	1395156	1397066	637	1911	DinG family ATP-dependent helicase YoaA	bi	1107	ctg7180000011696	62148	60238	1911	97.48	bi	1412	ctg7180000002508	119996	121906	1911	97.48	bi	2059	ctg7180000003986	181677	183587	1911	97.8	bi	3332	ctg7180000005499	1203296	1201386	1911	98.9	bi	648	ctg7180000004657	165367	163457	1911	99.53	bi	2683	ctg7180000005434	245149	243239	1911	97.64	bi
1327	+	1397136	1397831	232	696	Inactive homolog of metal-dependent proteases, putative molecular chaperone	bi	1106	ctg7180000011696	60168	59473	696	93.94	bi	1413	ctg7180000002508	121976	122671	696	93.07	bi	2060	ctg7180000003986	183657	184352	696	93.07	bi	3331	ctg7180000005499	1201316	1200621	696	97.84	bi	647	ctg7180000004657	163387	162692	696	98.7	bi	2682	ctg7180000005434	243121	242474	648	93.02	bi
1328	+	1397872	1398456	195	585	Starvation lipoprotein Slp paralog	bi	1105	ctg7180000011696	59432	58845	588	90.77	bi	1414	ctg7180000002508	122712	123299	588	91.28	bi	2061	ctg7180000003986	184393	184980	588	91.79	bi	3330	ctg7180000005499	1200580	1199996	585	96.91	bi	646	ctg7180000004657	162651	162067	585	98.45	bi	2681	ctg7180000005434	242310	241849	462	93.46	bi
1329	+	1398662	1400347	562	1686	Long-chain-fatty-acid--CoA ligase (EC 6.2.1.3)	bi	1104	ctg7180000011696	58639	56954	1686	98.57	bi	1415	ctg7180000002508	123505	125190	1686	98.75	bi	2062	ctg7180000003986	185186	186871	1686	98.75	bi	3329	ctg7180000005499	1199790	1198105	1686	99.11	bi	645	ctg7180000004657	161861	160176	1686	99.47	bi	2680	ctg7180000005434	241643	239958	1686	98.22	bi
1330	+	1400418	1401539	374	1122	Ribonuclease D (EC 3.1.26.3)	bi	1103	ctg7180000011696	56871	55762	1110	93.5	bi	1416	ctg7180000002508	125273	126382	1110	92.68	bi	2063	ctg7180000003986	186942	188063	1122	93.57	bi	3328	ctg7180000005499	1198034	1196913	1122	95.98	bi	644	ctg7180000004657	160105	158984	1122	97.05	bi	2679	ctg7180000005434	239875	238763	1113	94.04	bi
1331	-	1401909	1401643	89	267	Cell division topological specificity factor MinE	bi	1102	ctg7180000011696	55393	55659	267	100	bi	1417	ctg7180000002508	126749	126483	267	100	bi	2064	ctg7180000003986	188432	188166	267	100	bi	3327	ctg7180000005499	1196543	1196809	267	98.86	bi	643	ctg7180000004657	158614	158880	267	100	bi	2678	ctg7180000005434	238395	238661	267	100	bi
1332	-	1402725	1401913	271	813	Septum site-determining protein MinD	bi	1101	ctg7180000011696	54577	55389	813	98.89	bi	1418	ctg7180000002508	127565	126753	813	98.89	bi	2065	ctg7180000003986	189248	188436	813	98.89	bi	3326	ctg7180000005499	1195727	1196539	813	99.63	bi	642	ctg7180000004657	157798	158610	813	99.63	bi	2677	ctg7180000005434	237579	238391	813	99.26	bi
1333	-	1403442	1402750	231	693	Septum site-determining protein MinC	bi	1100	ctg7180000011696	53857	54552	696	95.67	bi	1419	ctg7180000002508	128285	127590	696	95.67	bi	2066	ctg7180000003986	189968	189273	696	95.67	bi	3325	ctg7180000005499	1195001	1195702	702	96.57	bi	641	ctg7180000004657	157075	157773	699	97.84	bi	2676	ctg7180000005434	237084	237554	471	94.87	bi
1334	+	1403568	1403843	92	276	Protein YcgL	bi	1099	ctg7180000011696	53722	53456	267	93.18	bi	1420	ctg7180000002508	128420	128686	267	93.18	bi	2067	ctg7180000003986	190103	190369	267	93.18	bi	3324	ctg7180000005499	1194866	1194600	267	95.45	bi	640	ctg7180000004657	156940	156674	267	95.45	bi	2675	ctg7180000005434	236724	236458	267	94.32	bi
1335	+	1403960	1404619	220	660	FIG094199: Fumarylacetoacetate hydrolase	bi	1098	ctg7180000011696	53338	52679	660	90.87	bi	1421	ctg7180000002508	128805	129464	660	91.32	bi	2068	ctg7180000003986	190488	191147	660	91.32	bi	3323	ctg7180000005499	1194482	1193823	660	97.72	bi	639	ctg7180000004657	156558	155899	660	97.72	bi	2674	ctg7180000005434	236320	235661	660	95.89	bi
1336	+	1404708	1405154	149	447	YcgN (Fragment)	bi	1097	ctg7180000011696	52590	52144	447	96.62	bi	1422	ctg7180000002508	129553	129999	447	97.3	bi	2069	ctg7180000003986	191236	191682	447	97.3	bi	3322	ctg7180000005499	1193734	1193288	447	96.62	bi	638	ctg7180000004657	155810	155364	447	98.65	bi	2673	ctg7180000005434	235572	235126	447	98.65	bi
1338	-	1406828	1406295	178	534	Periplasmic thiol:disulfide oxidoreductase DsbB, required for DsbA reoxidation	bi	1095	ctg7180000011696	50479	51012	534	96.05	bi	1425	ctg7180000002508	131673	131140	534	96.05	bi	2071	ctg7180000003986	193356	192823	534	96.05	bi	3320	ctg7180000005499	1189462	1189995	534	97.74	bi	586	ctg7180000004657	104392	104925	534	98.31	bi	2672	ctg7180000005434	233760	233990	231	93.42	bi
1339	-	1408527	1406965	521	1563	Na+/H+ antiporter NhaB	bi	1094	ctg7180000011696	48780	50342	1563	96.73	bi	1426	ctg7180000002508	133372	131810	1563	96.92	bi	2072	ctg7180000003986	195054	193492	1563	97.12	bi	3319	ctg7180000005499	1187763	1189325	1563	98.08	bi	585	ctg7180000004657	102693	104255	1563	99.42	bi	2670	ctg7180000005434	231843	233321	1479	95.33	bi
1340	+	1408739	1409458	240	720	Transcriptional regulator for fatty acid degradation FadR, GntR family	bi	1093	ctg7180000011696	48568	47849	720	97.49	bi	1427	ctg7180000002508	133583	134302	720	97.91	bi	2073	ctg7180000003986	195265	195984	720	97.91	bi	3318	ctg7180000005499	1187551	1186832	720	98.74	bi	584	ctg7180000004657	102482	101763	720	99.58	bi	2669	ctg7180000005434	231547	230828	720	99.16	bi
1341	-	1411084	1409519	522	1566	FIG004684: SpoVR-like protein	bi	1092	ctg7180000011696	46222	47787	1566	97.89	bi	1428	ctg7180000002508	135929	134364	1566	97.7	bi	2074	ctg7180000003986	197611	196046	1566	97.89	bi	3317	ctg7180000005499	1185204	1186769	1566	99.04	bi	583	ctg7180000004657	100169	101704	1536	99.8	bi	2668	ctg7180000005434	229231	230766	1536	98.24	bi
1342	+	1411378	1412676	433	1299	D-amino acid dehydrogenase small subunit (EC 1.4.99.1)	bi	1091	ctg7180000011696	45928	44630	1299	98.84	bi	1429	ctg7180000002508	136223	137521	1299	98.61	bi	2075	ctg7180000003986	197905	199203	1299	98.84	bi	3316	ctg7180000005499	1184910	1183612	1299	99.31	bi	582	ctg7180000004657	99845	98547	1299	99.54	bi	2667	ctg7180000005434	228832	227609	1224	98.03	bi
1343	+	1412689	1413759	357	1071	Alanine racemase, catabolic (EC 5.1.1.1)	bi	1090	ctg7180000011696	44617	43547	1071	95.22	bi	1430	ctg7180000002508	137534	138604	1071	94.94	bi	2076	ctg7180000003986	199216	200286	1071	94.94	bi	3315	ctg7180000005499	1183599	1182529	1071	98.31	bi	581	ctg7180000004657	98534	97464	1071	98.6	bi	2666	ctg7180000005434	227596	226526	1071	94.94	bi
1344	-	1415562	1413832	577	1731	Cell volume regulation protein A	bi	1089	ctg7180000011696	41741	43471	1731	96.18	bi	1431	ctg7180000002508	140409	138679	1731	96.53	bi	2077	ctg7180000003986	202091	200361	1731	96.18	bi	3314	ctg7180000005499	1180728	1182458	1731	98.96	bi	580	ctg7180000004657	95663	97393	1731	99.65	bi	2665	ctg7180000005434	224825	226450	1626	96.86	bi
1345	+	1416111	1416404	98	294	hypothetical protein	bi	1086	ctg7180000011696	39352	39059	294	77.66	bi	1434	ctg7180000002508	142798	143091	294	79.79	bi	2080	ctg7180000003986	204489	204782	294	79.79	bi	3310	ctg7180000005499	1177693	1177400	294	92.78	bi	579	ctg7180000004657	95130	94837	294	96.91	bi	2662	ctg7180000005434	222248	221955	294	77.32	bi
[truncated: 2,082 more rows]
[truncated: 5 more columns]
