# Supplementary material for: Pan-genome analysis of the emerging foodborne pathogen Cronobacter spp. suggests a species-level bidirectional divergence driven by niche adaptation
Source: BMC Genomics. 2013 May 31;14:366. doi: 10.1186/1471-2164-14-366 (PMC3680222; doi:10.1186/1471-2164-14-366)
Supplement: Additional file 2: Table S2 — Feature tables of eight Cronobacter genomes. Annotated feature tables, generated by RAST, of the eight Cronobacter genomes used in this study. Each feature (column E) was assigned as a component of: a genomic region (GR, column A), the mobilome (column B), a plasmid (column C), or the core Cronobacter genome (column D); however, not all features could be assigned to one of these classifications. Several feature characteristics are presented. The feature table for each genome is given as a separate worksheet, named according to the particular strain. [file 1471-2164-14-366-S2.xls]

## Sheet: Cdubdub 23823 feature table
GR	Mobilome	Plasmids	Core	Feature ID	Type	Contig	Start	Stop	Frame	Strand	Length (bp)	Function	Subsystem	NCBI GI	locus
		pCTU1/pESA3		fig|413498.3.peg.1	CDS	ctg7180000011485	110	400	2	+	291	hypothetical protein	- none -
		pCTU1/pESA3		fig|413498.3.peg.2	CDS	ctg7180000011485	410	3616	2	+	3207	hypothetical protein	- none -
		pCTU1/pESA3		fig|413498.3.peg.3	CDS	ctg7180000011485	4304	3726	-2	-	579	TetR-family transcriptional regulator	- none -
		pCTU1/pESA3		fig|413498.3.peg.4	CDS	ctg7180000011485	4407	5306	3	+	900	probable integral membrane protein NMA1777	- none -
		pCTU1/pESA3		fig|413498.3.peg.5	CDS	ctg7180000011485	5943	5317	-3	-	627	transcriptional regulator, AraC family	- none -
		pCTU1/pESA3		fig|413498.3.peg.6	CDS	ctg7180000011485	6140	6547	2	+	408	hypothetical protein	- none -
		pCTU1/pESA3		fig|413498.3.peg.7	CDS	ctg7180000011485	7072	6584	-1	-	489	hypothetical protein	- none -
		pCTU1/pESA3		fig|413498.3.peg.8	CDS	ctg7180000011485	7256	7699	2	+	444	NUDIX hydrolase	- none -
		pCTU1/pESA3		fig|413498.3.peg.9	CDS	ctg7180000011485	10772	7704	-2	-	3069	RND efflux transporter	- none -
		pCTU1/pESA3		fig|413498.3.peg.10	CDS	ctg7180000011485	11317	10769	-1	-	549	Efflux membrane fusion protein, RND family	- none -
		pCTU1/pESA3		fig|413498.3.peg.11	CDS	ctg7180000011485	11921	11367	-2	-	555	Efflux membrane fusion protein, RND family	- none -
		pCTU1/pESA3		fig|413498.3.peg.12	CDS	ctg7180000011485	13196	12000	-2	-	1197	two-component system sensor protein	- none -
		pCTU1/pESA3		fig|413498.3.peg.13	CDS	ctg7180000011485	13885	13193	-1	-	693	two-component system regulatory protein	- none -
		pCTU1/pESA3		fig|413498.3.peg.14	CDS	ctg7180000011485	14034	14786	3	+	753	Outer membrane protein V	- none -
		pCTU1/pESA3		fig|413498.3.peg.15	CDS	ctg7180000011485	15005	15895	2	+	891	Putative transcriptional regulator	- none -
		pCTU1/pESA3		fig|413498.3.peg.16	CDS	ctg7180000011485	16342	15959	-1	-	384	hypothetical protein	- none -
		pCTU1/pESA3		fig|413498.3.peg.17	CDS	ctg7180000011485	16958	16398	-2	-	561	transcriptional regulator, (deoR-family)	- none -
		pCTU1/pESA3		fig|413498.3.peg.18	CDS	ctg7180000011485	17272	17141	-1	-	132	hypothetical protein	- none -
		pCTU1/pESA3		fig|413498.3.peg.19	CDS	ctg7180000011486	122	1186	2	+	1065	Diguanylate cyclase/phosphodiesterase domain 1 (GGDEF)	- none -
		pCTU1/pESA3		fig|413498.3.peg.20	CDS	ctg7180000011486	1810	1238	-1	-	573	hypothetical protein	- none -
		pCTU1/pESA3		fig|413498.3.peg.21	CDS	ctg7180000011486	2049	1810	-3	-	240	hypothetical protein	- none -
		pCTU1/pESA3		fig|413498.3.peg.22	CDS	ctg7180000011486	2641	3123	1	+	483	protein of unknown function DUF796	- none -
		pCTU1/pESA3		fig|413498.3.peg.23	CDS	ctg7180000011486	3142	4080	1	+	939	hypothetical protein	- none -
		pCTU1/pESA3		fig|413498.3.peg.24	CDS	ctg7180000011486	5071	4181	-1	-	891	Dihydrodipicolinate synthase (EC 4.2.1.52)	Lysine Biosynthesis DAP Pathway
		pCTU1/pESA3		fig|413498.3.peg.25	CDS	ctg7180000011486	5979	5101	-3	-	879	Permease of the drug/metabolite transporter (DMT) superfamily	- none -
		pCTU1/pESA3		fig|413498.3.peg.26	CDS	ctg7180000011486	6085	7419	1	+	1335	Transcriptional regulator GabR of GABA utilization (GntR family with aminotransferase-like domain)	Threonine degradation
		pCTU1/pESA3		fig|413498.3.peg.27	CDS	ctg7180000011486	7632	7808	3	+	177	hypothetical protein	- none -
		pCTU1/pESA3		fig|413498.3.peg.28	CDS	ctg7180000011487	785	1408	2	+	624	phosphoglycerate mutase family protein	- none -
		pCTU1/pESA3		fig|413498.3.peg.29	CDS	ctg7180000011487	1500	2267	3	+	768	INTEGRAL MEMBRANE PROTEIN (Rhomboid family)	- none -
		pCTU1/pESA3		fig|413498.3.peg.30	CDS	ctg7180000011487	2386	3444	1	+	1059	hypothetical protein	- none -
		pCTU1/pESA3		fig|413498.3.peg.31	CDS	ctg7180000011487	3978	3448	-3	-	531	probable acetyltransferase	- none -
		pCTU1/pESA3		fig|413498.3.peg.32	CDS	ctg7180000011487	4178	5383	2	+	1206	putative membrane protein	- none -
		pCTU1/pESA3		fig|413498.3.peg.33	CDS	ctg7180000011487	5506	6048	1	+	543	CpmJ protein	- none -
		pCTU1/pESA3		fig|413498.3.peg.34	CDS	ctg7180000011488	822	67	-3	-	756	Thiol:disulfide interchange protein DsbG precursor	Periplasmic disulfide interchange
		pCTU1/pESA3		fig|413498.3.peg.35	CDS	ctg7180000011488	1216	866	-1	-	351	hypothetical protein	- none -
		pCTU1/pESA3		fig|413498.3.peg.36	CDS	ctg7180000011488	1804	2049	1	+	246	hypothetical protein	- none -
		pCTU1/pESA3		fig|413498.3.peg.37	CDS	ctg7180000011488	2882	2124	-2	-	759	Iron(III) dicitrate transport ATP-binding protein FecE (TC 3.A.1.14.1)	Flavohaemoglobin
		pCTU1/pESA3		fig|413498.3.peg.38	CDS	ctg7180000011488	3343	2879	-1	-	465	Iron(III) dicitrate transport system permease protein fecD (TC 3.A.1.14.1)	- none -
		pCTU1/pESA3		fig|413498.3.peg.39	CDS	ctg7180000011488	3885	3343	-3	-	543	transport system permease protein	- none -
		pCTU1/pESA3		fig|413498.3.peg.40	CDS	ctg7180000011488	4925	3918	-2	-	1008	Iron compound ABC transporter, periplasmic iron compound-binding protein	- none -
		pCTU1/pESA3		fig|413498.3.peg.41	CDS	ctg7180000011489	236	1828	2	+	1593	Methyl-accepting chemotaxis protein	- none -
		pCTU1/pESA3		fig|413498.3.peg.42	CDS	ctg7180000011489	2071	1943	-1	-	129	hypothetical protein	- none -
		pCTU1/pESA3		fig|413498.3.peg.43	CDS	ctg7180000011489	2321	2205	-2	-	117	hypothetical protein	- none -
		pCTU1/pESA3		fig|413498.3.peg.44	CDS	ctg7180000011489	2449	3015	1	+	567	putative exported protein	- none -
		pCTU1/pESA3		fig|413498.3.peg.45	CDS	ctg7180000011489	3828	3025	-3	-	804	hypothetical protein	- none -
		pCTU1/pESA3		fig|413498.3.peg.46	CDS	ctg7180000011489	4274	3825	-2	-	450	putative RNA polymerase sigma factor	- none -
		pCTU1/pESA3		fig|413498.3.peg.47	CDS	ctg7180000011489	4958	4365	-2	-	594	Cytochrome B561	- none -
		pCTU1/pESA3		fig|413498.3.peg.48	CDS	ctg7180000011490	753	1	-3	-	753	Citrate-proton symporter	- none -
		pCTU1/pESA3		fig|413498.3.peg.49	CDS	ctg7180000011490	1806	2258	3	+	453	transcriptional regulator, putative	- none -
		pCTU1/pESA3		fig|413498.3.peg.50	CDS	ctg7180000011491	6	353	3	+	348	putative transport system membrane protein	- none -
		pCTU1/pESA3		fig|413498.3.peg.51	CDS	ctg7180000011491	505	1338	1	+	834	Beta-glucoside bgl operon antiterminator, BglG family	Beta-Glucoside Metabolism
		pCTU1/pESA3		fig|413498.3.peg.52	CDS	ctg7180000011491	2693	1740	-2	-	954	hypothetical protein	- none -
		pCTU1/pESA3		fig|413498.3.peg.53	CDS	ctg7180000011492	47	847	2	+	801	Uncharacterized protein ImpH/VasB	Type VI secretion systems
		pCTU1/pESA3		fig|413498.3.peg.54	CDS	ctg7180000011525	961	14	-1	-	948	hemolysin/hemagglutinin-like protein HecA precursor	- none -
		pCTU1/pESA3		fig|413498.3.peg.55	CDS	ctg7180000011526	1765	1580	-1	-	186	hypothetical protein	- none -
		pCTU1/pESA3		fig|413498.3.peg.56	CDS	ctg7180000011649	280	59	-1	-	222	hypothetical protein	- none -
		pCTU1/pESA3		fig|413498.3.peg.57	CDS	ctg7180000011653	421	20	-1	-	402	hypothetical protein	- none -
		pCTU1/pESA3		fig|413498.3.peg.58	CDS	ctg7180000011689	111	530	3	+	420	Hemolysin	- none -
		pCTU1/pESA3		fig|413498.3.peg.59	CDS	ctg7180000011689	2696	2851	2	+	156	hypothetical protein	- none -
			60	fig|413498.3.peg.60	CDS	ctg7180000011690	1348	2376	1	+	1029	UDP-N-acetylenolpyruvoylglucosamine reductase (EC 1.1.1.158)	UDP-N-acetylmuramate from Fructose-6-phosphate Biosynthesis; <br>Peptidoglycan Biosynthesis
			61	fig|413498.3.peg.61	CDS	ctg7180000011690	2373	3335	3	+	963	Biotin-protein ligase (EC 6.3.4.15) / Biotin operon repressor	Biotin biosynthesis; <br>Biotin biosynthesis
			62	fig|413498.3.peg.62	CDS	ctg7180000011690	4327	3371	-1	-	957	Pantothenate kinase (EC 2.7.1.33)	Coenzyme A Biosynthesis
			63+64	fig|413498.3.peg.63	CDS	ctg7180000011690	5342	5794	2	+	453	Translation elongation factor Tu	- none -
			63+64	fig|413498.3.peg.64	CDS	ctg7180000011690	5795	6526	2	+	732	Translation elongation factor Tu	- none -
			65	fig|413498.3.peg.65	CDS	ctg7180000011690	6761	7144	2	+	384	Preprotein translocase subunit SecE (TC 3.A.5.1.1)	- none -
			66	fig|413498.3.peg.66	CDS	ctg7180000011690	7146	7691	3	+	546	Transcription antitermination protein NusG	Transcription factors bacterial
				fig|413498.3.peg.67	CDS	ctg7180000011690	7842	8270	3	+	429	LSU ribosomal protein L11p (L12e)	Ribosome LSU bacterial
				fig|413498.3.peg.68	CDS	ctg7180000011690	8274	8978	3	+	705	LSU ribosomal protein L1p (L10Ae)	Ribosome LSU bacterial
				fig|413498.3.peg.69	CDS	ctg7180000011690	9270	9767	3	+	498	LSU ribosomal protein L10p (P0)	Ribosome LSU bacterial
				fig|413498.3.peg.70	CDS	ctg7180000011690	9834	10202	3	+	369	LSU ribosomal protein L7/L12 (L23e)	Ribosome LSU bacterial
				fig|413498.3.peg.71	CDS	ctg7180000011690	10520	14548	2	+	4029	DNA-directed RNA polymerase beta subunit (EC 2.7.7.6)	RNA polymerase bacterial
			72	fig|413498.3.peg.72	CDS	ctg7180000011691	5791	5675	-1	-	117	hypothetical protein	- none -
			73	fig|413498.3.peg.73	CDS	ctg7180000011691	6616	6954	1	+	339	Protein yifE	- none -
			74	fig|413498.3.peg.74	CDS	ctg7180000011691	8552	7032	-2	-	1521	MG(2+) CHELATASE FAMILY PROTEIN / ComM-related protein	- none -
			75	fig|413498.3.peg.75	CDS	ctg7180000011691	9221	10786	2	+	1566	Acetolactate synthase large subunit (EC 2.2.1.6)	Acetoin, butanediol metabolism; <br>Branched-Chain Amino Acid Biosynthesis
			76	fig|413498.3.peg.76	CDS	ctg7180000011691	10783	11040	1	+	258	Acetolactate synthase small subunit (EC 2.2.1.6)	Acetoin, butanediol metabolism; <br>Branched-Chain Amino Acid Biosynthesis
			77	fig|413498.3.peg.77	CDS	ctg7180000011691	11061	11990	3	+	930	Branched-chain amino acid aminotransferase (EC 2.6.1.42)	Methionine Salvage; <br>Alanine biosynthesis; <br>Branched-Chain Amino Acid Biosynthesis; <br>Dehydrogenase complexes; <br>Pyruvate Alanine Serine Interconversions; <br>Leucine Biosynthesis
			78	fig|413498.3.peg.78	CDS	ctg7180000011691	12056	13906	2	+	1851	Dihydroxy-acid dehydratase (EC 4.2.1.9)	Branched-Chain Amino Acid Biosynthesis
			79	fig|413498.3.peg.79	CDS	ctg7180000011691	13909	15453	1	+	1545	Threonine dehydratase biosynthetic (EC 4.3.1.19)	Branched-Chain Amino Acid Biosynthesis
				fig|413498.3.peg.80	CDS	ctg7180000011691	16343	15450	-2	-	894	HTH-type transcriptional regulator IlvY	Alanine biosynthesis
			81	fig|413498.3.peg.81	CDS	ctg7180000011691	16607	18082	2	+	1476	Ketol-acid reductoisomerase (EC 1.1.1.86)	Coenzyme A Biosynthesis; <br>Branched-Chain Amino Acid Biosynthesis
			82	fig|413498.3.peg.82	CDS	ctg7180000011691	18493	18212	-1	-	282	Peptidyl-prolyl cis-trans isomerase ppiC (EC 5.2.1.8)	Peptidyl-prolyl cis-trans isomerase
			83	fig|413498.3.peg.83	CDS	ctg7180000011691	18612	20633	3	+	2022	ATP-dependent DNA helicase Rep	DNA repair, bacterial UvrD and related helicases
			84	fig|413498.3.peg.84	CDS	ctg7180000011691	22176	20692	-3	-	1485	Guanosine-5&#39;-triphosphate,3&#39;-diphosphate pyrophosphatase (EC 3.6.1.40)	Phosphate metabolism; <br>Stringent Response, (p)ppGpp metabolism
			85	fig|413498.3.peg.85	CDS	ctg7180000011691	23432	22182	-2	-	1251	ATP-dependent RNA helicase RhlB	ATP-dependent RNA helicases, bacterial
			86	fig|413498.3.peg.86	CDS	ctg7180000011691	23565	23894	3	+	330	thioredoxin	- none -
			87	fig|413498.3.peg.87	CDS	ctg7180000011691	24250	25509	1	+	1260	Transcription termination factor Rho	Transcription factors bacterial
			88	fig|413498.3.peg.88	CDS	ctg7180000011691	25760	26860	2	+	1101	Undecaprenyl-phosphate N-acetylglucosaminyl 1-phosphate transferase (EC 2.7.8.-)	- none -
			89	fig|413498.3.peg.89	CDS	ctg7180000011691	26983	27927	1	+	945	regulator of length of O-antigen component of lipopolysaccharide chains	KDO2-Lipid A biosynthesis
			90	fig|413498.3.peg.90	CDS	ctg7180000011691	28030	29115	1	+	1086	UDP-N-acetylglucosamine 2-epimerase (EC 5.1.3.14)	Sialic Acid Metabolism
			91	fig|413498.3.peg.91	CDS	ctg7180000011691	29112	30374	3	+	1263	UDP-N-acetyl-D-mannosamine dehydrogenase (EC 1.1.1.-)	- none -
13				fig|413498.3.peg.92	CDS	ctg7180000011691	30371	31438	2	+	1068	dTDP-glucose 4,6-dehydratase (EC 4.2.1.46)	dTDP-rhamnose synthesis; <br>Rhamnose containing glycans
13				fig|413498.3.peg.93	CDS	ctg7180000011691	31457	32338	2	+	882	Glucose-1-phosphate thymidylyltransferase (EC 2.7.7.24)	dTDP-rhamnose synthesis; <br>Rhamnose containing glycans
			94	fig|413498.3.peg.94	CDS	ctg7180000011691	32316	32999	3	+	684	Lipopolysaccharide biosynthesis protein RffC	- none -
			95	fig|413498.3.peg.95	CDS	ctg7180000011691	33053	34135	2	+	1083	Lipopolysaccharide biosynthesis protein RffA	- none -
			96	fig|413498.3.peg.96	CDS	ctg7180000011691	34158	35387	3	+	1230	WzxE protein	- none -
			97	fig|413498.3.peg.97	CDS	ctg7180000011691	35384	36460	2	+	1077	4-alpha-L-fucosyltransferase (EC 2.4.1.-)	- none -
			98	fig|413498.3.peg.98	CDS	ctg7180000011691	36457	37821	1	+	1365	Putative ECA polymerase	- none -
			99	fig|413498.3.peg.99	CDS	ctg7180000011691	37836	38576	3	+	741	Probable UDP-N-acetyl-D-mannosaminuronic acid transferase (EC 2.4.1.-)	- none -
			100	fig|413498.3.peg.100	CDS	ctg7180000011691	38806	40191	1	+	1386	Probable transport protein yifK	- none -
			101	fig|413498.3.peg.101	CDS	ctg7180000011691	42785	41589	-2	-	1197	Homolog of E. coli HemY protein	Heme and Siroheme Biosynthesis
			102	fig|413498.3.peg.102	CDS	ctg7180000011691	43984	42785	-1	-	1200	Homolog of E. coli HemX protein	- none -
			103	fig|413498.3.peg.103	CDS	ctg7180000011691	44700	43981	-3	-	720	Uroporphyrinogen-III synthase (EC 4.2.1.75)	Heme and Siroheme Biosynthesis
			104	fig|413498.3.peg.104	CDS	ctg7180000011691	45683	44742	-2	-	942	Porphobilinogen deaminase (EC 2.5.1.61)	Heme and Siroheme Biosynthesis
			105	fig|413498.3.peg.105	CDS	ctg7180000011691	45965	48511	2	+	2547	Adenylate cyclase (EC 4.6.1.1)	cAMP signaling in bacteria
			106	fig|413498.3.peg.106	CDS	ctg7180000011691	48832	48512	-1	-	321	Frataxin homolog CyaY, facilitates iron supply for heme A synthesis or Fe-S cluster assembly	Biogenesis of cytochrome c oxidases
			107	fig|413498.3.peg.107	CDS	ctg7180000011691	48999	49202	3	+	204	Putative lipoprotein	- none -
			108	fig|413498.3.peg.108	CDS	ctg7180000011691	49235	50059	2	+	825	Diaminopimelate epimerase (EC 5.1.1.7)	CBSS-323850.3.peg.3269; <br>Lysine Biosynthesis DAP Pathway
			109	fig|413498.3.peg.109	CDS	ctg7180000011691	50056	50760	1	+	705	Protein of unknown function DUF484	CBSS-323850.3.peg.3269
			110	fig|413498.3.peg.110	CDS	ctg7180000011691	50757	51662	3	+	906	Tyrosine recombinase xerC	- none -
			111	fig|413498.3.peg.111	CDS	ctg7180000011691	51662	52378	2	+	717	2-haloalkanoic acid dehalogenase (EC 3.8.1.2)	CBSS-323850.3.peg.3269
			112	fig|413498.3.peg.112	CDS	ctg7180000011691	52515	54677	3	+	2163	ATP-dependent DNA helicase UvrD/PcrA	DNA repair, bacterial UvrD and related helicases
				fig|413498.3.peg.113	CDS	ctg7180000011691	54851	54738	-2	-	114	hypothetical protein	- none -
				fig|413498.3.peg.114	CDS	ctg7180000011691	55173	55006	-3	-	168	hypothetical protein	- none -
			115	fig|413498.3.peg.115	CDS	ctg7180000011691	55141	56106	1	+	966	Magnesium and cobalt transport protein CorA	- none -
			116	fig|413498.3.peg.116	CDS	ctg7180000011691	56567	56163	-2	-	405	hypothetical protein	- none -
			117	fig|413498.3.peg.117	CDS	ctg7180000011691	56966	56625	-2	-	342	hypothetical protein	- none -
			118	fig|413498.3.peg.118	CDS	ctg7180000011691	58089	57196	-3	-	894	Protein rarD	- none -
			119	fig|413498.3.peg.119	CDS	ctg7180000011691	58612	58142	-1	-	471	putative protein PaaI, possibly involved in aromatic compounds catabolism	- none -
			120	fig|413498.3.peg.120	CDS	ctg7180000011691	58792	59661	1	+	870	Phospholipase A1 precursor (EC 3.1.1.32, EC 3.1.1.4); Outer membrane phospholipase A	Triacylglycerol metabolism
			121	fig|413498.3.peg.121	CDS	ctg7180000011691	59729	61558	2	+	1830	ATP-dependent DNA helicase RecQ	DNA repair, bacterial RecFOR pathway; <br>DNA-replication
			122	fig|413498.3.peg.122	CDS	ctg7180000011691	61617	62237	3	+	621	Threonine efflux protein	- none -
			123	fig|413498.3.peg.123	CDS	ctg7180000011691	62858	62238	-2	-	621	Homoserine/homoserine lactone efflux protein	- none -
			124	fig|413498.3.peg.124	CDS	ctg7180000011691	63025	63960	1	+	936	Lysophospholipase L2 (EC 3.1.1.5)	Triacylglycerol metabolism
			125	fig|413498.3.peg.125	CDS	ctg7180000011691	64010	64810	2	+	801	Cof protein, HD superfamily hydrolase	Housecleaning nucleoside triphosphate pyrophosphatases
				fig|413498.3.peg.126	CDS	ctg7180000011691	64889	65821	2	+	933	hypothetical protein	- none -
			127	fig|413498.3.peg.127	CDS	ctg7180000011691	66662	65709	-2	-	954	Transcriptional activator MetR	- none -
			128	fig|413498.3.peg.128	CDS	ctg7180000011691	66940	69201	1	+	2262	5-methyltetrahydropteroyltriglutamate--homocysteine methyltransferase (EC 2.1.1.14)	Methionine Biosynthesis
			129	fig|413498.3.peg.129	CDS	ctg7180000011691	70182	69364	-3	-	819	Dienelactone hydrolase family	- none -
				fig|413498.3.peg.130	CDS	ctg7180000011691	70162	70281	1	+	120	hypothetical protein	- none -
			131	fig|413498.3.peg.131	CDS	ctg7180000011691	70443	71198	3	+	756	Uridine phosphorylase (EC 2.4.2.3)	pyrimidine conversions
			132	fig|413498.3.peg.132	CDS	ctg7180000011691	71344	72777	1	+	1434	DNA recombination protein RmuC	DNA repair, bacterial
			133	fig|413498.3.peg.133	CDS	ctg7180000011691	72867	73622	3	+	756	Ubiquinone/menaquinone biosynthesis methyltransferase UbiE (EC 2.1.1.-)	Ubiquinone Biosynthesis; <br>Menaquinone and Phylloquinone Biosynthesis
			134	fig|413498.3.peg.134	CDS	ctg7180000011691	73634	74239	2	+	606	Protein YigP (COG3165) clustered with ubiquinone biosynthetic genes	Ubiquinone Biosynthesis
			135	fig|413498.3.peg.135	CDS	ctg7180000011691	74236	75876	1	+	1641	Ubiquinone biosynthesis monooxygenase UbiB	Ubiquinone Biosynthesis
			136	fig|413498.3.peg.136	CDS	ctg7180000011691	75953	76216	2	+	264	Twin-arginine translocation protein TatA	Twin-arginine translocation system
			137	fig|413498.3.peg.137	CDS	ctg7180000011691	76220	76804	2	+	585	Twin-arginine translocation protein TatB	Twin-arginine translocation system
			138	fig|413498.3.peg.138	CDS	ctg7180000011691	76806	77564	3	+	759	Twin-arginine translocation protein TatC	Twin-arginine translocation system
			139	fig|413498.3.peg.139	CDS	ctg7180000011691	77593	78396	1	+	804	Deoxyribonuclease TatD	Twin-arginine translocation system; <br>YcfH
			140	fig|413498.3.peg.140	CDS	ctg7180000011691	78552	78851	3	+	300	hypothetical protein	- none -
			141	fig|413498.3.peg.141	CDS	ctg7180000011691	79387	78899	-1	-	489	Transcriptional activator RfaH	Transcription factors bacterial
			142	fig|413498.3.peg.142	CDS	ctg7180000011691	79571	81055	2	+	1485	3-polyprenyl-4-hydroxybenzoate carboxy-lyase (EC 4.1.1.-)	Ubiquinone Biosynthesis
			143	fig|413498.3.peg.143	CDS	ctg7180000011691	81101	81802	2	+	702	NAD(P)H-flavin reductase (EC 1.5.1.29) (EC 1.16.1.3)	- none -
			144	fig|413498.3.peg.144	CDS	ctg7180000011691	82179	81832	-3	-	348	hypothetical protein	- none -
			145	fig|413498.3.peg.145	CDS	ctg7180000011691	83571	82408	-3	-	1164	3-ketoacyl-CoA thiolase (EC 2.3.1.16) @ Acetyl-CoA acetyltransferase (EC 2.3.1.9)	Isoprenoid Biosynthesis; <br>Biotin biosynthesis; <br>Butanol Biosynthesis; <br>Serine-glyoxylate cycle; <br>Serine-glyoxylate cycle; <br>Polyhydroxybutyrate metabolism; <br>Polyhydroxybutyrate metabolism; <br>Acetyl-CoA fermentation to Butyrate
			146	fig|413498.3.peg.146	CDS	ctg7180000011691	85771	83582	-1	-	2190	Enoyl-CoA hydratase (EC 4.2.1.17) / Delta(3)-cis-delta(2)-trans-enoyl-CoA isomerase (EC 5.3.3.8) / 3-hydroxyacyl-CoA dehydrogenase (EC 1.1.1.35) / 3-hydroxybutyryl-CoA epimerase (EC 5.1.2.3)	Butanol Biosynthesis; <br>Polyhydroxybutyrate metabolism; <br>Polyhydroxybutyrate metabolism; <br>Polyhydroxybutyrate metabolism; <br>Acetyl-CoA fermentation to Butyrate; <br>Acetyl-CoA fermentation to Butyrate; <br>Acetyl-CoA fermentation to Butyrate
			147	fig|413498.3.peg.147	CDS	ctg7180000011691	85961	87292	2	+	1332	Xaa-Pro dipeptidase PepQ (EC 3.4.13.9)	Dipeptidases (EC 3.4.13.-)
			148	fig|413498.3.peg.148	CDS	ctg7180000011691	87292	87903	1	+	612	hypothetical conserved protein COG1739	- none -
			149	fig|413498.3.peg.149	CDS	ctg7180000011691	87943	89394	1	+	1452	Potassium uptake protein TrkH	Potassium homeostasis
			150	fig|413498.3.peg.150	CDS	ctg7180000011691	89408	89941	2	+	534	Protoporphyrinogen IX oxidase, oxygen-independent, HemG (EC 1.3.-.-)	Heme and Siroheme Biosynthesis
			151	fig|413498.3.peg.151	CDS	ctg7180000011692	4780	5481	1	+	702	Uncharacterized HTH-type transcriptional regulator yieP	- none -
			152	fig|413498.3.peg.152	CDS	ctg7180000011692	5495	6889	2	+	1395	Permeases of the major facilitator superfamily	- none -
			153	fig|413498.3.peg.153	CDS	ctg7180000011692	7878	6886	-3	-	993	Ribose operon repressor	D-ribose utilization
			154	fig|413498.3.peg.154	CDS	ctg7180000011692	8814	7885	-3	-	930	Ribokinase (EC 2.7.1.15)	D-ribose utilization; <br>Deoxyribose and Deoxynucleoside Catabolism
			155	fig|413498.3.peg.155	CDS	ctg7180000011692	9770	8883	-2	-	888	Ribose ABC transport system, periplasmic ribose-binding protein RbsB (TC 3.A.1.2.1)	D-ribose utilization
			156	fig|413498.3.peg.156	CDS	ctg7180000011692	10762	9797	-1	-	966	Ribose ABC transport system, permease protein RbsC (TC 3.A.1.2.1)	D-ribose utilization
			157	fig|413498.3.peg.157	CDS	ctg7180000011692	12275	10770	-2	-	1506	Ribose ABC transport system, ATP-binding protein RbsA (TC 3.A.1.2.1)	D-ribose utilization
			158	fig|413498.3.peg.158	CDS	ctg7180000011692	12702	12283	-3	-	420	Ribose ABC transport system, high affinity permease RbsD (TC 3.A.1.2.1)	D-ribose utilization
			159	fig|413498.3.peg.159	CDS	ctg7180000011692	14755	12884	-1	-	1872	Kup system potassium uptake protein	Glutathione-regulated potassium-efflux system and associated functions; <br>Potassium homeostasis
			160	fig|413498.3.peg.160	CDS	ctg7180000011692	14994	16475	3	+	1482	Putative regulator protein	- none -
			161	fig|413498.3.peg.161	CDS	ctg7180000011692	16469	17920	2	+	1452	hypothetical protein	- none -
			162	fig|413498.3.peg.162	CDS	ctg7180000011692	18914	17922	-2	-	993	Aspartate--ammonia ligase (EC 6.3.1.1)	Glutamine, Glutamate, Aspartate and Asparagine Biosynthesis
			163	fig|413498.3.peg.163	CDS	ctg7180000011692	19067	19525	2	+	459	Regulatory protein asnC	- none -
			164	fig|413498.3.peg.164	CDS	ctg7180000011692	19615	20055	1	+	441	Flavoprotein MioC	Flavodoxin
			165	fig|413498.3.peg.165	CDS	ctg7180000011692	20502	22325	3	+	1824	tRNA uridine 5-carboxymethylaminomethyl modification enzyme GidA	mnm5U34 biosynthesis bacteria
			166	fig|413498.3.peg.166	CDS	ctg7180000011692	22383	23006	3	+	624	Ribosomal RNA small subunit methyltransferase G (EC 2.1.1.-)	- none -
			167	fig|413498.3.peg.167	CDS	ctg7180000011692	23617	23997	1	+	381	ATP synthase protein I	F0F1-type ATP synthase
			168	fig|413498.3.peg.168	CDS	ctg7180000011692	24006	24824	3	+	819	ATP synthase A chain (EC 3.6.3.14)	F0F1-type ATP synthase
			169	fig|413498.3.peg.169	CDS	ctg7180000011692	24875	25114	2	+	240	ATP synthase C chain (EC 3.6.3.14)	F0F1-type ATP synthase
			170	fig|413498.3.peg.170	CDS	ctg7180000011692	25179	25649	3	+	471	ATP synthase B chain (EC 3.6.3.14)	F0F1-type ATP synthase
			171	fig|413498.3.peg.171	CDS	ctg7180000011692	25664	26197	2	+	534	ATP synthase delta chain (EC 3.6.3.14)	F0F1-type ATP synthase
			172	fig|413498.3.peg.172	CDS	ctg7180000011692	26210	27751	2	+	1542	ATP synthase alpha chain (EC 3.6.3.14)	F0F1-type ATP synthase
			173	fig|413498.3.peg.173	CDS	ctg7180000011692	27802	28665	1	+	864	ATP synthase gamma chain (EC 3.6.3.14)	F0F1-type ATP synthase
			174	fig|413498.3.peg.174	CDS	ctg7180000011692	28692	30074	3	+	1383	ATP synthase beta chain (EC 3.6.3.14)	F0F1-type ATP synthase
			175	fig|413498.3.peg.175	CDS	ctg7180000011692	30101	30514	2	+	414	ATP synthase epsilon chain (EC 3.6.3.14)	F0F1-type ATP synthase
				fig|413498.3.peg.176	CDS	ctg7180000011692	30900	31103	3	+	204	hypothetical protein	- none -
			177	fig|413498.3.peg.177	CDS	ctg7180000011692	31173	32528	3	+	1356	N-acetylglucosamine-1-phosphate uridyltransferase (EC 2.7.7.23) / Glucosamine-1-phosphate N-acetyltransferase (EC 2.3.1.157)	Sialic Acid Metabolism; <br>Sialic Acid Metabolism; <br>UDP-N-acetylmuramate from Fructose-6-phosphate Biosynthesis; <br>UDP-N-acetylmuramate from Fructose-6-phosphate Biosynthesis; <br>Peptidoglycan Biosynthesis; <br>Peptidoglycan Biosynthesis
			178	fig|413498.3.peg.178	CDS	ctg7180000011692	32755	34584	1	+	1830	Glucosamine--fructose-6-phosphate aminotransferase [isomerizing] (EC 2.6.1.16)	Sialic Acid Metabolism; <br>UDP-N-acetylmuramate from Fructose-6-phosphate Biosynthesis; <br>Formaldehyde assimilation: Ribulose monophosphate pathway
			179	fig|413498.3.peg.179	CDS	ctg7180000011692	34668	35285	3	+	618	hypothetical protein	- none -
				fig|413498.3.peg.180	CDS	ctg7180000011692	35700	35374	-3	-	327	hypothetical protein	- none -
			181	fig|413498.3.peg.181	CDS	ctg7180000011692	35899	36939	1	+	1041	Phosphate ABC transporter, periplasmic phosphate-binding protein PstS (TC 3.A.1.7.1)	Phosphate metabolism; <br>High affinity phosphate transporter and control of PHO regulon
			182	fig|413498.3.peg.182	CDS	ctg7180000011692	37127	38038	2	+	912	Phosphate transport system permease protein PstC (TC 3.A.1.7.1)	Phosphate metabolism; <br>High affinity phosphate transporter and control of PHO regulon
			183	fig|413498.3.peg.183	CDS	ctg7180000011692	38038	38928	1	+	891	Phosphate transport system permease protein PstA (TC 3.A.1.7.1)	Phosphate metabolism; <br>High affinity phosphate transporter and control of PHO regulon
			184	fig|413498.3.peg.184	CDS	ctg7180000011692	38979	39752	3	+	774	Phosphate transport ATP-binding protein PstB (TC 3.A.1.7.1)	Phosphate metabolism; <br>High affinity phosphate transporter and control of PHO regulon
			185	fig|413498.3.peg.185	CDS	ctg7180000011692	39811	40536	1	+	726	Phosphate transport system regulatory protein PhoU	Phosphate metabolism; <br>High affinity phosphate transporter and control of PHO regulon
			186	fig|413498.3.peg.186	CDS	ctg7180000011692	40650	41816	3	+	1167	Putative xylanase	- none -
			187	fig|413498.3.peg.187	CDS	ctg7180000011692	42582	41917	-3	-	666	Putative phosphatase YieH	2-phosphoglycolate salvage
			188	fig|413498.3.peg.188	CDS	ctg7180000011692	42752	44089	2	+	1338	Xanthine/uracil/thiamine/ascorbate permease family protein	Purine Utilization
			189	fig|413498.3.peg.189	CDS	ctg7180000011692	44691	44125	-3	-	567	NADPH:quinone oxidoreductase	- none -
			190	fig|413498.3.peg.190	CDS	ctg7180000011692	45471	44722	-3	-	750	hypothetical protein	- none -
			191	fig|413498.3.peg.191	CDS	ctg7180000011692	46559	45699	-2	-	861	Transcriptional Regulator, LysR family	- none -
			192	fig|413498.3.peg.192	CDS	ctg7180000011692	46802	47548	2	+	747	hypothetical protein	- none -
			193	fig|413498.3.peg.193	CDS	ctg7180000011692	47532	48014	3	+	483	GCN5-related N-acetyltransferase	- none -
			194	fig|413498.3.peg.194	CDS	ctg7180000011692	47996	48718	2	+	723	AzlC-like	- none -
			195	fig|413498.3.peg.195	CDS	ctg7180000011692	48694	49020	1	+	327	hypothetical protein	- none -
46				fig|413498.3.peg.196	CDS	ctg7180000011692	49114	50550	1	+	1437	Methionyl-tRNA synthetase-related protein	- none -
46				fig|413498.3.peg.197	CDS	ctg7180000011692	50547	51011	3	+	465	hypothetical protein	- none -
46				fig|413498.3.peg.198	CDS	ctg7180000011692	51002	51472	2	+	471	PUTATIVE ACETYLTRANSFERASE PROTEIN( EC:2.3.1.- )	- none -
46				fig|413498.3.peg.199	CDS	ctg7180000011692	51460	52713	1	+	1254	PUTATIVE TRANSMEMBRANE PROTEIN	- none -
46				fig|413498.3.peg.200	CDS	ctg7180000011692	52718	54355	2	+	1638	Peptide synthetase	- none -
46				fig|413498.3.peg.201	CDS	ctg7180000011692	54333	54980	3	+	648	hypothetical protein	- none -
46				fig|413498.3.peg.202	CDS	ctg7180000011692	54980	56029	2	+	1050	PUTATIVE OXIDOREDUCTASE SIGNAL PEPTIDE PROTEIN( EC:1.- )	- none -
			203	fig|413498.3.peg.203	CDS	ctg7180000011692	56026	56940	1	+	915	hypothetical protein	- none -
				fig|413498.3.peg.204	CDS	ctg7180000011692	56937	57812	3	+	876	COG0657: Esterase/lipase	- none -
			205	fig|413498.3.peg.205	CDS	ctg7180000011692	57820	58218	1	+	399	COG0607: Rhodanese-related sulfurtransferase	- none -
45				fig|413498.3.peg.206	CDS	ctg7180000011692	58311	58688	3	+	378	hypothetical protein	- none -
45				fig|413498.3.peg.207	CDS	ctg7180000011692	58701	60041	3	+	1341	PROBABLE L-ORNITHINE 5-MONOOXYGENASE OXIDOREDUCTASE PROTEIN( EC:1.13.12.- )	- none -
45				fig|413498.3.peg.208	CDS	ctg7180000011692	60075	61367	3	+	1293	diaminobutyrate--2-oxoglutarate aminotransferase( EC:2.6.1.46,EC:2.6.1.76 )	- none -
45				fig|413498.3.peg.209	CDS	ctg7180000011692	61378	62592	1	+	1215	PUTATIVE TRANSMEMBRANE PROTEIN	- none -
45				fig|413498.3.peg.210	CDS	ctg7180000011692	62602	62865	1	+	264	hypothetical protein	- none -
45				fig|413498.3.peg.211	CDS	ctg7180000011692	62867	63820	2	+	954	BtrH	- none -
45				fig|413498.3.peg.212	CDS	ctg7180000011692	63822	65099	3	+	1278	Permease of the major facilitator superfamily	- none -
45				fig|413498.3.peg.213	CDS	ctg7180000011692	65266	65150	-1	-	117	hypothetical protein	- none -
45				fig|413498.3.peg.214	CDS	ctg7180000011692	65533	65814	1	+	282	hypothetical protein	- none -
			215	fig|413498.3.peg.215	CDS	ctg7180000011692	68705	67341	-2	-	1365	GTPase and tRNA-U34 5-formylation enzyme TrmE	mnm5U34 biosynthesis bacteria; <br>Universal GTPases
			216	fig|413498.3.peg.216	CDS	ctg7180000011692	70461	68812	-3	-	1650	OxaI/YidC membrane insertion protein	- none -
			217	fig|413498.3.peg.217	CDS	ctg7180000011692	70798	70685	-1	-	114	Ribonuclease P protein component (EC 3.1.26.5)	- none -
				fig|413498.3.peg.218	CDS	ctg7180000011692	70865	71008	2	+	144	hypothetical protein	- none -
				fig|413498.3.peg.219	CDS	ctg7180000011692	71199	71059	-3	-	141	LSU ribosomal protein L34p	Ribosome LSU bacterial
			220	fig|413498.3.peg.220	CDS	ctg7180000011692	71878	73194	1	+	1317	Chromosomal replication initiator protein DnaA	DNA-replication
			221	fig|413498.3.peg.221	CDS	ctg7180000011692	73199	74299	2	+	1101	DNA polymerase III beta subunit (EC 2.7.7.7)	DNA-replication
			222	fig|413498.3.peg.222	CDS	ctg7180000011692	74473	75546	1	+	1074	DNA recombination and repair protein RecF	DNA repair, bacterial RecFOR pathway; <br>Hypothetical Coupled to RecF
			223	fig|413498.3.peg.223	CDS	ctg7180000011692	75575	77989	2	+	2415	DNA gyrase subunit B (EC 5.99.1.3)	DNA topoisomerases, Type II, ATP-dependent; <br>Resistance to fluoroquinolones
			224	fig|413498.3.peg.224	CDS	ctg7180000011692	78310	79122	1	+	813	Hydrolase (HAD superfamily)	- none -
			225	fig|413498.3.peg.225	CDS	ctg7180000011692	79639	80322	1	+	684	D-Galactonate repressor DgoR	D-galactonate catabolism
			226	fig|413498.3.peg.226	CDS	ctg7180000011692	80319	81203	3	+	885	2-dehydro-3-deoxygalactonokinase (EC 2.7.1.58)	D-galactonate catabolism
			227	fig|413498.3.peg.227	CDS	ctg7180000011692	81187	81804	1	+	618	2-dehydro-3-deoxyphosphogalactonate aldolase (EC 4.1.2.21)	- none -
			228	fig|413498.3.peg.228	CDS	ctg7180000011692	81801	82949	3	+	1149	Galactonate dehydratase (EC 4.2.1.6)	D-galactonate catabolism
				fig|413498.3.peg.229	CDS	ctg7180000011692	83132	83016	-2	-	117	hypothetical protein	- none -
			230	fig|413498.3.peg.230	CDS	ctg7180000011692	83209	84501	1	+	1293	D-galactonate transporter	D-galactonate catabolism
			231	fig|413498.3.peg.231	CDS	ctg7180000011692	84635	85954	2	+	1320	Permeases of the major facilitator superfamily	- none -
			232	fig|413498.3.peg.232	CDS	ctg7180000011692	85951	86883	1	+	933	D-3-phosphoglycerate dehydrogenase (EC 1.1.1.95)	Glycine and Serine Utilization; <br>Pyridoxin (Vitamin B6) Biosynthesis; <br>Serine Biosynthesis
			233	fig|413498.3.peg.233	CDS	ctg7180000011692	86945	88195	2	+	1251	Uncharacterized protein YidR	- none -
			234	fig|413498.3.peg.234	CDS	ctg7180000011692	88522	88196	-1	-	327	Outer membrane lipoprotein YidQ	- none -
			235	fig|413498.3.peg.235	CDS	ctg7180000011692	88828	89244	1	+	417	16 kDa heat shock protein A	- none -
			236	fig|413498.3.peg.236	CDS	ctg7180000011692	89355	89846	3	+	492	16 kDa heat shock protein B	- none -
7				fig|413498.3.peg.237	CDS	ctg7180000011692	90621	89905	-3	-	717	transcriptional regulator, GntR family	- none -
7				fig|413498.3.peg.238	CDS	ctg7180000011692	90877	92460	1	+	1584	PTS system, maltose and glucose-specific IIC component (EC 2.7.1.69) / PTS system, maltose and glucose-specific IIB component (EC 2.7.1.69)	Maltose and Maltodextrin Utilization; <br>Maltose and Maltodextrin Utilization
7				fig|413498.3.peg.239	CDS	ctg7180000011692	92457	93779	3	+	1323	Maltose-6&#39;-phosphate glucosidase (EC 3.2.1.122)	Trehalose Uptake and Utilization; <br>Maltose and Maltodextrin Utilization
			240	fig|413498.3.peg.240	CDS	ctg7180000011692	93882	94229	3	+	348	Putative inner membrane protein	- none -
			241	fig|413498.3.peg.241	CDS	ctg7180000011692	94219	94560	1	+	342	Putative inner membrane protein	- none -
				fig|413498.3.peg.242	CDS	ctg7180000011692	95630	94713	-2	-	918	hypothetical protein	- none -
			243	fig|413498.3.peg.243	CDS	ctg7180000011692	96807	95632	-3	-	1176	Multidrug resistance protein D	- none -
			244	fig|413498.3.peg.244	CDS	ctg7180000011692	97476	97021	-3	-	456	GCN5-related N-acetyltransferase	- none -
				fig|413498.3.peg.245	CDS	ctg7180000011692	97531	97659	1	+	129	hypothetical protein	- none -
			246	fig|413498.3.peg.246	CDS	ctg7180000011692	98966	99370	2	+	405	hypothetical protein	- none -
			247	fig|413498.3.peg.247	CDS	ctg7180000011692	99395	99901	2	+	507	Type VI secretion lipoprotein/VasD	- none -
			248	fig|413498.3.peg.248	CDS	ctg7180000011692	99926	101269	2	+	1344	Uncharacterized protein ImpJ/VasE	Type VI secretion systems
			249	fig|413498.3.peg.249	CDS	ctg7180000011692	101287	102522	1	+	1236	Outer membrane protein ImpK/VasF, OmpA/MotB domain	Type VI secretion systems
			250	fig|413498.3.peg.250	CDS	ctg7180000011692	102525	106142	3	+	3618	IcmF-related protein	Type VI secretion systems
			251	fig|413498.3.peg.251	CDS	ctg7180000011692	106159	106869	1	+	711	Protein phosphatase ImpM	- none -
			252	fig|413498.3.peg.252	CDS	ctg7180000011692	106879	107901	1	+	1023	Uncharacterized protein ImpA	Type VI secretion systems
			253	fig|413498.3.peg.253	CDS	ctg7180000011692	107977	108501	1	+	525	Uncharacterized protein ImpB	Type VI secretion systems
			254	fig|413498.3.peg.254	CDS	ctg7180000011692	108505	110004	1	+	1500	Uncharacterized protein ImpC	Type VI secretion systems
variable				fig|413498.3.peg.255	CDS	ctg7180000011692	110072	110491	2	+	420	hypothetical protein	- none -
variable				fig|413498.3.peg.256	CDS	ctg7180000011692	110498	110932	2	+	435	hypothetical protein	- none -
variable				fig|413498.3.peg.257	CDS	ctg7180000011692	110973	111374	3	+	402	hypothetical protein	- none -
			258	fig|413498.3.peg.258	CDS	ctg7180000011692	111580	112062	1	+	483	protein of unknown function DUF796	- none -
			259	fig|413498.3.peg.259	CDS	ctg7180000011692	112129	112248	1	+	120	hypothetical protein	- none -
variable				fig|413498.3.peg.260	CDS	ctg7180000011692	112274	112654	2	+	381	hypothetical protein	- none -
			261	fig|413498.3.peg.261	CDS	ctg7180000011692	112897	114834	1	+	1938	Uncharacterized protein ImpI/VasC	- none -
			262	fig|413498.3.peg.262	CDS	ctg7180000011692	114831	115625	3	+	795	Protein phosphatase 2C-like:Protein phosphatase 2C-like	- none -
			263	fig|413498.3.peg.263	CDS	ctg7180000011692	115644	116648	3	+	1005	hypothetical protein	- none -
			264	fig|413498.3.peg.264	CDS	ctg7180000011692	116674	117513	1	+	840	Protein of avirulence locus ImpE	Type VI secretion systems
			265	fig|413498.3.peg.265	CDS	ctg7180000011692	117506	118075	2	+	570	Uncharacterized protein ImpF	Type VI secretion systems
variable				fig|413498.3.peg.266	CDS	ctg7180000011692	118078	119949	1	+	1872	Protein ImpG/VasA	Type VI secretion systems
			267	fig|413498.3.peg.267	CDS	ctg7180000011692	119946	120989	3	+	1044	Uncharacterized protein ImpH/VasB	Type VI secretion systems
			268	fig|413498.3.peg.268	CDS	ctg7180000011692	121208	123823	2	+	2616	ClpB protein	Protein chaperones; <br>Proteolysis in bacteria, ATP-dependent; <br>Type VI secretion systems
			269	fig|413498.3.peg.269	CDS	ctg7180000011692	123854	125287	2	+	1434	Serine/threonine protein kinase (EC 2.7.11.1)	- none -
			270	fig|413498.3.peg.270	CDS	ctg7180000011692	125411	126877	2	+	1467	phospholipase A1	- none -
			271	fig|413498.3.peg.271	CDS	ctg7180000011692	126874	127632	1	+	759	Accessory protein	- none -
variable				fig|413498.3.peg.272	CDS	ctg7180000011692	127774	129969	1	+	2196	VgrG protein	Type VI secretion systems
variable				fig|413498.3.peg.273	CDS	ctg7180000011692	134666	137206	2	+	2541	hypothetical protein	- none -
variable				fig|413498.3.peg.274	CDS	ctg7180000011692	137203	138273	1	+	1071	pentapeptide repeat	- none -
variable				fig|413498.3.peg.275	CDS	ctg7180000011692	138283	138888	1	+	606	hypothetical protein	- none -
variable				fig|413498.3.peg.276	CDS	ctg7180000011692	138894	139286	3	+	393	conserved hypothetical protein	- none -
variable				fig|413498.3.peg.277	CDS	ctg7180000011692	139464	139913	3	+	450	hypothetical protein	- none -
variable				fig|413498.3.peg.278	CDS	ctg7180000011692	140067	142205	3	+	2139	VgrG protein	Type VI secretion systems
variable				fig|413498.3.peg.279	CDS	ctg7180000011692	142207	143358	1	+	1152	hypothetical protein	- none -
variable				fig|413498.3.peg.280	CDS	ctg7180000011692	143351	144646	2	+	1296	Phospholipase A1	- none -
variable				fig|413498.3.peg.281	CDS	ctg7180000011692	144744	145424	3	+	681	accessory protein	- none -
variable				fig|413498.3.peg.282	CDS	ctg7180000011692	145646	149665	2	+	4020	Rhs-family protein	- none -
variable				fig|413498.3.peg.283	CDS	ctg7180000011692	150034	150207	1	+	174	hypothetical protein	- none -
variable				fig|413498.3.peg.284	CDS	ctg7180000011692	150349	151254	1	+	906	Rhs-family protein	- none -
variable				fig|413498.3.peg.285	CDS	ctg7180000011692	152041	152208	1	+	168	hypothetical protein	- none -
variable				fig|413498.3.peg.286	CDS	ctg7180000011692	153252	154319	3	+	1068	hypothetical protein	- none -
variable				fig|413498.3.peg.287	CDS	ctg7180000011692	155210	155647	2	+	438	hypothetical protein	- none -
variable				fig|413498.3.peg.288	CDS	ctg7180000011692	156382	158319	1	+	1938	VgrG protein	Type VI secretion systems
			289	fig|413498.3.peg.289	CDS	ctg7180000011692	158316	158747	3	+	432	hypothetical protein	- none -
variable				fig|413498.3.peg.290	CDS	ctg7180000011692	158750	163312	2	+	4563	YD repeat protein	- none -
variable				fig|413498.3.peg.291	CDS	ctg7180000011693	2768	3256	2	+	489	DUF 1768	- none -
variable				fig|413498.3.peg.292	CDS	ctg7180000011693	3408	4805	3	+	1398	Rhs-family protein	- none -
variable				fig|413498.3.peg.293	CDS	ctg7180000011693	5592	5924	3	+	333	Rhs-family protein	- none -
variable				fig|413498.3.peg.294	CDS	ctg7180000011693	6207	7163	3	+	957	hypothetical protein	- none -
variable				fig|413498.3.peg.295	CDS	ctg7180000011693	7343	7155	-2	-	189	hypothetical protein	- none -
variable				fig|413498.3.peg.296	CDS	ctg7180000011693	8880	9041	3	+	162	hypothetical protein	- none -
variable				fig|413498.3.peg.297	CDS	ctg7180000011693	9890	10006	2	+	117	hypothetical protein	- none -
			298	fig|413498.3.peg.298	CDS	ctg7180000011693	10633	10974	1	+	342	hypothetical protein	- none -
			299	fig|413498.3.peg.299	CDS	ctg7180000011693	11809	11036	-1	-	774	Triosephosphate isomerase (EC 5.3.1.1)	Dihydroxyacetone kinases; <br>Glycolysis and Gluconeogenesis
			300	fig|413498.3.peg.300	CDS	ctg7180000011693	12509	11910	-2	-	600	hypothetical protein	- none -
			301	fig|413498.3.peg.301	CDS	ctg7180000011693	12624	13043	3	+	420	Putative membrane protein	- none -
			302	fig|413498.3.peg.302	CDS	ctg7180000011693	13790	13044	-2	-	747	Ferredoxin--NADP(+) reductase (EC 1.18.1.2)	Biogenesis of cytochrome c oxidases; <br>Inorganic Sulfur Assimilation
			303	fig|413498.3.peg.303	CDS	ctg7180000011693	14894	13884	-2	-	1011	Fructose-1,6-bisphosphatase, GlpX type (EC 3.1.3.11)	Glycolysis and Gluconeogenesis
			304	fig|413498.3.peg.304	CDS	ctg7180000011693	15545	15006	-2	-	540	Mannitol operon repressor	Mannitol Utilization
			305	fig|413498.3.peg.305	CDS	ctg7180000011693	16742	15594	-2	-	1149	Mannitol-1-phosphate 5-dehydrogenase (EC 1.1.1.17)	Mannitol Utilization
			306	fig|413498.3.peg.306	CDS	ctg7180000011693	18871	16949	-1	-	1923	PTS system, mannitol-specific IIC component (EC 2.7.1.69) / PTS system, mannitol-specific IIB component (EC 2.7.1.69) / PTS system, mannitol-specific IIA component (EC 2.7.1.69)	Mannitol Utilization; <br>Mannitol Utilization; <br>Mannitol Utilization
			307	fig|413498.3.peg.307	CDS	ctg7180000011693	19403	20011	2	+	609	Uncharacterized GST-like protein yibF	- none -
			308	fig|413498.3.peg.308	CDS	ctg7180000011693	20118	21509	3	+	1392	L-seryl-tRNA(Sec) selenium transferase (EC 2.9.1.1)	Selenocysteine metabolism
			309	fig|413498.3.peg.309	CDS	ctg7180000011693	21506	23353	2	+	1848	Selenocysteine-specific translation elongation factor	Selenocysteine metabolism
			310	fig|413498.3.peg.310	CDS	ctg7180000011693	23573	24724	2	+	1152	Alcohol dehydrogenase (EC 1.1.1.1)	Fermentations: Mixed acid; <br>Fermentations: Lactate; <br>Glycerolipid and Glycerophospholipid Metabolism in Bacteria
			311	fig|413498.3.peg.311	CDS	ctg7180000011693	25621	24749	-1	-	873	Putative sugar kinase	- none -
			312	fig|413498.3.peg.312	CDS	ctg7180000011693	25778	26380	2	+	603	hypothetical protein	- none -
	TA			fig|413498.3.peg.313	CDS	ctg7180000011693	26575	26886	1	+	312	Cytotoxic translational repressor of toxin-antitoxin stability system	- none -
	TA			fig|413498.3.peg.314	CDS	ctg7180000011693	26886	27176	3	+	291	Transcriptional regulator, Cro/CI family	- none -
			315	fig|413498.3.peg.315	CDS	ctg7180000011693	28172	27243	-2	-	930	formate dehydrogenase formation protein FdhE	Formate hydrogenase
			316	fig|413498.3.peg.316	CDS	ctg7180000011693	28804	28169	-1	-	636	Formate dehydrogenase O gamma subunit (EC 1.2.1.2)	Formate dehydrogenase; <br>Formate hydrogenase
			317	fig|413498.3.peg.317	CDS	ctg7180000011693	29703	28801	-3	-	903	Formate dehydrogenase O beta subunit (EC 1.2.1.2)	Formate dehydrogenase; <br>Formate hydrogenase
			318	fig|413498.3.peg.318	CDS	ctg7180000011693	32766	29716	-3	-	3051	Formate dehydrogenase O alpha subunit (EC 1.2.1.2) @ selenocysteine-containing	Formate dehydrogenase; <br>Selenocysteine metabolism; <br>Formate hydrogenase
			319	fig|413498.3.peg.319	CDS	ctg7180000011693	32932	33774	1	+	843	Formate dehydrogenase chain D (EC 1.2.1.2)	Formate hydrogenase
			320	fig|413498.3.peg.320	CDS	ctg7180000011693	33905	34114	2	+	210	protein of unknown function DUF1471	- none -
			321	fig|413498.3.peg.321	CDS	ctg7180000011693	34476	34153	-3	-	324	Inner membrane protein	- none -
				fig|413498.3.peg.322	CDS	ctg7180000011693	35201	34476	-2	-	726	Putative exported protein	- none -
			323	fig|413498.3.peg.323	CDS	ctg7180000011693	35238	35786	3	+	549	hypothetical protein	- none -
			324	fig|413498.3.peg.324	CDS	ctg7180000011693	35861	36868	2	+	1008	periplasmic binding protein/LacI transcriptional regulator	- none -
			325	fig|413498.3.peg.325	CDS	ctg7180000011693	36999	39122	3	+	2124	Alpha-galactosidase (EC 3.2.1.22)	Galactosylceramide and Sulfatide metabolism
			326	fig|413498.3.peg.326	CDS	ctg7180000011693	39179	40441	2	+	1263	Lactose permease	Lactose utilization; <br>Lactose and Galactose Uptake and Utilization
			327	fig|413498.3.peg.327	CDS	ctg7180000011693	40888	40574	-1	-	315	L-rhamnose mutarotase	- none -
			328	fig|413498.3.peg.328	CDS	ctg7180000011693	41876	41052	-2	-	825	Rhamnulose-1-phosphate aldolase (EC 4.1.2.19)	- none -
			329	fig|413498.3.peg.329	CDS	ctg7180000011693	43142	41886	-2	-	1257	L-rhamnose isomerase (EC 5.3.1.14)	- none -
			330	fig|413498.3.peg.330	CDS	ctg7180000011693	44611	43139	-1	-	1473	Rhamnulokinase (EC 2.7.1.5)	- none -
			331	fig|413498.3.peg.331	CDS	ctg7180000011693	44909	45748	2	+	840	L-rhamnose operon regulatory protein RhaS	- none -
			332	fig|413498.3.peg.332	CDS	ctg7180000011693	45820	46662	1	+	843	L-rhamnose operon transcriptional activator RhaR	- none -
			333	fig|413498.3.peg.333	CDS	ctg7180000011693	47696	46659	-2	-	1038	L-rhamnose-proton symporter	- none -
			334	fig|413498.3.peg.334	CDS	ctg7180000011693	48064	48690	1	+	627	Manganese superoxide dismutase (EC 1.15.1.1)	Protection from Reactive Oxygen Species; <br>Oxidative stress
			335	fig|413498.3.peg.335	CDS	ctg7180000011693	48761	49438	2	+	678	Uncharacterized protein conserved in bacteria	- none -
			336	fig|413498.3.peg.336	CDS	ctg7180000011693	50747	49542	-2	-	1206	L-lactate dehydrogenase (EC 1.1.2.3)	Lactate utilization; <br>Respiratory dehydrogenases 1
			337	fig|413498.3.peg.337	CDS	ctg7180000011693	51532	50747	-1	-	786	Lactate-responsive regulator LldR in Enterobacteria, GntR family	Lactate utilization
			338	fig|413498.3.peg.338	CDS	ctg7180000011693	53184	51529	-3	-	1656	L-lactate permease	Lactate utilization
				fig|413498.3.peg.339	CDS	ctg7180000011693	53612	53893	2	+	282	hypothetical protein	- none -
				fig|413498.3.peg.340	CDS	ctg7180000011693	53890	54417	1	+	528	GCN5-related N-acetyltransferase; Histone acetyltransferase HPA2 and related acetyltransferases	- none -
			341	fig|413498.3.peg.341	CDS	ctg7180000011693	54819	54457	-3	-	363	Uncharacterized protein YibL	- none -
			342	fig|413498.3.peg.342	CDS	ctg7180000011693	56467	54950	-1	-	1518	Glycerol kinase (EC 2.7.1.30)	Glycerol and Glycerol-3-phosphate Uptake and Utilization; <br>Dihydroxyacetone kinases; <br>Glycerolipid and Glycerophospholipid Metabolism in Bacteria
			343	fig|413498.3.peg.343	CDS	ctg7180000011693	57334	56486	-1	-	849	Glycerol uptake facilitator protein	Glycerol and Glycerol-3-phosphate Uptake and Utilization; <br>Dihydroxyacetone kinases; <br>Osmoregulation
			344	fig|413498.3.peg.344	CDS	ctg7180000011693	57769	58008	1	+	240	Putative cytoplasmic protein	- none -
			345	fig|413498.3.peg.345	CDS	ctg7180000011693	58544	58059	-2	-	486	Ribonuclease E inhibitor RraA	RNA processing and degradation, bacterial
			346	fig|413498.3.peg.346	CDS	ctg7180000011693	59569	58637	-1	-	933	1,4-dihydroxy-2-naphthoate octaprenyltransferase (EC 2.5.1.-)	Menaquinone and Phylloquinone Biosynthesis
			347	fig|413498.3.peg.347	CDS	ctg7180000011693	61081	59750	-1	-	1332	ATP-dependent hsl protease ATP-binding subunit HslU	Proteasome bacterial; <br>Proteolysis in bacteria, ATP-dependent
			348	fig|413498.3.peg.348	CDS	ctg7180000011693	61603	61091	-1	-	513	ATP-dependent protease HslV (EC 3.4.25.-)	Proteasome bacterial; <br>Proteolysis in bacteria, ATP-dependent
			349	fig|413498.3.peg.349	CDS	ctg7180000011693	62738	61713	-2	-	1026	Cell division protein FtsN	Bacterial Cytoskeleton
			350	fig|413498.3.peg.350	CDS	ctg7180000011693	63859	62825	-1	-	1035	Transcriptional (co)regulator CytR	CytR regulation
			351	fig|413498.3.peg.351	CDS	ctg7180000011693	66213	64018	-3	-	2196	Helicase PriA essential for oriC/DnaA-independent DNA replication	DNA-replication; <br>Conserved gene cluster associated with Met-tRNA formyltransferase
			352	fig|413498.3.peg.352	CDS	ctg7180000011693	66417	66629	3	+	213	LSU ribosomal protein L31p	Ribosome LSU bacterial
			353	fig|413498.3.peg.353	CDS	ctg7180000011693	67039	66722	-1	-	318	Methionine repressor MetJ	Methionine Biosynthesis
			354	fig|413498.3.peg.354	CDS	ctg7180000011693	67320	68474	3	+	1155	Cystathionine gamma-lyase (EC 4.4.1.1)	Glycine and Serine Utilization; <br>Methionine Biosynthesis; <br>Cysteine Biosynthesis; <br>Methionine Degradation
			355	fig|413498.3.peg.355	CDS	ctg7180000011693	68484	70916	3	+	2433	Aspartokinase (EC 2.7.2.4) / Homoserine dehydrogenase (EC 1.1.1.3)	Lysine Biosynthesis DAP Pathway; <br>Methionine Biosynthesis; <br>Threonine and Homoserine Biosynthesis; <br>Threonine and Homoserine Biosynthesis
			356	fig|413498.3.peg.356	CDS	ctg7180000011693	71270	72175	2	+	906	5,10-methylenetetrahydrofolate reductase (EC 1.5.1.20)	One-carbon metabolism by tetrahydropterines; <br>Serine-glyoxylate cycle; <br>Methionine Biosynthesis
			357	fig|413498.3.peg.357	CDS	ctg7180000011693	72521	73810	2	+	1290	methyl-accepting chemotaxis sensory transducer	- none -
			358	fig|413498.3.peg.358	CDS	ctg7180000011693	74082	75740	3	+	1659	Malate:quinone oxidoreductase (EC 1.1.99.16)	TCA Cycle
6				fig|413498.3.peg.359	CDS	ctg7180000011693	76332	76889	3	+	558	COG3539: P pilus assembly protein, pilin FimA	- none -
6				fig|413498.3.peg.360	CDS	ctg7180000011693	76944	77642	3	+	699	COG3121: P pilus assembly protein, chaperone PapD	- none -
6				fig|413498.3.peg.361	CDS	ctg7180000011693	77688	80357	3	+	2670	COG3188: P pilus assembly protein, porin PapC	- none -
6				fig|413498.3.peg.362	CDS	ctg7180000011693	80471	81556	2	+	1086	COG3539: P pilus assembly protein, pilin FimA	- none -
			363	fig|413498.3.peg.363	CDS	ctg7180000011693	84237	81625	-3	-	2613	Phosphoenolpyruvate carboxylase (EC 4.1.1.31)	Pyruvate metabolism I: anaplerotic reactions, PEP; <br>Fermentations: Mixed acid; <br>Serine-glyoxylate cycle
			364	fig|413498.3.peg.364	CDS	ctg7180000011693	85989	84838	-3	-	1152	Acetylornithine deacetylase (EC 3.5.1.16)	Arginine Biosynthesis extended
			365	fig|413498.3.peg.365	CDS	ctg7180000011693	86170	87174	1	+	1005	N-acetyl-gamma-glutamyl-phosphate reductase (EC 1.2.1.38)	Arginine Biosynthesis extended
			366	fig|413498.3.peg.366	CDS	ctg7180000011693	87192	87965	3	+	774	Acetylglutamate kinase (EC 2.7.2.8)	Arginine Biosynthesis extended
			367	fig|413498.3.peg.367	CDS	ctg7180000011693	87991	89208	1	+	1218	Argininosuccinate synthase (EC 6.3.4.5)	Arginine Biosynthesis extended
			368	fig|413498.3.peg.368	CDS	ctg7180000011693	89369	90742	2	+	1374	Argininosuccinate lyase (EC 4.3.2.1)	Arginine Biosynthesis extended
			369	fig|413498.3.peg.369	CDS	ctg7180000011693	91021	91938	1	+	918	Hydrogen peroxide-inducible genes activator	DNA-binding regulatory proteins, strays; <br>Oxidative stress; <br>Thioredoxin-disulfide reductase
			370	fig|413498.3.peg.370	CDS	ctg7180000011693	93321	91921	-3	-	1401	Soluble pyridine nucleotide transhydrogenase (EC 1.6.1.1)	Phosphate metabolism; <br>NAD and NADP cofactor biosynthesis global
			371	fig|413498.3.peg.371	CDS	ctg7180000011693	93515	94153	2	+	639	Unsaturated fatty acid biosythesis repressor FabR, TetR family	- none -
			372	fig|413498.3.peg.372	CDS	ctg7180000011693	94164	94523	3	+	360	Putative inner membrane protein	- none -
			373	fig|413498.3.peg.373	CDS	ctg7180000011693	95654	94554	-2	-	1101	tRNA (Uracil54-C5-)-methyltransferase (EC 2.1.1.35)	tRNA modification Archaea
			374	fig|413498.3.peg.374	CDS	ctg7180000011693	96025	97878	1	+	1854	Outer membrane vitamin B12 receptor BtuB	- none -
			375	fig|413498.3.peg.375	CDS	ctg7180000011693	97898	98674	2	+	777	Glutamate racemase (EC 5.1.1.3)	Glutamine, Glutamate, Aspartate and Asparagine Biosynthesis; <br>Peptidoglycan Biosynthesis
	prophage			fig|413498.3.peg.376	CDS	ctg7180000011694	1825	284	-1	-	1542	Phage tail fiber protein #Phage host specificity protein J	- none -
	prophage			fig|413498.3.peg.377	CDS	ctg7180000011694	3587	1806	-2	-	1782	Phage tail fiber protein #Phage host specificity protein J	- none -
	prophage			fig|413498.3.peg.378	CDS	ctg7180000011694	4233	3637	-3	-	597	hypothetical protein	- none -
	prophage			fig|413498.3.peg.379	CDS	ctg7180000011694	4934	4230	-2	-	705	Phage tail assembly protein #Phage tail assembly protein K	- none -
	prophage			fig|413498.3.peg.380	CDS	ctg7180000011694	5689	4937	-1	-	753	Phage minor tail protein #Phage minor tail protein L	- none -
	prophage			fig|413498.3.peg.381	CDS	ctg7180000011694	6034	5696	-1	-	339	Phage minor tail protein #tail protein M	- none -
	prophage			fig|413498.3.peg.382	CDS	ctg7180000011694	8507	6081	-2	-	2427	tail length tape measure protein	- none -
	prophage			fig|413498.3.peg.383	CDS	ctg7180000011694	10014	9544	-3	-	471	Orf15	- none -
	prophage			fig|413498.3.peg.384	CDS	ctg7180000011694	10461	10096	-3	-	366	hypothetical protein	- none -
	prophage			fig|413498.3.peg.385	CDS	ctg7180000011694	10943	10458	-2	-	486	hypothetical protein	- none -
	prophage			fig|413498.3.peg.386	CDS	ctg7180000011694	11124	10936	-3	-	189	gp9	- none -
	prophage			fig|413498.3.peg.387	CDS	ctg7180000011694	11477	11271	-2	-	207	hypothetical protein	- none -
	prophage			fig|413498.3.peg.388	CDS	ctg7180000011694	11874	11548	-3	-	327	hypothetical protein	- none -
	prophage			fig|413498.3.peg.389	CDS	ctg7180000011694	13088	11871	-2	-	1218	Phage portal protein	- none -
	prophage			fig|413498.3.peg.390	CDS	ctg7180000011694	14434	13085	-1	-	1350	Phage portal protein	Phage packaging machinery
	prophage			fig|413498.3.peg.391	CDS	ctg7180000011694	16579	14639	-1	-	1941	peptidase U35, phage prohead HK97	- none -
	prophage			fig|413498.3.peg.392	CDS	ctg7180000011694	18296	16638	-2	-	1659	Phage terminase large subunit	Phage packaging machinery
	prophage			fig|413498.3.peg.393	CDS	ctg7180000011694	18437	18300	-2	-	138	hypothetical protein	- none -
	prophage			fig|413498.3.peg.394	CDS	ctg7180000011694	18420	18794	3	+	375	hypothetical protein	- none -
	prophage			fig|413498.3.peg.395	CDS	ctg7180000011694	19120	18902	-1	-	219	HNH endonuclease	- none -
	prophage			fig|413498.3.peg.396	CDS	ctg7180000011694	19127	19252	2	+	126	hypothetical protein	- none -
	prophage			fig|413498.3.peg.397	CDS	ctg7180000011694	19853	19263	-2	-	591	hypothetical protein	- none -
	prophage			fig|413498.3.peg.398	CDS	ctg7180000011694	22086	20638	-3	-	1449	hypothetical protein	- none -
	prophage			fig|413498.3.peg.399	CDS	ctg7180000011694	23229	22747	-3	-	483	putative endopeptidase	- none -
	prophage			fig|413498.3.peg.400	CDS	ctg7180000011694	23852	23229	-2	-	624	Lytic enzyme	- none -
	prophage			fig|413498.3.peg.401	CDS	ctg7180000011694	24067	23849	-1	-	219	hypothetical protein	- none -
	prophage			fig|413498.3.peg.402	CDS	ctg7180000011694	24500	24120	-2	-	381	Putative prophage membrane protein	- none -
	prophage			fig|413498.3.peg.403	CDS	ctg7180000011694	24998	24591	-2	-	408	hypothetical protein	- none -
	prophage			fig|413498.3.peg.404	CDS	ctg7180000011694	26090	25401	-2	-	690	Antitermination protein Q	- none -
	prophage			fig|413498.3.peg.405	CDS	ctg7180000011694	26484	26254	-3	-	231	Holliday junction resolvase / Crossover junction endodeoxyribonuclease rusA (EC 3.1.22.-)	- none -
	prophage			fig|413498.3.peg.406	CDS	ctg7180000011694	26804	26616	-2	-	189	hypothetical protein	- none -
	prophage			fig|413498.3.peg.407	CDS	ctg7180000011694	27795	27340	-3	-	456	hypothetical protein	- none -
	prophage			fig|413498.3.peg.408	CDS	ctg7180000011694	30070	29366	-1	-	705	hypothetical protein	- none -
	prophage			fig|413498.3.peg.409	CDS	ctg7180000011694	31035	30067	-3	-	969	putative phage replication protein	- none -
	prophage			fig|413498.3.peg.410	CDS	ctg7180000011694	32200	31958	-1	-	243	hypothetical protein	- none -
	prophage			fig|413498.3.peg.411	CDS	ctg7180000011694	32818	32603	-1	-	216	regulatory protein cro (Antirepressor)	- none -
	prophage			fig|413498.3.peg.412	CDS	ctg7180000011694	34303	34485	1	+	183	hypothetical protein	- none -
	prophage			fig|413498.3.peg.413	CDS	ctg7180000011694	35823	36320	3	+	498	hypothetical protein	- none -
	prophage			fig|413498.3.peg.414	CDS	ctg7180000011694	36331	37185	1	+	855	Recombinational DNA repair protein RecT (prophage associated)	DNA repair, bacterial
	prophage			fig|413498.3.peg.415	CDS	ctg7180000011694	38202	38321	3	+	120	hypothetical protein	- none -
	prophage			fig|413498.3.peg.416	CDS	ctg7180000011694	38340	38768	3	+	429	putative adenine-specific modification methylase( EC:2.1.1.72 )	- none -
	prophage			fig|413498.3.peg.417	CDS	ctg7180000011694	39213	39335	3	+	123	hypothetical protein	- none -
	prophage			fig|413498.3.peg.418	CDS	ctg7180000011694	40520	41605	2	+	1086	Integrase	- none -
			419	fig|413498.3.peg.419	CDS	ctg7180000011694	42263	41925	-2	-	339	Putative periplasmic or exported protein	- none -
			420	fig|413498.3.peg.420	CDS	ctg7180000011694	43129	42278	-1	-	852	Copper resistance protein D	Copper homeostasis
			421	fig|413498.3.peg.421	CDS	ctg7180000011694	43526	43152	-2	-	375	Protein yobA precursor	- none -
			422	fig|413498.3.peg.422	CDS	ctg7180000011694	43673	43903	2	+	231	DNA polymerase III theta subunit (EC 2.7.7.7)	DNA-replication
			423	fig|413498.3.peg.423	CDS	ctg7180000011694	43979	44641	2	+	663	Exodeoxyribonuclease X (EC 3.1.11.-)	- none -
			424	fig|413498.3.peg.424	CDS	ctg7180000011694	46701	44638	-3	-	2064	Protease II (EC 3.4.21.83)	- none -
			425	fig|413498.3.peg.425	CDS	ctg7180000011694	47474	46791	-2	-	684	hypothetical protein	- none -
			426	fig|413498.3.peg.426	CDS	ctg7180000011694	47938	47591	-1	-	348	Putative exported protein	- none -
			427	fig|413498.3.peg.427	CDS	ctg7180000011694	48598	48248	-1	-	351	DNA damage-inducible gene in SOS regulon, dependent on cyclic AMP and H-NS	- none -
			428	fig|413498.3.peg.428	CDS	ctg7180000011694	48731	49909	2	+	1179	Phosphoribosylglycinamide formyltransferase 2 (EC 2.1.2.-)	De Novo Purine Biosynthesis
			429	fig|413498.3.peg.429	CDS	ctg7180000011694	50601	49963	-3	-	639	4-Hydroxy-2-oxoglutarate aldolase (EC 4.1.3.16) / 2-dehydro-3-deoxyphosphogluconate aldolase (EC 4.1.2.14)	Entner-Doudoroff Pathway; <br>D-Galacturonate and D-Glucuronate Utilization; <br>Proline, 4-hydroxyproline uptake and utilization; <br>D-gluconate and ketogluconates metabolism; <br>Glycolate, glyoxylate interconversions; <br>Formaldehyde assimilation: Ribulose monophosphate pathway
			430	fig|413498.3.peg.430	CDS	ctg7180000011694	52471	50660	-1	-	1812	Phosphogluconate dehydratase (EC 4.2.1.12)	Entner-Doudoroff Pathway; <br>Pentose phosphate pathway; <br>D-gluconate and ketogluconates metabolism; <br>Formaldehyde assimilation: Ribulose monophosphate pathway
			431	fig|413498.3.peg.431	CDS	ctg7180000011694	54177	52702	-3	-	1476	Glucose-6-phosphate 1-dehydrogenase (EC 1.1.1.49)	Entner-Doudoroff Pathway; <br>Pentose phosphate pathway; <br>Fermentations: Lactate; <br>Formaldehyde assimilation: Ribulose monophosphate pathway; <br>Glycolysis and Gluconeogenesis
			432	fig|413498.3.peg.432	CDS	ctg7180000011694	54531	55397	3	+	867	Glucose repressor HexR for Entner-Doudoroff pathway, RpiR family	- none -
			433	fig|413498.3.peg.433	CDS	ctg7180000011694	55526	56968	2	+	1443	Pyruvate kinase (EC 2.7.1.40)	Entner-Doudoroff Pathway; <br>Pyruvate metabolism I: anaplerotic reactions, PEP; <br>Fermentations: Mixed acid; <br>Glycerate metabolism; <br>Glycolysis and Gluconeogenesis
			434	fig|413498.3.peg.434	CDS	ctg7180000011694	58002	57034	-3	-	969	Lipid A biosynthesis (KDO) 2-(lauroyl)-lipid IVA acyltransferase (EC 2.3.1.-)	KDO2-Lipid A biosynthesis
			435	fig|413498.3.peg.435	CDS	ctg7180000011694	59459	58128	-2	-	1332	Cell wall endopeptidase, family M23/M37	Glutaredoxins
			436	fig|413498.3.peg.436	CDS	ctg7180000011694	60419	59475	-2	-	945	Zinc ABC transporter, periplasmic-binding protein ZnuA	- none -
			437	fig|413498.3.peg.437	CDS	ctg7180000011694	60498	61253	3	+	756	Zinc ABC transporter, ATP-binding protein ZnuC	- none -
			438	fig|413498.3.peg.438	CDS	ctg7180000011694	61250	62035	2	+	786	Zinc ABC transporter, inner membrane permease protein ZnuB	- none -
			439	fig|413498.3.peg.439	CDS	ctg7180000011694	63114	62104	-3	-	1011	Holliday junction DNA helicase RuvB	RuvABC plus a hypothetical; <br>DNA-replication
			440	fig|413498.3.peg.440	CDS	ctg7180000011694	63734	63123	-2	-	612	Holliday junction DNA helicase RuvA	RuvABC plus a hypothetical; <br>DNA-replication
			441	fig|413498.3.peg.441	CDS	ctg7180000011694	64400	63879	-2	-	522	Crossover junction endodeoxyribonuclease RuvC (EC 3.1.22.4)	RuvABC plus a hypothetical; <br>DNA-replication
			442	fig|413498.3.peg.442	CDS	ctg7180000011694	65175	64435	-3	-	741	FIG000859: hypothetical protein	RuvABC plus a hypothetical
			443	fig|413498.3.peg.443	CDS	ctg7180000011694	65646	65203	-3	-	444	Dihydroneopterin triphosphate pyrophosphohydolase type 2	Folate Biosynthesis; <br>Queuosine-Archaeosine Biosynthesis
			444	fig|413498.3.peg.444	CDS	ctg7180000011694	67443	65647	-3	-	1797	Aspartyl-tRNA synthetase (EC 6.1.1.12)	tRNA aminoacylation, Asp and Asn
			445	fig|413498.3.peg.445	CDS	ctg7180000011694	67710	68276	3	+	567	Nicotinamidase/isochorismatase family protein	NAD and NADP cofactor biosynthesis global
			446	fig|413498.3.peg.446	CDS	ctg7180000011694	68273	69091	2	+	819	COG1801: Uncharacterized conserved protein	- none -
			447	fig|413498.3.peg.447	CDS	ctg7180000011694	69159	69554	3	+	396	Putative inner membrane protein	- none -
			448	fig|413498.3.peg.448	CDS	ctg7180000011694	69595	70338	1	+	744	tRNA (uridine-5-oxyacetic acid methyl ester) 34 synthase	- none -
			449	fig|413498.3.peg.449	CDS	ctg7180000011694	70335	71306	3	+	972	tRNA (5-methoxyuridine) 34 synthase	- none -
			450	fig|413498.3.peg.450	CDS	ctg7180000011694	71790	71344	-3	-	447	hypothetical protein	- none -
			451	fig|413498.3.peg.451	CDS	ctg7180000011694	73808	71961	-2	-	1848	DnaJ domain protein	- none -
			452	fig|413498.3.peg.452	CDS	ctg7180000011694	75508	73808	-1	-	1701	Chaperone protein hscC (Hsc62)	- none -
			453	fig|413498.3.peg.453	CDS	ctg7180000011694	76464	75724	-3	-	741	Cytoplasmic copper homeostasis protein cutC	Copper homeostasis: copper tolerance
			454	fig|413498.3.peg.454	CDS	ctg7180000011694	76550	77701	2	+	1152	Putative aminotransferase	- none -
			455	fig|413498.3.peg.455	CDS	ctg7180000011694	78833	77691	-2	-	1143	Threonine dehydrogenase and related Zn-dependent dehydrogenases	Threonine degradation
			456	fig|413498.3.peg.456	CDS	ctg7180000011694	79403	78861	-2	-	543	hypothetical protein	- none -
			457	fig|413498.3.peg.457	CDS	ctg7180000011694	80114	79551	-2	-	564	Protein yecM	- none -
			458	fig|413498.3.peg.458	CDS	ctg7180000011694	80301	82034	3	+	1734	Arginyl-tRNA synthetase (EC 6.1.1.19)	tRNA aminoacylation, Arg
			459	fig|413498.3.peg.459	CDS	ctg7180000011694	82387	82091	-1	-	297	Putative cytoplasmic protein	- none -
			460	fig|413498.3.peg.460	CDS	ctg7180000011694	84459	83320	-3	-	1140	Rhamnogalacturonides degradation protein RhiN	- none -
			461	fig|413498.3.peg.461	CDS	ctg7180000011694	86045	84459	-2	-	1587	Rhamnogalacturonide transporter RhiT	- none -
			462	fig|413498.3.peg.462	CDS	ctg7180000011694	86710	86312	-1	-	399	Flagellar protein flhE	Flagellum
			463	fig|413498.3.peg.463	CDS	ctg7180000011694	88788	86710	-3	-	2079	Flagellar biosynthesis protein FlhA	Flagellum
			464	fig|413498.3.peg.464	CDS	ctg7180000011694	89827	88781	-1	-	1047	Flagellar biosynthesis protein FlhB	Flagellum
37				fig|413498.3.peg.465	CDS	ctg7180000011694	90225	91019	3	+	795	hypothetical protein	- none -
			466	fig|413498.3.peg.466	CDS	ctg7180000011694	91691	91050	-2	-	642	Chemotaxis response - phosphatase CheZ	Bacterial Chemotaxis
			467	fig|413498.3.peg.467	CDS	ctg7180000011694	92091	91702	-3	-	390	Chemotaxis regulator - transmits chemoreceptor signals to flagelllar motor components CheY	Bacterial Chemotaxis
			468	fig|413498.3.peg.468	CDS	ctg7180000011694	93158	92109	-2	-	1050	Chemotaxis response regulator protein-glutamate methylesterase CheB (EC 3.1.1.61)	Bacterial Chemotaxis
			469	fig|413498.3.peg.469	CDS	ctg7180000011694	93901	93155	-1	-	747	Chemotaxis protein methyltransferase CheR (EC 2.1.1.80)	Bacterial Chemotaxis
			470	fig|413498.3.peg.470	CDS	ctg7180000011694	96101	94434	-2	-	1668	Methyl-accepting chemotaxis protein II (aspartate chemoreceptor protein)	Bacterial Chemotaxis
			471	fig|413498.3.peg.471	CDS	ctg7180000011694	97151	96198	-2	-	954	Sigma-fimbriae tip adhesin	- none -
			472	fig|413498.3.peg.472	CDS	ctg7180000011694	99505	97148	-1	-	2358	Sigma-fimbriae usher protein	- none -
			473	fig|413498.3.peg.473	CDS	ctg7180000011694	100272	99517	-3	-	756	Sigma-fimbriae chaperone protein	- none -
				fig|413498.3.peg.474	CDS	ctg7180000011694	100804	100292	-1	-	513	Sigma-fimbriae uncharacterized paralogous subunit	- none -
			475	fig|413498.3.peg.475	CDS	ctg7180000011694	101433	100867	-3	-	567	Sigma-fimbriae uncharacterized paralogous subunit	- none -
				fig|413498.3.peg.476	CDS	ctg7180000011694	101822	101709	-2	-	114	hypothetical protein	- none -
			477	fig|413498.3.peg.477	CDS	ctg7180000011694	102340	101837	-1	-	504	Positive regulator of CheA protein activity (CheW)	Bacterial Chemotaxis
			478	fig|413498.3.peg.478	CDS	ctg7180000011694	104381	102369	-2	-	2013	Signal transduction histidine kinase CheA (EC 2.7.3.-)	Bacterial Chemotaxis
				fig|413498.3.peg.479	CDS	ctg7180000011694	105321	104392	-3	-	930	Flagellar motor rotation protein MotB	Flagellum
			480	fig|413498.3.peg.480	CDS	ctg7180000011694	106205	105318	-2	-	888	Flagellar motor rotation protein MotA	Flagellum
			481	fig|413498.3.peg.481	CDS	ctg7180000011694	106919	106338	-2	-	582	Flagellar transcriptional activator flhC	Flagellum
			482	fig|413498.3.peg.482	CDS	ctg7180000011694	107258	106923	-2	-	336	Flagellar transcriptional activator flhD	Flagellum
			483	fig|413498.3.peg.483	CDS	ctg7180000011694	108090	108512	3	+	423	Universal stress protein C	Universal stress protein family
			484	fig|413498.3.peg.484	CDS	ctg7180000011694	109986	108562	-3	-	1425	Alpha,alpha-trehalose-phosphate synthase [UDP-forming] (EC 2.4.1.15)	Trehalose Biosynthesis
				fig|413498.3.peg.485	CDS	ctg7180000011694	110767	109961	-1	-	807	Trehalose-6-phosphate phosphatase (EC 3.1.3.12)	Trehalose Biosynthesis
			486	fig|413498.3.peg.486	CDS	ctg7180000011694	111924	110944	-3	-	981	L-arabinose transport system permease protein (TC 3.A.1.2.2)	L-Arabinose utilization
			487	fig|413498.3.peg.487	CDS	ctg7180000011694	113452	111938	-1	-	1515	L-arabinose transport ATP-binding protein araG (TC 3.A.1.2.2)	L-Arabinose utilization
			488	fig|413498.3.peg.488	CDS	ctg7180000011694	114505	113516	-1	-	990	L-arabinose-binding periplasmic protein precursor araF (TC 3.A.1.2.2)	L-Arabinose utilization
			489	fig|413498.3.peg.489	CDS	ctg7180000011694	115300	114794	-1	-	507	hypothetical protein	- none -
				fig|413498.3.peg.490	CDS	ctg7180000011694	115912	115355	-1	-	558	Putative intracellular protease/amidase	- none -
			491	fig|413498.3.peg.491	CDS	ctg7180000011694	116199	116699	3	+	501	Ferritin-like protein 2	- none -
			492	fig|413498.3.peg.492	CDS	ctg7180000011694	116913	118256	3	+	1344	Putative Dcu family, anaerobic C4-dicarboxylate transporter	- none -
			493	fig|413498.3.peg.493	CDS	ctg7180000011694	118358	119200	2	+	843	AraC-family transcriptional regulator	- none -
			494	fig|413498.3.peg.494	CDS	ctg7180000011694	119238	119840	3	+	603	Transporter, LysE family	- none -
			495	fig|413498.3.peg.495	CDS	ctg7180000011694	120116	119868	-2	-	249	hypothetical protein	- none -
				fig|413498.3.peg.496	CDS	ctg7180000011694	120435	120304	-3	-	132	hypothetical protein	- none -
			497	fig|413498.3.peg.497	CDS	ctg7180000011694	120594	122015	3	+	1422	major facilitator superfamily MFS_1	- none -
			498	fig|413498.3.peg.498	CDS	ctg7180000011694	122697	122059	-3	-	639	predicted 4-deoxy-L-threo-5-hexosulose-uronate ketol-isomerase (EC 5.3.1.17)	- none -
				fig|413498.3.peg.499	CDS	ctg7180000011694	124094	122835	-2	-	1260	COG0840: Methyl-accepting chemotaxis protein	- none -
			500	fig|413498.3.peg.500	CDS	ctg7180000011694	124376	124723	2	+	348	hypothetical protein	- none -
			501	fig|413498.3.peg.501	CDS	ctg7180000011694	124997	125494	2	+	498	Ferritin-like protein 2	- none -
			502	fig|413498.3.peg.502	CDS	ctg7180000011694	125738	126946	2	+	1209	Tyrosine-specific transport protein	ZZ gjo need homes
			503	fig|413498.3.peg.503	CDS	ctg7180000011694	127403	126984	-2	-	420	Acetyltransferase (EC 2.3.1.-)	- none -
				fig|413498.3.peg.504	CDS	ctg7180000011694	128232	128444	3	+	213	Cold shock protein CspA	Cold shock, CspA family of proteins
			505	fig|413498.3.peg.505	CDS	ctg7180000011694	130615	130067	-1	-	549	CDP-diacylglycerol--glycerol-3-phosphate 3-phosphatidyltransferase (EC 2.7.8.5)	Glycerolipid and Glycerophospholipid Metabolism in Bacteria
			506	fig|413498.3.peg.506	CDS	ctg7180000011694	132504	130672	-3	-	1833	Excinuclease ABC subunit C	DNA repair, UvrABC system
			507	fig|413498.3.peg.507	CDS	ctg7180000011694	133157	132501	-2	-	657	BarA-associated response regulator UvrY (= GacA = SirA)	Orphan regulatory proteins
			508	fig|413498.3.peg.508	CDS	ctg7180000011694	133638	133862	3	+	225	Putative cytoplasmic protein	- none -
			509	fig|413498.3.peg.509	CDS	ctg7180000011694	134659	133934	-1	-	726	N-3-oxohexanoyl-L-homoserine lactone quorum-sensing transcriptional activator @ N-3-oxooctanoyl-L-homoserine lactone quorum-sensing transcriptional activator ## Regulatory activator SdiA	- none -
			510	fig|413498.3.peg.510	CDS	ctg7180000011694	135664	134912	-1	-	753	Cystine ABC transporter, ATP-binding protein	- none -
			511	fig|413498.3.peg.511	CDS	ctg7180000011694	136329	135661	-3	-	669	Putative transport system permease protein	- none -
			512	fig|413498.3.peg.512	CDS	ctg7180000011694	137331	136351	-3	-	981	D-cysteine desulfhydrase (EC 4.4.1.15)	- none -
			513	fig|413498.3.peg.513	CDS	ctg7180000011694	138206	137439	-2	-	768	Cystine-binding periplasmic protein precursor	- none -
			514	fig|413498.3.peg.514	CDS	ctg7180000011694	138873	138325	-3	-	549	Flagellar biosynthesis protein fliZ	Flagellum
			515	fig|413498.3.peg.515	CDS	ctg7180000011694	139623	138934	-3	-	690	RNA polymerase sigma factor for flagellar operon	Transcription initiation, bacterial sigma factors; <br>Flagellum
			516	fig|413498.3.peg.516	CDS	ctg7180000011694	140820	139786	-3	-	1035	acyl-CoA reductase	- none -
			517	fig|413498.3.peg.517	CDS	ctg7180000011694	141681	141043	-3	-	639	putative acetyltransferase protein	- none -
			518	fig|413498.3.peg.518	CDS	ctg7180000011694	142811	141678	-2	-	1134	DegT/DnrJ/EryC1/StrS aminotransferase	- none -
			519	fig|413498.3.peg.519	CDS	ctg7180000011694	146234	142881	-2	-	3354	Methyltransferase type 12	- none -
			520	fig|413498.3.peg.520	CDS	ctg7180000011694	147737	146256	-2	-	1482	hypothetical protein	- none -
			521	fig|413498.3.peg.521	CDS	ctg7180000011694	148787	147951	-2	-	837	Flagellin protein FlaA	Flagellum in Campylobacter; <br>Flagellum
			522	fig|413498.3.peg.522	CDS	ctg7180000011694	149226	150656	3	+	1431	Flagellar hook-associated protein fliD	Flagellum
			523	fig|413498.3.peg.523	CDS	ctg7180000011694	150666	151076	3	+	411	Flagellar biosynthesis protein fliS	Flagellum
			524	fig|413498.3.peg.524	CDS	ctg7180000011694	151076	151438	2	+	363	Flagellar biosynthesis protein fliT	Flagellum
			525	fig|413498.3.peg.525	CDS	ctg7180000011694	152093	151680	-2	-	414	Putative lipoprotein	- none -
			526	fig|413498.3.peg.526	CDS	ctg7180000011694	152298	153515	3	+	1218	Putative transport system permease protein	- none -
				fig|413498.3.peg.527	CDS	ctg7180000011694	153512	153745	2	+	234	hypothetical protein	- none -
			528	fig|413498.3.peg.528	CDS	ctg7180000011694	153824	154507	2	+	684	Gifsy-2 prophage protein	- none -
variable				fig|413498.3.peg.529	CDS	ctg7180000011694	155286	154681	-3	-	606	Methyltransferase	- none -
variable				fig|413498.3.peg.530	CDS	ctg7180000011694	156288	155377	-3	-	912	transcriptional regulator, LysR family	- none -
variable				fig|413498.3.peg.531	CDS	ctg7180000011694	156492	156968	3	+	477	hypothetical protein	- none -
			532	fig|413498.3.peg.532	CDS	ctg7180000011694	157559	157248	-2	-	312	Flagellar hook-basal body complex protein FliE	Flagellum in Campylobacter; <br>Flagellum
			533	fig|413498.3.peg.533	CDS	ctg7180000011694	157789	159501	1	+	1713	Flagellar M-ring protein fliF	Flagellum
			534	fig|413498.3.peg.534	CDS	ctg7180000011694	159498	160520	3	+	1023	Flagellar motor switch protein FliG	Flagellum; <br>Bacterial Chemotaxis
			535	fig|413498.3.peg.535	CDS	ctg7180000011694	160513	161217	1	+	705	Flagellar assembly protein FliH	Flagellum
			536	fig|413498.3.peg.536	CDS	ctg7180000011694	161217	162587	3	+	1371	Flagellum-specific ATP synthase FliI	Flagellum
			537	fig|413498.3.peg.537	CDS	ctg7180000011694	162609	163052	3	+	444	Flagellar protein fliJ	Flagellum
			538	fig|413498.3.peg.538	CDS	ctg7180000011694	163049	164305	2	+	1257	Flagellar hook-length control protein fliK	Flagellum
			539	fig|413498.3.peg.539	CDS	ctg7180000011694	164409	164882	3	+	474	Flagellar biosynthesis protein fliL	Flagellum
			540	fig|413498.3.peg.540	CDS	ctg7180000011694	164887	165891	1	+	1005	Flagellar motor switch protein FliM	Flagellum; <br>Bacterial Chemotaxis
			541	fig|413498.3.peg.541	CDS	ctg7180000011694	165884	166354	2	+	471	Flagellar motor switch protein FliN	Flagellum; <br>Bacterial Chemotaxis
			542	fig|413498.3.peg.542	CDS	ctg7180000011694	166388	166732	2	+	345	Flagellar biosynthesis protein fliO	Flagellum
			543	fig|413498.3.peg.543	CDS	ctg7180000011694	166732	167469	1	+	738	Flagellar biosynthesis protein fliP	Flagellum
			544	fig|413498.3.peg.544	CDS	ctg7180000011694	167481	167750	3	+	270	Flagellar biosynthesis protein fliQ	Flagellum
			545	fig|413498.3.peg.545	CDS	ctg7180000011694	167762	168550	2	+	789	Flagellar biosynthesis protein FliR	Flagellum
			546	fig|413498.3.peg.546	CDS	ctg7180000011694	168899	169522	2	+	624	Colanic acid capsular biosynthesis activation accesory protein RcsA, co-regulator with RcsB	- none -
			547	fig|413498.3.peg.547	CDS	ctg7180000011694	169879	169691	-1	-	189	conserved hypothetical protein	- none -
			548	fig|413498.3.peg.548	CDS	ctg7180000011694	170001	170213	3	+	213	hypothetical protein	- none -
			549	fig|413498.3.peg.549	CDS	ctg7180000011694	170516	171331	2	+	816	mannosyl-3-phosphoglycerate phosphatase family protein( EC:3.1.3.70 )	- none -
			550	fig|413498.3.peg.550	CDS	ctg7180000011694	173005	171335	-1	-	1671	hypothetical protein	- none -
			551	fig|413498.3.peg.551	CDS	ctg7180000011694	173389	173207	-1	-	183	hypothetical protein	- none -
			552	fig|413498.3.peg.552	CDS	ctg7180000011694	174393	173479	-3	-	915	Putative inner membrane protein	- none -
			553	fig|413498.3.peg.553	CDS	ctg7180000011694	174599	175483	2	+	885	Permease of the drug/metabolite transporter (DMT) superfamily	Queuosine-Archaeosine Biosynthesis; <br>Cobalt-zinc-cadmium resistance
			554	fig|413498.3.peg.554	CDS	ctg7180000011694	175984	175487	-1	-	498	Very-short-patch mismatch repair endonuclease (G-T specific)	DNA repair, bacterial
			555	fig|413498.3.peg.555	CDS	ctg7180000011694	177401	175968	-2	-	1434	DNA-cytosine methyltransferase (EC 2.1.1.37)	- none -
			556	fig|413498.3.peg.556	CDS	ctg7180000011694	178160	177462	-2	-	699	metal-dependent phosphohydrolase	- none -
			557	fig|413498.3.peg.557	CDS	ctg7180000011694	178770	179894	3	+	1125	Outer membrane protein N precursor	- none -
			558	fig|413498.3.peg.558	CDS	ctg7180000011694	180045	180284	3	+	240	DinI family protein	- none -
36				fig|413498.3.peg.559	CDS	ctg7180000011694	181571	180330	-2	-	1242	Putative cytoplasmic protein	- none -
36				fig|413498.3.peg.560	CDS	ctg7180000011694	181739	183298	2	+	1560	5&#39;-nucleotidase (EC 3.1.3.5)	- none -
36				fig|413498.3.peg.561	CDS	ctg7180000011694	183358	184884	1	+	1527	Arylsulfotransferase	- none -
			562	fig|413498.3.peg.562	CDS	ctg7180000011694	185748	184954	-3	-	795	short-chain dehydrogenase/reductase SDR	- none -
				fig|413498.3.peg.563	CDS	ctg7180000011694	186624	185758	-3	-	867	ThiJ/PfpI family protein	- none -
			564	fig|413498.3.peg.564	CDS	ctg7180000011694	186750	187655	3	+	906	transcriptional regulator, LysR family	- none -
			565	fig|413498.3.peg.565	CDS	ctg7180000011694	189189	187630	-3	-	1560	Diguanylate cyclase/phosphodiesterase domain 1 (GGDEF)	- none -
				fig|413498.3.peg.566	CDS	ctg7180000011694	190202	189483	-2	-	720	Hypothetical UPF0257 lipoprotein ynfC precursor	- none -
			567	fig|413498.3.peg.567	CDS	ctg7180000011694	190629	191426	3	+	798	Putative inner membrane protein	- none -
			568	fig|413498.3.peg.568	CDS	ctg7180000011694	191866	193185	1	+	1320	Shikimate transporter	- none -
			569	fig|413498.3.peg.569	CDS	ctg7180000011694	194180	193227	-2	-	954	Alkanesulfonate utilization operon LysR-family regulator CbI	- none -
			570	fig|413498.3.peg.570	CDS	ctg7180000011694	195199	194282	-1	-	918	Nitrogen assimilation regulatory protein Nac	DNA-binding regulatory proteins, strays
			571	fig|413498.3.peg.571	CDS	ctg7180000011694	196668	195643	-3	-	1026	monooxygenase	- none -
			572	fig|413498.3.peg.572	CDS	ctg7180000011694	198045	196831	-3	-	1215	Diguanylate cyclase/phosphodiesterase domain 2 (EAL)	- none -
			573	fig|413498.3.peg.573	CDS	ctg7180000011694	198395	199849	2	+	1455	AMP nucleosidase (EC 3.2.2.4)	Purine conversions
	T6SS3			fig|413498.3.peg.574	CDS	ctg7180000011694	201377	200157	-2	-	1221	hypothetical protein	- none -
	T6SS3			fig|413498.3.peg.575	CDS	ctg7180000011694	202262	201441	-2	-	822	hypothetical protein	- none -
	T6SS3			fig|413498.3.peg.576	CDS	ctg7180000011694	204595	202265	-1	-	2331	hypothetical protein	- none -
			577	fig|413498.3.peg.577	CDS	ctg7180000011694	206504	205032	-2	-	1473	Putative inner membrane protein	- none -
27				fig|413498.3.peg.578	CDS	ctg7180000011694	208836	208675	-3	-	162	hypothetical protein	- none -
27				fig|413498.3.peg.579	CDS	ctg7180000011694	208885	210486	1	+	1602	hypothetical protein	- none -
			580	fig|413498.3.peg.580	CDS	ctg7180000011694	210961	210623	-1	-	339	UPF0265 protein YeeX	- none -
			581	fig|413498.3.peg.581	CDS	ctg7180000011694	212188	211130	-1	-	1059	Putative inner membrane protein	- none -
			582	fig|413498.3.peg.582	CDS	ctg7180000011694	212862	212389	-3	-	474	DNA gyrase inhibitory protein	- none -
			583	fig|413498.3.peg.583	CDS	ctg7180000011694	214100	212949	-2	-	1152	D-alanyl-D-alanine carboxypeptidase (EC 3.4.16.4)	Murein Hydrolases; <br>Peptidoglycan Biosynthesis
			584	fig|413498.3.peg.584	CDS	ctg7180000011694	214359	215510	3	+	1152	acyltransferase 3	- none -
			585	fig|413498.3.peg.585	CDS	ctg7180000011694	215588	217015	2	+	1428	Exodeoxyribonuclease I (EC 3.1.11.1)	DNA Repair Base Excision
			586	fig|413498.3.peg.586	CDS	ctg7180000011694	218552	217191	-2	-	1362	Putrescine importer	Putrescine utilization pathways; <br>GABA and putrescine metabolism from cluters
			587	fig|413498.3.peg.587	CDS	ctg7180000011694	220038	218743	-3	-	1296	Gamma-aminobutyrate:alpha-ketoglutarate aminotransferase (EC 2.6.1.19)	Putrescine utilization pathways
			588	fig|413498.3.peg.588	CDS	ctg7180000011694	220360	221082	1	+	723	Gamma-glutamyl-GABA hydrolase (EC 3.5.1.94)	Putrescine utilization pathways
			589	fig|413498.3.peg.589	CDS	ctg7180000011694	221890	221066	-1	-	825	Nucleoside-diphosphate-sugar epimerases	- none -
			590	fig|413498.3.peg.590	CDS	ctg7180000011694	222266	223165	2	+	900	ATP phosphoribosyltransferase (EC 2.4.2.17)	Histidine Biosynthesis
			591	fig|413498.3.peg.591	CDS	ctg7180000011694	223171	224475	1	+	1305	Histidinol dehydrogenase (EC 1.1.1.23)	Histidine Biosynthesis
			592	fig|413498.3.peg.592	CDS	ctg7180000011694	224472	225554	3	+	1083	Histidinol-phosphate aminotransferase (EC 2.6.1.9)	Histidine Biosynthesis
			593	fig|413498.3.peg.593	CDS	ctg7180000011694	225551	226618	2	+	1068	Histidinol-phosphatase (EC 3.1.3.15) / Imidazoleglycerol-phosphate dehydratase (EC 4.2.1.19)	Histidine Biosynthesis; <br>Histidine Biosynthesis
			594	fig|413498.3.peg.594	CDS	ctg7180000011694	226618	227208	1	+	591	Imidazole glycerol phosphate synthase amidotransferase subunit (EC 2.4.2.-)	Histidine Biosynthesis
			595	fig|413498.3.peg.595	CDS	ctg7180000011694	227209	227946	1	+	738	Phosphoribosylformimino-5-aminoimidazole carboxamide ribotide isomerase (EC 5.3.1.16)	Tryptophan synthesis; <br>Histidine Biosynthesis
			596	fig|413498.3.peg.596	CDS	ctg7180000011694	227928	228704	3	+	777	Imidazole glycerol phosphate synthase cyclase subunit (EC 4.1.3.-)	Histidine Biosynthesis
			597	fig|413498.3.peg.597	CDS	ctg7180000011694	228698	229309	2	+	612	Phosphoribosyl-AMP cyclohydrolase (EC 3.5.4.19) / Phosphoribosyl-ATP pyrophosphatase (EC 3.6.1.31)	Zinc regulated enzymes; <br>Histidine Biosynthesis; <br>Histidine Biosynthesis
				fig|413498.3.peg.598	CDS	ctg7180000011694	230362	229370	-1	-	993	regulator of length of O-antigen component of lipopolysaccharide chains	KDO2-Lipid A biosynthesis
			599	fig|413498.3.peg.599	CDS	ctg7180000011694	231984	230578	-3	-	1407	6-phosphogluconate dehydrogenase, decarboxylating (EC 1.1.1.44)	Entner-Doudoroff Pathway; <br>Pentose phosphate pathway; <br>D-gluconate and ketogluconates metabolism; <br>Formaldehyde assimilation: Ribulose monophosphate pathway
	O-antigen			fig|413498.3.peg.600	CDS	ctg7180000011694	235913	234705	-2	-	1209	hypothetical protein	- none -
	O-antigen			fig|413498.3.peg.601	CDS	ctg7180000011694	237081	235897	-3	-	1185	hypothetical protein	- none -
	O-antigen			fig|413498.3.peg.602	CDS	ctg7180000011694	238340	237090	-2	-	1251	WzxB protein	- none -
	O-antigen			fig|413498.3.peg.603	CDS	ctg7180000011694	239440	238337	-1	-	1104	Aminotransferase	- none -
	O-antigen			fig|413498.3.peg.604	CDS	ctg7180000011694	241017	240796	-3	-	222	hypothetical protein	- none -
	O-antigen			fig|413498.3.peg.605	CDS	ctg7180000011694	241066	241197	1	+	132	hypothetical protein	- none -
	O-antigen			fig|413498.3.peg.606	CDS	ctg7180000011694	242084	241215	-2	-	870	Glucose-1-phosphate thymidylyltransferase (EC 2.7.7.24)	- none -
	O-antigen			fig|413498.3.peg.607	CDS	ctg7180000011694	243079	242087	-1	-	993	dTDP-glucose 4,6-dehydratase (EC 4.2.1.46)	dTDP-rhamnose synthesis; <br>Rhamnose containing glycans
			608	fig|413498.3.peg.608	CDS	ctg7180000011694	244443	243553	-3	-	891	UTP--glucose-1-phosphate uridylyltransferase (EC 2.7.7.9)	Streptococcal Hyaluronic Acid Capsule
				fig|413498.3.peg.609	CDS	ctg7180000011694	244396	244551	1	+	156	hypothetical protein	- none -
				fig|413498.3.peg.610	CDS	ctg7180000011694	245672	244677	-2	-	996	UDP-glucose 4-epimerase (EC 5.1.3.2)	Lactose and Galactose Uptake and Utilization; <br>Rhamnose containing glycans
			611	fig|413498.3.peg.611	CDS	ctg7180000011694	247302	245887	-3	-	1416	Colanic acid biosynthesis protein wcaM	- none -
			612	fig|413498.3.peg.612	CDS	ctg7180000011694	248534	247314	-2	-	1221	Colanic acid biosynthesis glycosyl transferase WcaL	Colanic acid biosynthesis
			613	fig|413498.3.peg.613	CDS	ctg7180000011694	249811	248531	-1	-	1281	Colanic acid biosysnthesis protein WcaK	Colanic acid biosynthesis
			614	fig|413498.3.peg.614	CDS	ctg7180000011694	251370	249892	-3	-	1479	Lipopolysaccharide biosynthesis protein WzxC	Colanic acid biosynthesis
			615	fig|413498.3.peg.615	CDS	ctg7180000011694	252693	251383	-3	-	1311	Colanic acid biosynthsis UDP-glucose lipid carrier transferase WcaJ	Colanic acid biosynthesis
			616	fig|413498.3.peg.616	CDS	ctg7180000011694	254241	252871	-3	-	1371	Phosphomannomutase (EC 5.4.2.8)	Mannose Metabolism
				fig|413498.3.peg.617	CDS	ctg7180000011694	254256	254369	3	+	114	hypothetical protein	- none -
			618	fig|413498.3.peg.618	CDS	ctg7180000011694	255796	254354	-1	-	1443	Mannose-1-phosphate guanylyltransferase (GDP) (EC 2.7.7.22)	Mannose Metabolism
			619	fig|413498.3.peg.619	CDS	ctg7180000011694	257023	255800	-1	-	1224	Colanic acid biosysnthesis glycosyl transferase WcaI	Colanic acid biosynthesis
			620	fig|413498.3.peg.620	CDS	ctg7180000011694	257499	257020	-3	-	480	GDP-mannose mannosyl hydrolase (EC 3.6.1.-)	Nudix proteins (nucleoside triphosphate hydrolases); <br>Colanic acid biosynthesis; <br>Mannose Metabolism
			621	fig|413498.3.peg.621	CDS	ctg7180000011694	258467	257502	-2	-	966	GDP-L-fucose synthetase (EC 1.1.1.271); Colanic acid biosynthesis protein wcaG	Capsular heptose biosynthesis; <br>Colanic acid biosynthesis
			622	fig|413498.3.peg.622	CDS	ctg7180000011694	259591	258470	-1	-	1122	GDP-mannose 4,6-dehydratase (EC 4.2.1.47)	Capsular heptose biosynthesis; <br>Colanic acid biosynthesis
			623	fig|413498.3.peg.623	CDS	ctg7180000011694	260274	259726	-3	-	549	Colanic acid biosynthesis acetyltransferase WcaF (EC 2.3.1.-)	Colanic acid biosynthesis
			624	fig|413498.3.peg.624	CDS	ctg7180000011694	261049	260297	-1	-	753	Colanic acid biosynthesis glycosyl transferase WcaE	Colanic acid biosynthesis
			625	fig|413498.3.peg.625	CDS	ctg7180000011694	262284	261064	-3	-	1221	Colanic acid polymerase WcaD	Colanic acid biosynthesis
			626	fig|413498.3.peg.626	CDS	ctg7180000011694	263476	262259	-1	-	1218	Colanic acid biosynthesis glycosyl transferase WcaC	Colanic acid biosynthesis
			627	fig|413498.3.peg.627	CDS	ctg7180000011694	263964	263473	-3	-	492	Colanic acid biosynthesis acetyltransferase WcaB (EC 2.3.1.-)	Colanic acid biosynthesis
			628	fig|413498.3.peg.628	CDS	ctg7180000011694	264773	263964	-2	-	810	Colanic acid biosynthesis glycosyl transferase WcaA	- none -
			629	fig|413498.3.peg.629	CDS	ctg7180000011694	267160	264998	-1	-	2163	Tyrosine-protein kinase Wzc (EC 2.7.10.2)	Colanic acid biosynthesis; <br>Capsular Polysaccharides Biosynthesis and Assembly
			630	fig|413498.3.peg.630	CDS	ctg7180000011694	267543	267163	-3	-	381	Low molecular weight protein-tyrosine-phosphatase Wzb (EC 3.1.3.48)	Colanic acid biosynthesis; <br>Capsular Polysaccharides Biosynthesis and Assembly
			631	fig|413498.3.peg.631	CDS	ctg7180000011694	268607	267612	-2	-	996	Polysaccharide export lipoprotein Wza	Colanic acid biosynthesis; <br>Capsular Polysaccharides Biosynthesis and Assembly
			632	fig|413498.3.peg.632	CDS	ctg7180000011694	269485	271077	1	+	1593	Putative capsular polysaccharide transport protein YegH	Capsular Polysaccharides Biosynthesis and Assembly
			633	fig|413498.3.peg.633	CDS	ctg7180000011694	272970	271129	-3	-	1842	AsmA protein	- none -
			634	fig|413498.3.peg.634	CDS	ctg7180000011694	273582	273001	-3	-	582	Deoxycytidine triphosphate deaminase (EC 3.5.4.13)	pyrimidine conversions
			635	fig|413498.3.peg.635	CDS	ctg7180000011694	274136	273666	-2	-	471	Uridine kinase (EC 2.7.1.48) [C1]	- none -
			636	fig|413498.3.peg.636	CDS	ctg7180000011694	274608	277991	3	+	3384	putative PAS/PAC domain; Diguanylate cyclase/phosphodiesterase domain 1, Diguanylate cyclase/phosphodiesterase domain 2,	- none -
			637	fig|413498.3.peg.637	CDS	ctg7180000011694	278829	277981	-3	-	849	DNA-3-methyladenine glycosylase II (EC 3.2.2.21)	- none -
			638	fig|413498.3.peg.638	CDS	ctg7180000011694	278965	280317	1	+	1353	Putative heat shock protein YegD	ZZ gjo need homes
			639	fig|413498.3.peg.639	CDS	ctg7180000011694	280619	280323	-2	-	297	Putative transcriptional regulator	- none -
			640	fig|413498.3.peg.640	CDS	ctg7180000011694	280968	280606	-3	-	363	hypothetical protein	- none -
			641	fig|413498.3.peg.641	CDS	ctg7180000011695	66	1052	3	+	987	Probable RND efflux membrane fusion protein	- none -
			642	fig|413498.3.peg.642	CDS	ctg7180000011695	1052	4174	2	+	3123	Multidrug transporter MdtB	- none -
			643	fig|413498.3.peg.643	CDS	ctg7180000011695	4175	7261	2	+	3087	Multidrug transporter MdtC	- none -
			644	fig|413498.3.peg.644	CDS	ctg7180000011695	7265	8680	2	+	1416	Multidrug transporter MdtD	- none -
			645	fig|413498.3.peg.645	CDS	ctg7180000011695	8701	10101	1	+	1401	Osmosensitive K+ channel histidine kinase KdpD (EC 2.7.3.-)	Potassium homeostasis
			646	fig|413498.3.peg.646	CDS	ctg7180000011695	10098	10820	3	+	723	Response regulator BaeR	- none -
			647	fig|413498.3.peg.647	CDS	ctg7180000011695	11220	12581	3	+	1362	Putative protease	- none -
			648	fig|413498.3.peg.648	CDS	ctg7180000011695	12832	13731	1	+	900	hypothetical protein	- none -
			649	fig|413498.3.peg.649	CDS	ctg7180000011695	15020	13965	-2	-	1056	Fructose-bisphosphate aldolase class I (EC 4.1.2.13)	Formaldehyde assimilation: Ribulose monophosphate pathway; <br>Glycolysis and Gluconeogenesis
			650	fig|413498.3.peg.650	CDS	ctg7180000011695	15963	15163	-3	-	801	Phosphomethylpyrimidine kinase (EC 2.7.4.7)	Thiamin biosynthesis
			651	fig|413498.3.peg.651	CDS	ctg7180000011695	16747	15950	-1	-	798	Hydroxyethylthiazole kinase (EC 2.7.1.50)	Thiamin biosynthesis
			652	fig|413498.3.peg.652	CDS	ctg7180000011695	17693	17980	2	+	288	hypothetical protein	- none -
			653	fig|413498.3.peg.653	CDS	ctg7180000011695	18332	20062	2	+	1731	ABC transporter related	- none -
			654	fig|413498.3.peg.654	CDS	ctg7180000011695	21658	20114	-1	-	1545	Methyl-accepting chemotaxis protein	- none -
			655	fig|413498.3.peg.655	CDS	ctg7180000011695	22495	21770	-1	-	726	two component transcriptional regulator, LytTR family	- none -
			656	fig|413498.3.peg.656	CDS	ctg7180000011695	24177	22492	-3	-	1686	Autolysin sensor kinase (EC 2.7.3.-)	- none -
			657	fig|413498.3.peg.657	CDS	ctg7180000011695	24292	24717	1	+	426	GCN5-related N-acetyltransferase	- none -
			658	fig|413498.3.peg.658	CDS	ctg7180000011695	25877	24768	-2	-	1110	Mrp protein	- none -
				fig|413498.3.peg.659	CDS	ctg7180000011695	26213	26076	-2	-	138	hypothetical protein	- none -
			660	fig|413498.3.peg.660	CDS	ctg7180000011695	26139	28172	3	+	2034	Methionyl-tRNA synthetase (EC 6.1.1.10)	tRNA aminoacylation, Met
			661	fig|413498.3.peg.661	CDS	ctg7180000011695	28365	29108	3	+	744	HTH-type transcriptional regulator mlrA	- none -
			662	fig|413498.3.peg.662	CDS	ctg7180000011695	29987	29256	-2	-	732	Putative transport system permease protein	- none -
			663	fig|413498.3.peg.663	CDS	ctg7180000011695	30921	29980	-3	-	942	hypothetical ABC transporter ATP-binding protein YehX	- none -
			664	fig|413498.3.peg.664	CDS	ctg7180000011695	32071	30914	-1	-	1158	Putative transport system permease protein	- none -
			665	fig|413498.3.peg.665	CDS	ctg7180000011695	33009	32101	-3	-	909	COG1732: Periplasmic glycine betaine/choline-binding (lipo)protein of an ABC-type transport system (osmoprotectant binding protein)	- none -
			666	fig|413498.3.peg.666	CDS	ctg7180000011695	35439	33166	-3	-	2274	Periplasmic beta-glucosidase (EC 3.2.1.21)	Beta-Glucoside Metabolism
			667	fig|413498.3.peg.667	CDS	ctg7180000011695	35658	37409	3	+	1752	D-Lactate dehydrogenase (EC 1.1.2.5)	Lactate utilization; <br>Respiratory dehydrogenases 1
			668	fig|413498.3.peg.668	CDS	ctg7180000011695	37502	38056	2	+	555	GCN5-related N-acetyltransferase	- none -
			669	fig|413498.3.peg.669	CDS	ctg7180000011695	38990	38058	-2	-	933	Murein-DD-endopeptidase (EC 3.4.99.-)	Peptidoglycan Biosynthesis
			670	fig|413498.3.peg.670	CDS	ctg7180000011695	39701	39162	-2	-	540	Putative membrane protein	- none -
			671	fig|413498.3.peg.671	CDS	ctg7180000011695	39933	40499	3	+	567	DedA family inner membrane protein YohD	- none -
			672	fig|413498.3.peg.672	CDS	ctg7180000011695	41272	40496	-1	-	777	Putative oxidoreductase	- none -
			673	fig|413498.3.peg.673	CDS	ctg7180000011695	42517	41567	-1	-	951	beta-lactamase domain protein	- none -
			674	fig|413498.3.peg.674	CDS	ctg7180000011695	42590	43531	2	+	942	transcriptional regulator, LysR family	- none -
			675	fig|413498.3.peg.675	CDS	ctg7180000011695	44450	43518	-2	-	933	tRNA-dihydrouridine synthase C (EC 1.-.-.-)	Murein hydrolase regulation and cell death
			676	fig|413498.3.peg.676	CDS	ctg7180000011695	44642	45043	2	+	402	Antiholin-like protein LrgA	Murein hydrolase regulation and cell death
			677	fig|413498.3.peg.677	CDS	ctg7180000011695	45040	45735	1	+	696	LrgA-associated membrane protein LrgB	Murein hydrolase regulation and cell death
			678	fig|413498.3.peg.678	CDS	ctg7180000011695	45864	46748	3	+	885	Cytidine deaminase (EC 3.5.4.5)	pyrimidine conversions; <br>Murein hydrolase regulation and cell death
			679	fig|413498.3.peg.679	CDS	ctg7180000011695	46873	47586	1	+	714	SanA protein	- none -
			680	fig|413498.3.peg.680	CDS	ctg7180000011695	48853	47843	-1	-	1011	Galactose/methyl galactoside ABC transport system, permease protein MglC (TC 3.A.1.2.3)	Lactose and Galactose Uptake and Utilization
			681	fig|413498.3.peg.681	CDS	ctg7180000011695	50389	48869	-1	-	1521	Galactose/methyl galactoside ABC transport system, ATP-binding protein MglA (EC 3.6.3.17)	Lactose and Galactose Uptake and Utilization
			682	fig|413498.3.peg.682	CDS	ctg7180000011695	51471	50476	-3	-	996	Galactose/methyl galactoside ABC transport system, D-galactose-binding periplasmic protein MglB (TC 3.A.1.2.3)	Lactose and Galactose Uptake and Utilization; <br>Bacterial Chemotaxis
			683	fig|413498.3.peg.683	CDS	ctg7180000011695	52778	51753	-2	-	1026	Mgl repressor and galactose ultrainduction factor GalS, HTH-type transcriptional regulator	Lactose and Galactose Uptake and Utilization
			684	fig|413498.3.peg.684	CDS	ctg7180000011695	54091	52934	-1	-	1158	Putative inner membrane protein	- none -
			685	fig|413498.3.peg.685	CDS	ctg7180000011695	54772	54101	-1	-	672	GTP cyclohydrolase I (EC 3.5.4.16) type 1	Folate Biosynthesis; <br>Zinc regulated enzymes; <br>Queuosine-Archaeosine Biosynthesis
			686	fig|413498.3.peg.686	CDS	ctg7180000011695	56067	54898	-3	-	1170	Possible MFS Superfamily transporter precursor	- none -
			687	fig|413498.3.peg.687	CDS	ctg7180000011695	56146	56976	1	+	831	S-formylglutathione hydrolase (EC 3.1.2.12)	Glutathione-dependent pathway of formaldehyde detoxification
			688	fig|413498.3.peg.688	CDS	ctg7180000011695	58527	57037	-3	-	1491	Lysine-specific permease	YeiH
			689	fig|413498.3.peg.689	CDS	ctg7180000011695	59559	58693	-3	-	867	LysR family transcriptional regulator YeiE	YeiH
				fig|413498.3.peg.690	CDS	ctg7180000011695	59709	59587	-3	-	123	hypothetical protein	- none -
			691	fig|413498.3.peg.691	CDS	ctg7180000011695	59677	60726	1	+	1050	Putative membrane protein YeiH	YeiH
			692	fig|413498.3.peg.692	CDS	ctg7180000011695	60799	61659	1	+	861	Endonuclease IV (EC 3.1.21.2)	DNA repair, bacterial
			693	fig|413498.3.peg.693	CDS	ctg7180000011695	62458	61649	-1	-	810	4-hydroxyphenylpyruvate dioxygenase (EC 1.13.11.27)	- none -
			694	fig|413498.3.peg.694	CDS	ctg7180000011695	64280	62586	-2	-	1695	PTS system, fructose-specific IIB component (EC 2.7.1.69) / PTS system, fructose-specific IIC component (EC 2.7.1.69)	Fructose utilization; <br>Fructose utilization
			695	fig|413498.3.peg.695	CDS	ctg7180000011695	65235	64297	-3	-	939	1-phosphofructokinase (EC 2.7.1.56)	Fructose utilization
			696	fig|413498.3.peg.696	CDS	ctg7180000011695	66365	65232	-2	-	1134	Fructose-specific phosphocarrier protein HPr (EC 2.7.1.69) / PTS system, fructose-specific IIA component (EC 2.7.1.69)	Fructose utilization; <br>Fructose utilization
			697	fig|413498.3.peg.697	CDS	ctg7180000011695	66734	67915	2	+	1182	Sugar efflux transporter B	- none -
			698	fig|413498.3.peg.698	CDS	ctg7180000011695	68100	67912	-3	-	189	COG0727: Predicted Fe-S-cluster oxidoreductase	- none -
				fig|413498.3.peg.699	CDS	ctg7180000011695	68629	68186	-1	-	444	hypothetical protein	- none -
			700	fig|413498.3.peg.700	CDS	ctg7180000011695	68821	69393	1	+	573	Translation elongation factor P-related protein	- none -
			701	fig|413498.3.peg.701	CDS	ctg7180000011695	70648	69458	-1	-	1191	Mannonate dehydratase (EC 4.2.1.8)	Entner-Doudoroff Pathway; <br>D-Galacturonate and D-Glucuronate Utilization
			702	fig|413498.3.peg.702	CDS	ctg7180000011695	70856	72322	2	+	1467	COG0246: Mannitol-1-phosphate/altronate dehydrogenases( EC:1.1.1.57 )	- none -
			703	fig|413498.3.peg.703	CDS	ctg7180000011695	72453	73439	3	+	987	COG0523: Putative GTPases (G3E family)	Zinc regulated enzymes
			704	fig|413498.3.peg.704	CDS	ctg7180000011695	73469	74176	2	+	708	Putative membrane protein	- none -
			705	fig|413498.3.peg.705	CDS	ctg7180000011695	74707	75171	1	+	465	Lipoprotein spr precursor	- none -
			706	fig|413498.3.peg.706	CDS	ctg7180000011695	75337	76899	1	+	1563	Rtn protein	- none -
			707	fig|413498.3.peg.707	CDS	ctg7180000011695	76995	78800	3	+	1806	Putative transport system periplasmic binding protein	- none -
			708	fig|413498.3.peg.708	CDS	ctg7180000011695	78809	79906	2	+	1098	Oligopeptide transport system permease protein oppB (TC 3.A.1.5.1)	- none -
			709	fig|413498.3.peg.709	CDS	ctg7180000011695	79906	80928	1	+	1023	Oligopeptide transport system permease protein oppC (TC 3.A.1.5.1)	- none -
			710	fig|413498.3.peg.710	CDS	ctg7180000011695	80930	82519	2	+	1590	Putative ABC transporter ATP-binding protein	- none -
			711	fig|413498.3.peg.711	CDS	ctg7180000011695	82744	82523	-1	-	222	Putative cytoplasmic protein	- none -
			712	fig|413498.3.peg.712	CDS	ctg7180000011695	84396	83200	-3	-	1197	MFS family multidrug transport protein, bicyclomycin resistance protein	- none -
			713	fig|413498.3.peg.713	CDS	ctg7180000011695	85119	84412	-3	-	708	Ribosomal small subunit pseudouridine synthase A	- none -
			714	fig|413498.3.peg.714	CDS	ctg7180000011695	85308	87068	3	+	1761	DNA or RNA helicase of superfamily II	- none -
			715	fig|413498.3.peg.715	CDS	ctg7180000011695	87195	87479	3	+	285	LSU ribosomal protein L25p	Ribosome LSU bacterial
			716	fig|413498.3.peg.716	CDS	ctg7180000011695	88588	87584	-1	-	1005	Nucleoid-associated protein ndpA	- none -
			717	fig|413498.3.peg.717	CDS	ctg7180000011695	88723	88950	1	+	228	hypothetical protein	- none -
			718	fig|413498.3.peg.718	CDS	ctg7180000011695	88970	90733	2	+	1764	Putative sulfatase	- none -
	TE			fig|413498.3.peg.719	CDS	ctg7180000011695	91405	91241	-1	-	165	Error-prone repair protein UmuC	- none -
	TE		720	fig|413498.3.peg.720	CDS	ctg7180000011695	93829	92930	-1	-	900	Transcriptional regulator, LysR family	- none -
	TE		721	fig|413498.3.peg.721	CDS	ctg7180000011695	94533	95738	3	+	1206	major facilitator superfamily MFS_1	- none -
	TE		722	fig|413498.3.peg.722	CDS	ctg7180000011695	95766	96815	3	+	1050	Alcohol dehydrogenase (EC 1.1.1.1)	Fermentations: Mixed acid; <br>Fermentations: Lactate; <br>Glycerolipid and Glycerophospholipid Metabolism in Bacteria
	TE			fig|413498.3.peg.723	CDS	ctg7180000011695	96830	97858	2	+	1029	conserved hypothetical signal peptide protein	- none -
	TE			fig|413498.3.peg.724	CDS	ctg7180000011695	97884	98870	3	+	987	sugar-phosphate dehydrogenase	- none -
	TE			fig|413498.3.peg.725	CDS	ctg7180000011695	99193	101454	1	+	2262	hypothetical protein	- none -
	TE			fig|413498.3.peg.726	CDS	ctg7180000011695	101451	103040	3	+	1590	hypothetical protein	- none -
	TE			fig|413498.3.peg.727	CDS	ctg7180000011695	103568	103314	-2	-	255	hypothetical protein	- none -
	TE			fig|413498.3.peg.728	CDS	ctg7180000011695	104434	104171	-1	-	264	Transposase	- none -
	TE			fig|413498.3.peg.729	CDS	ctg7180000011695	104698	104468	-1	-	231	UmuD protein( EC:3.4.21.- )	- none -
	prophage			fig|413498.3.peg.730	CDS	ctg7180000011695	105996	106118	3	+	123	hypothetical protein	- none -
	prophage			fig|413498.3.peg.731	CDS	ctg7180000011695	108396	107932	-3	-	465	Phage endopeptidase	- none -
	prophage			fig|413498.3.peg.732	CDS	ctg7180000011695	109019	108396	-2	-	624	Lytic enzyme	- none -
	prophage			fig|413498.3.peg.733	CDS	ctg7180000011695	109234	109016	-1	-	219	Putative prophage membrane protein	- none -
	prophage			fig|413498.3.peg.734	CDS	ctg7180000011695	109667	109287	-2	-	381	Putative prophage membrane protein	- none -
	prophage			fig|413498.3.peg.735	CDS	ctg7180000011695	110112	110525	3	+	414	DNA-binding protein, CopG family	- none -
	prophage			fig|413498.3.peg.736	CDS	ctg7180000011695	111466	110708	-1	-	759	Qin-like prophage; predicted antitermination protein Q	- none -
	prophage			fig|413498.3.peg.737	CDS	ctg7180000011695	112498	111485	-1	-	1014	Putative cytoplasmic protein	- none -
	prophage			fig|413498.3.peg.738	CDS	ctg7180000011695	113214	112531	-3	-	684	Putative DNA-binding protein Roi of bacteriophage BP-933W	- none -
	prophage			fig|413498.3.peg.739	CDS	ctg7180000011695	113655	113272	-3	-	384	Holliday junction resolvase / Crossover junction endodeoxyribonuclease rusA (EC 3.1.22.-)	- none -
	prophage			fig|413498.3.peg.740	CDS	ctg7180000011695	113933	113652	-2	-	282	SOS-response repressor and protease LexA (EC 3.4.21.88)	- none -
	prophage			fig|413498.3.peg.741	CDS	ctg7180000011695	115156	113978	-1	-	1179	DNA adenine methylase	- none -
	prophage			fig|413498.3.peg.742	CDS	ctg7180000011695	115392	115156	-3	-	237	hypothetical protein	- none -
	prophage			fig|413498.3.peg.743	CDS	ctg7180000011695	116285	115389	-2	-	897	COG1167: Transcriptional regulators containing a DNA-binding HTH domain and an aminotransferase domain (MocR family) and their eukaryotic orthologs	- none -
	prophage			fig|413498.3.peg.744	CDS	ctg7180000011695	116449	116282	-1	-	168	hypothetical protein	- none -
	prophage			fig|413498.3.peg.745	CDS	ctg7180000011695	117179	116643	-2	-	537	hypothetical protein	- none -
	prophage			fig|413498.3.peg.746	CDS	ctg7180000011695	118534	118905	1	+	372	hypothetical protein	- none -
	prophage			fig|413498.3.peg.747	CDS	ctg7180000011695	118937	119761	2	+	825	Phage protein	- none -
	prophage			fig|413498.3.peg.748	CDS	ctg7180000011695	120798	121982	3	+	1185	hypothetical protein	- none -
58				fig|413498.3.peg.749	CDS	ctg7180000011695	122381	123298	2	+	918	LysR-family transcriptional regulator	- none -
58				fig|413498.3.peg.750	CDS	ctg7180000011695	124452	123373	-3	-	1080	putative monooxygenase	- none -
58				fig|413498.3.peg.751	CDS	ctg7180000011695	124530	124982	3	+	453	transcriptional regulator	- none -
68				fig|413498.3.peg.752	CDS	ctg7180000011695	127095	126271	-3	-	825	short chain dehydrogenase	- none -
68				fig|413498.3.peg.753	CDS	ctg7180000011695	127196	128092	2	+	897	probable transcriptional regulator	- none -
17				fig|413498.3.peg.754	CDS	ctg7180000011695	128783	129802	2	+	1020	hypothetical protein	- none -
17				fig|413498.3.peg.755	CDS	ctg7180000011695	129864	130781	3	+	918	hypothetical protein	- none -
			756	fig|413498.3.peg.756	CDS	ctg7180000011695	131041	131253	1	+	213	hypothetical protein	- none -
22				fig|413498.3.peg.757	CDS	ctg7180000011695	132397	131258	-1	-	1140	Nitric oxide reductase FlRd-NAD(+) reductase (EC 1.18.1.-)	Flavohaemoglobin; <br>Nitrosative stress
22				fig|413498.3.peg.758	CDS	ctg7180000011695	133837	132401	-1	-	1437	Anaerobic nitric oxide reductase flavorubredoxin	Flavohaemoglobin; <br>Nitrosative stress
22				fig|413498.3.peg.759	CDS	ctg7180000011695	133994	135511	2	+	1518	Functional role page for Anaerobic nitric oxide reductase transcription regulator NorR	Flavohaemoglobin; <br>Nitrosative stress
			760	fig|413498.3.peg.760	CDS	ctg7180000011695	135609	137102	3	+	1494	Sulfate permease	Cysteine Biosynthesis
			761	fig|413498.3.peg.761	CDS	ctg7180000011695	138836	137190	-2	-	1647	Putative ATP-binding component of a transport system	- none -
			762	fig|413498.3.peg.762	CDS	ctg7180000011695	139560	138916	-3	-	645	Alkylated DNA repair protein AlkB	DNA repair, bacterial
			763	fig|413498.3.peg.763	CDS	ctg7180000011695	140624	139560	-2	-	1065	ADA regulatory protein / Methylated-DNA--protein-cysteine methyltransferase (EC 2.1.1.63)	DNA repair, bacterial; <br>DNA repair, bacterial
			764	fig|413498.3.peg.764	CDS	ctg7180000011695	141740	140697	-2	-	1044	Thiamin biosynthesis lipoprotein ApbE	Na(+)-translocating NADH-quinone oxidoreductase and rnf-like group of electron transport complexes
			765	fig|413498.3.peg.765	CDS	ctg7180000011695	142973	141837	-2	-	1137	Outer membrane protein C precursor	- none -
			766	fig|413498.3.peg.766	CDS	ctg7180000011695	143616	146468	3	+	2853	Two-component sensor protein RcsD (EC 2.7.3.-)	- none -
			767	fig|413498.3.peg.767	CDS	ctg7180000011695	146485	147135	1	+	651	DNA-binding capsular synthesis response regulator RcsB	- none -
			768	fig|413498.3.peg.768	CDS	ctg7180000011695	150143	147291	-2	-	2853	Two-component sensor protein RcsC (EC 2.7.3.-)	- none -
			769	fig|413498.3.peg.769	CDS	ctg7180000011695	152971	150335	-1	-	2637	DNA gyrase subunit A (EC 5.99.1.3)	DNA topoisomerases, Type II, ATP-dependent; <br>Resistance to fluoroquinolones
			770	fig|413498.3.peg.770	CDS	ctg7180000011695	153131	153862	2	+	732	3-demethylubiquinone-9 3-methyltransferase (EC 2.1.1.64)	Ubiquinone Biosynthesis
			771	fig|413498.3.peg.771	CDS	ctg7180000011695	154203	156488	3	+	2286	Ribonucleotide reductase of class Ia (aerobic), alpha subunit (EC 1.17.4.1)	Ribonucleotide reduction
			772	fig|413498.3.peg.772	CDS	ctg7180000011695	156662	157792	2	+	1131	Ribonucleotide reductase of class Ia (aerobic), beta subunit (EC 1.17.4.1)	Ribonucleotide reduction
			773	fig|413498.3.peg.773	CDS	ctg7180000011695	157794	158048	3	+	255	Ferredoxin	Soluble cytochromes and functionally related electron carriers; <br>Inorganic Sulfur Assimilation
			774	fig|413498.3.peg.774	CDS	ctg7180000011695	159176	158121	-2	-	1056	Glycerophosphoryl diester phosphodiesterase, periplasmic (EC 3.1.4.46)	Glycerol and Glycerol-3-phosphate Uptake and Utilization
			775	fig|413498.3.peg.775	CDS	ctg7180000011695	160538	159186	-2	-	1353	Glycerol-3-phosphate transporter	Glycerol and Glycerol-3-phosphate Uptake and Utilization
			776	fig|413498.3.peg.776	CDS	ctg7180000011695	162063	160867	-3	-	1197	Competence/damage-inducible protein CinA	- none -
			777	fig|413498.3.peg.777	CDS	ctg7180000011695	162674	162156	-2	-	519	Uncharacterized protein YfaZ precursor	- none -
			778	fig|413498.3.peg.778	CDS	ctg7180000011695	164276	162840	-2	-	1437	tricarboxylic transport: regulatory protein	- none -
			779	fig|413498.3.peg.779	CDS	ctg7180000011695	164937	164257	-3	-	681	Transcriptional regulatory protein TctD	CBSS-49338.1.peg.459
			780	fig|413498.3.peg.780	CDS	ctg7180000011695	165071	166051	2	+	981	Putative tricarboxylic transport TctC	CBSS-49338.1.peg.459
			781	fig|413498.3.peg.781	CDS	ctg7180000011695	166066	166497	1	+	432	tricarboxylate transport protein TctB, putative	CBSS-49338.1.peg.459
			782	fig|413498.3.peg.782	CDS	ctg7180000011695	166509	168026	3	+	1518	Tricarboxylate transport membrane protein TctA	CBSS-49338.1.peg.459
				fig|413498.3.peg.783	CDS	ctg7180000011695	168132	168755	3	+	624	Inner membrane protein yjdF	- none -
			784	fig|413498.3.peg.784	CDS	ctg7180000011695	170123	168732	-2	-	1392	O-succinylbenzoic acid--CoA ligase (EC 6.2.1.26)	Menaquinone and Phylloquinone Biosynthesis
			785	fig|413498.3.peg.785	CDS	ctg7180000011695	171085	170120	-1	-	966	O-succinylbenzoate-CoA synthase (EC 4.2.1.-)	Muconate lactonizing enzyme family; <br>Menaquinone and Phylloquinone Biosynthesis
			786	fig|413498.3.peg.786	CDS	ctg7180000011695	171942	171085	-3	-	858	Naphthoate synthase (EC 4.1.3.36)	Menaquinone and Phylloquinone Biosynthesis
			787	fig|413498.3.peg.787	CDS	ctg7180000011695	172720	171929	-1	-	792	2-succinyl-6-hydroxy-2,4-cyclohexadiene-1-carboxylate synthase (EC 4.2.99.20)	Menaquinone and Phylloquinone Biosynthesis
			788	fig|413498.3.peg.788	CDS	ctg7180000011695	174387	172720	-3	-	1668	2-succinyl-5-enolpyruvyl-6-hydroxy-3-cyclohexene-1-carboxylic-acid synthase (EC 2.2.1.9)	Menaquinone and Phylloquinone Biosynthesis
			789	fig|413498.3.peg.789	CDS	ctg7180000011695	175747	174473	-1	-	1275	Menaquinone-specific isochorismate synthase (EC 5.4.4.2)	Menaquinone and Phylloquinone Biosynthesis
			790	fig|413498.3.peg.790	CDS	ctg7180000011695	176161	175850	-1	-	312	ElaB protein	- none -
			791	fig|413498.3.peg.791	CDS	ctg7180000011695	176681	176211	-2	-	471	Acetyltransferase (EC 2.3.1.-)	- none -
			792	fig|413498.3.peg.792	CDS	ctg7180000011695	176754	177668	3	+	915	Ribonuclease Z (EC 3.1.26.11)	tRNA processing
			793	fig|413498.3.peg.793	CDS	ctg7180000011695	179180	177723	-2	-	1458	NADH-ubiquinone oxidoreductase chain N (EC 1.6.5.3)	Respiratory Complex I
			794	fig|413498.3.peg.794	CDS	ctg7180000011695	180716	179187	-2	-	1530	NADH-ubiquinone oxidoreductase chain M (EC 1.6.5.3)	Respiratory Complex I
			795	fig|413498.3.peg.795	CDS	ctg7180000011695	182726	180885	-2	-	1842	NADH-ubiquinone oxidoreductase chain L (EC 1.6.5.3)	Respiratory Complex I
			796	fig|413498.3.peg.796	CDS	ctg7180000011695	183025	182723	-1	-	303	NADH-ubiquinone oxidoreductase chain K (EC 1.6.5.3)	Respiratory Complex I
			797	fig|413498.3.peg.797	CDS	ctg7180000011695	183585	183022	-3	-	564	NADH-ubiquinone oxidoreductase chain J (EC 1.6.5.3)	Respiratory Complex I
			798	fig|413498.3.peg.798	CDS	ctg7180000011695	184084	183596	-1	-	489	NADH-ubiquinone oxidoreductase chain I (EC 1.6.5.3)	Respiratory Complex I
			799	fig|413498.3.peg.799	CDS	ctg7180000011695	185133	184153	-3	-	981	NADH-ubiquinone oxidoreductase chain H (EC 1.6.5.3)	Respiratory Complex I
			800	fig|413498.3.peg.800	CDS	ctg7180000011695	187856	185130	-2	-	2727	NADH-ubiquinone oxidoreductase chain G (EC 1.6.5.3)	Respiratory Complex I
			801	fig|413498.3.peg.801	CDS	ctg7180000011695	189248	187911	-2	-	1338	NADH-ubiquinone oxidoreductase chain F (EC 1.6.5.3)	Respiratory Complex I
			802	fig|413498.3.peg.802	CDS	ctg7180000011695	189745	189245	-1	-	501	NADH-ubiquinone oxidoreductase chain E (EC 1.6.5.3)	Respiratory Complex I
			803	fig|413498.3.peg.803	CDS	ctg7180000011695	191547	189748	-3	-	1800	NADH-ubiquinone oxidoreductase chain C (EC 1.6.5.3) / NADH-ubiquinone oxidoreductase chain D (EC 1.6.5.3)	Respiratory Complex I; <br>Respiratory Complex I
			804	fig|413498.3.peg.804	CDS	ctg7180000011695	192321	191647	-3	-	675	NADH-ubiquinone oxidoreductase chain B (EC 1.6.5.3)	Respiratory Complex I
			805	fig|413498.3.peg.805	CDS	ctg7180000011695	192786	192337	-3	-	450	NADH ubiquinone oxidoreductase chain A (EC 1.6.5.3)	Respiratory Complex I
			806	fig|413498.3.peg.806	CDS	ctg7180000011695	194341	193406	-1	-	936	LysR family transcriptional regulator lrhA	DNA-binding regulatory proteins, strays
			807	fig|413498.3.peg.807	CDS	ctg7180000011695	195293	196507	2	+	1215	aminotransferase, class I and II	- none -
			808	fig|413498.3.peg.808	CDS	ctg7180000011695	196587	197186	3	+	600	Nucleotidase YfbR, HD superfamily	Housecleaning nucleoside triphosphate pyrophosphatases
			809	fig|413498.3.peg.809	CDS	ctg7180000011695	199022	197190	-2	-	1833	Putative transport protein	- none -
			810	fig|413498.3.peg.810	CDS	ctg7180000011695	199778	199119	-2	-	660	Putative phosphatase YfbT	2-phosphoglycolate salvage
			811	fig|413498.3.peg.811	CDS	ctg7180000011695	200285	199791	-2	-	495	UPF0304 protein yfbU	- none -
			812	fig|413498.3.peg.812	CDS	ctg7180000011695	200804	200373	-2	-	432	hypothetical protein	- none -
			813	fig|413498.3.peg.813	CDS	ctg7180000011695	201163	202365	1	+	1203	Acetate kinase (EC 2.7.2.1)	Fermentations: Mixed acid; <br>Pyruvate metabolism II: acetyl-CoA, acetogenesis from pyruvate; <br>Fermentations: Lactate
			814	fig|413498.3.peg.814	CDS	ctg7180000011695	202449	204590	3	+	2142	Phosphate acetyltransferase (EC 2.3.1.8)	Fermentations: Mixed acid; <br>Pyruvate metabolism II: acetyl-CoA, acetogenesis from pyruvate; <br>Fermentations: Lactate
			815	fig|413498.3.peg.815	CDS	ctg7180000011695	204907	204659	-1	-	249	Putative inner membrane protein	- none -
			816	fig|413498.3.peg.816	CDS	ctg7180000011695	205320	204973	-3	-	348	Transcriptional activator RamA	- none -
			817	fig|413498.3.peg.817	CDS	ctg7180000011695	205590	206177	3	+	588	Putative regulatory protein	- none -
			818	fig|413498.3.peg.818	CDS	ctg7180000011695	206801	206226	-2	-	576	Putative Nudix hydrolase YfcD (EC 3.6.-.-)	Nudix proteins (nucleoside triphosphate hydrolases)
			819	fig|413498.3.peg.819	CDS	ctg7180000011695	207407	206856	-2	-	552	Phosphodiesterase yfcE (EC 3.1.4.-)	- none -
			820	fig|413498.3.peg.820	CDS	ctg7180000011695	208111	207467	-1	-	645	Probable glutathione S-transferase (EC 2.5.1.18), YfcF homolog	Glutathione: Non-redox reactions
			821	fig|413498.3.peg.821	CDS	ctg7180000011695	208258	208887	1	+	630	Probable glutathione S-transferase (EC 2.5.1.18), YfcG homolog	- none -
			822	fig|413498.3.peg.822	CDS	ctg7180000011695	209090	209992	2	+	903	Cell division inhibitor	- none -
			823	fig|413498.3.peg.823	CDS	ctg7180000011695	210125	210829	2	+	705	hypothetical protein	- none -
			824	fig|413498.3.peg.824	CDS	ctg7180000011695	210822	211472	3	+	651	hypothetical protein	- none -
			825	fig|413498.3.peg.825	CDS	ctg7180000011695	212281	211508	-1	-	774	Histidine ABC transporter, ATP-binding protein HisP (TC 3.A.1.3.1)	Arginine and Ornithine Degradation
			826	fig|413498.3.peg.826	CDS	ctg7180000011695	213008	212292	-2	-	717	Histidine ABC transporter, permease protein HisM (TC 3.A.1.3.1)	Arginine and Ornithine Degradation
			827	fig|413498.3.peg.827	CDS	ctg7180000011695	213691	213005	-1	-	687	Histidine ABC transporter, permease protein HisQ (TC 3.A.1.3.1)	Arginine and Ornithine Degradation
			828	fig|413498.3.peg.828	CDS	ctg7180000011695	214547	213765	-2	-	783	Histidine ABC transporter, histidine-binding periplasmic protein precursor HisJ (TC 3.A.1.3.1)	Arginine and Ornithine Degradation
			829	fig|413498.3.peg.829	CDS	ctg7180000011695	215565	214783	-3	-	783	Lysine-arginine-ornithine-binding periplasmic protein precursor (TC 3.A.1.3.1)	Arginine and Ornithine Degradation
			830	fig|413498.3.peg.830	CDS	ctg7180000011695	216413	215844	-2	-	570	3-polyprenyl-4-hydroxybenzoate carboxy-lyase UbiX (EC 4.1.1.-)	Ubiquinone Biosynthesis
			831	fig|413498.3.peg.831	CDS	ctg7180000011695	218043	216526	-3	-	1518	Amidophosphoribosyltransferase (EC 2.4.2.14)	Colicin V and Bacteriocin Production Cluster; <br>De Novo Purine Biosynthesis
			832	fig|413498.3.peg.832	CDS	ctg7180000011695	218568	218083	-3	-	486	Colicin V production protein	Colicin V and Bacteriocin Production Cluster
			833	fig|413498.3.peg.833	CDS	ctg7180000011695	219487	218801	-1	-	687	DedD protein	Colicin V and Bacteriocin Production Cluster
			834	fig|413498.3.peg.834	CDS	ctg7180000011695	220823	219522	-2	-	1302	Dihydrofolate synthase (EC 6.3.2.12) / Folylpolyglutamate synthase (EC 6.3.2.17)	Folate Biosynthesis; <br>Folate Biosynthesis; <br>Colicin V and Bacteriocin Production Cluster; <br>Colicin V and Bacteriocin Production Cluster
			835	fig|413498.3.peg.835	CDS	ctg7180000011695	221781	220861	-3	-	921	Acetyl-coenzyme A carboxyl transferase beta chain (EC 6.4.1.2)	Colicin V and Bacteriocin Production Cluster; <br>Fatty Acid Biosynthesis FASII
			836	fig|413498.3.peg.836	CDS	ctg7180000011695	222591	221932	-3	-	660	DedA protein	Colicin V and Bacteriocin Production Cluster; <br>Uptake of selenate and selenite
			837	fig|413498.3.peg.837	CDS	ctg7180000011695	223429	222617	-1	-	813	tRNA pseudouridine synthase A (EC 4.2.1.70)	tRNA processing; <br>Colicin V and Bacteriocin Production Cluster; <br>tRNA modification Archaea
			838	fig|413498.3.peg.838	CDS	ctg7180000011695	224442	223429	-3	-	1014	Aspartate-semialdehyde dehydrogenase (EC 1.2.1.11)	Lysine Biosynthesis DAP Pathway; <br>Threonine and Homoserine Biosynthesis
			839	fig|413498.3.peg.839	CDS	ctg7180000011695	225648	224512	-3	-	1137	Erythronate-4-phosphate dehydrogenase (EC 1.1.1.290)	Pyridoxin (Vitamin B6) Biosynthesis
			840	fig|413498.3.peg.840	CDS	ctg7180000011695	225768	226775	3	+	1008	Div protein	- none -
				fig|413498.3.peg.841	CDS	ctg7180000011695	229598	226830	-2	-	2769	serine protease	- none -
				fig|413498.3.peg.842	CDS	ctg7180000011695	229597	229755	1	+	159	hypothetical protein	- none -
			843	fig|413498.3.peg.843	CDS	ctg7180000011695	231377	230160	-2	-	1218	3-oxoacyl-[acyl-carrier-protein] synthase, KASI (EC 2.3.1.41)	Fatty Acid Biosynthesis FASII
			844	fig|413498.3.peg.844	CDS	ctg7180000011695	231534	233474	3	+	1941	5-methylaminomethyl-2-thiouridine-forming enzyme mnmC	- none -
				fig|413498.3.peg.845	CDS	ctg7180000011695	233882	235270	2	+	1389	COG0840: Methyl-accepting chemotaxis protein	- none -
			846	fig|413498.3.peg.846	CDS	ctg7180000011695	235591	235313	-1	-	279	hypothetical protein	- none -
			847	fig|413498.3.peg.847	CDS	ctg7180000011695	236165	235620	-2	-	546	Putative transporting ATPase	- none -
			848	fig|413498.3.peg.848	CDS	ctg7180000011695	236962	236165	-1	-	798	Putative membrane protein YfcA	ZZ gjo need homes
			849	fig|413498.3.peg.849	CDS	ctg7180000011695	237808	236984	-1	-	825	Murein endopeptidase	- none -
			850	fig|413498.3.peg.850	CDS	ctg7180000011695	238898	237813	-2	-	1086	Chorismate synthase (EC 4.2.3.5) # AroG	Common Pathway For Synthesis of Aromatic Compounds (DAHP synthase to chorismate); <br>Chorismate Synthesis
			851	fig|413498.3.peg.851	CDS	ctg7180000011695	239895	238963	-3	-	933	Ribosomal protein L3 methyltransferase	- none -
			852	fig|413498.3.peg.852	CDS	ctg7180000011695	240000	240608	3	+	609	FIG001674: hypothetical protein	- none -
			853	fig|413498.3.peg.853	CDS	ctg7180000011695	241188	240700	-3	-	489	Phosphohistidine phosphatase SixA	CBSS-235.1.peg.567
			854	fig|413498.3.peg.854	CDS	ctg7180000011695	243547	241394	-1	-	2154	Enoyl-CoA hydratase (EC 4.2.1.17) / 3-hydroxyacyl-CoA dehydrogenase (EC 1.1.1.35) / 3-hydroxybutyryl-CoA epimerase (EC 5.1.2.3)	Butanol Biosynthesis; <br>Polyhydroxybutyrate metabolism; <br>Polyhydroxybutyrate metabolism; <br>Polyhydroxybutyrate metabolism; <br>Acetyl-CoA fermentation to Butyrate; <br>Acetyl-CoA fermentation to Butyrate; <br>Acetyl-CoA fermentation to Butyrate
			855	fig|413498.3.peg.855	CDS	ctg7180000011695	244857	243547	-3	-	1311	3-ketoacyl-CoA thiolase (EC 2.3.1.16) @ Acetyl-CoA acetyltransferase (EC 2.3.1.9)	Isoprenoid Biosynthesis; <br>Biotin biosynthesis; <br>Butanol Biosynthesis; <br>Serine-glyoxylate cycle; <br>Serine-glyoxylate cycle; <br>Polyhydroxybutyrate metabolism; <br>Polyhydroxybutyrate metabolism; <br>Acetyl-CoA fermentation to Butyrate
			856	fig|413498.3.peg.856	CDS	ctg7180000011695	245309	245025	-2	-	285	hypothetical protein	- none -
			857	fig|413498.3.peg.857	CDS	ctg7180000011695	245661	247028	3	+	1368	Long-chain fatty acid transport protein	- none -
			858	fig|413498.3.peg.858	CDS	ctg7180000011695	247922	247167	-2	-	756	Lipoprotein	- none -
			859	fig|413498.3.peg.859	CDS	ctg7180000011695	249145	247946	-1	-	1200	Cytochrome c heme lyase subunit CcmH	Copper homeostasis; <br>Biogenesis of c-type cytochromes
			860	fig|413498.3.peg.860	CDS	ctg7180000011695	249603	249142	-3	-	462	Cytochrome c heme lyase subunit CcmL	Copper homeostasis; <br>Biogenesis of c-type cytochromes
			861	fig|413498.3.peg.861	CDS	ctg7180000011695	250157	249600	-2	-	558	Cytochrome c-type biogenesis protein CcmG/DsbE, thiol:disulfide oxidoreductase	Copper homeostasis; <br>Biogenesis of c-type cytochromes; <br>Periplasmic disulfide interchange
			862	fig|413498.3.peg.862	CDS	ctg7180000011695	252103	250154	-1	-	1950	Cytochrome c heme lyase subunit CcmF	Copper homeostasis; <br>Biogenesis of c-type cytochromes
			863	fig|413498.3.peg.863	CDS	ctg7180000011695	252579	252100	-3	-	480	Cytochrome c-type biogenesis protein CcmE, heme chaperone	Copper homeostasis; <br>Biogenesis of c-type cytochromes
			864	fig|413498.3.peg.864	CDS	ctg7180000011695	252782	252576	-2	-	207	Cytochrome c-type biogenesis protein CcmD, interacts with CcmCE	Biogenesis of c-type cytochromes
			865	fig|413498.3.peg.865	CDS	ctg7180000011695	253531	252767	-1	-	765	Cytochrome c-type biogenesis protein CcmC, putative heme lyase for CcmE	Biogenesis of c-type cytochromes
			866	fig|413498.3.peg.866	CDS	ctg7180000011695	254219	253560	-2	-	660	ABC transporter involved in cytochrome c biogenesis, CcmB subunit	Biogenesis of c-type cytochromes
			867	fig|413498.3.peg.867	CDS	ctg7180000011695	254833	254216	-1	-	618	ABC transporter involved in cytochrome c biogenesis, ATPase component CcmA	Biogenesis of c-type cytochromes
			868	fig|413498.3.peg.868	CDS	ctg7180000011695	255030	255980	3	+	951	putative transport	- none -
	prophage			fig|413498.3.peg.869	CDS	ctg7180000011695	256310	256519	2	+	210	Phage integrase	- none -
	prophage			fig|413498.3.peg.870	CDS	ctg7180000011695	256548	257330	3	+	783	Phage integrase	- none -
	prophage			fig|413498.3.peg.871	CDS	ctg7180000011695	259228	257453	-1	-	1776	hypothetical protein	- none -
	prophage			fig|413498.3.peg.872	CDS	ctg7180000011695	259912	259691	-1	-	222	hypothetical protein	- none -
	prophage			fig|413498.3.peg.873	CDS	ctg7180000011695	260424	260780	3	+	357	hypothetical protein	- none -
			874	fig|413498.3.peg.874	CDS	ctg7180000011695	261025	261720	1	+	696	Aquaporin Z	Osmoregulation
83				fig|413498.3.peg.875	CDS	ctg7180000011695	262821	262705	-3	-	117	hypothetical protein	- none -
83				fig|413498.3.peg.876	CDS	ctg7180000011695	262941	263300	3	+	360	putative membrane protein	- none -
			877	fig|413498.3.peg.877	CDS	ctg7180000011695	264155	263385	-2	-	771	2,3-butanediol dehydrogenase, S-alcohol forming, (R)-acetoin-specific (EC 1.1.1.4) / Acetoin (diacetyl) reductase (EC 1.1.1.5)	Acetoin, butanediol metabolism; <br>Acetoin, butanediol metabolism
			878	fig|413498.3.peg.878	CDS	ctg7180000011695	265855	264176	-1	-	1680	Acetolactate synthase, catabolic (EC 2.2.1.6)	Alpha-acetolactate operon; <br>Acetoin, butanediol metabolism; <br>Murein hydrolase regulation and cell death
			879	fig|413498.3.peg.879	CDS	ctg7180000011695	266620	265877	-1	-	744	Alpha-acetolactate decarboxylase (EC 4.1.1.5)	Alpha-acetolactate operon; <br>Acetoin, butanediol metabolism; <br>Murein hydrolase regulation and cell death
			880	fig|413498.3.peg.880	CDS	ctg7180000011695	266763	267635	3	+	873	Transcriptional regulator of alpha-acetolactate operon alsR	- none -
				fig|413498.3.peg.881	CDS	ctg7180000011695	267748	267632	-1	-	117	hypothetical protein	- none -
			882	fig|413498.3.peg.882	CDS	ctg7180000011695	267747	268700	3	+	954	magnesium and cobalt transport protein	- none -
			883	fig|413498.3.peg.883	CDS	ctg7180000011695	269034	268678	-3	-	357	Mannose-6-phosphate isomerase	- none -
			884	fig|413498.3.peg.884	CDS	ctg7180000011695	270750	269509	-3	-	1242	predicted aminotransferase, PLP-dependent	- none -
			885	fig|413498.3.peg.885	CDS	ctg7180000011695	270992	272233	2	+	1242	hypothetical protein	- none -
			886	fig|413498.3.peg.886	CDS	ctg7180000011695	272313	274004	3	+	1692	signal transduction histidine kinase, LytS	- none -
			887	fig|413498.3.peg.887	CDS	ctg7180000011695	274017	274748	3	+	732	Hypothetical response regulatory protein ypdB	- none -
			888	fig|413498.3.peg.888	CDS	ctg7180000011695	275750	274785	-2	-	966	Glucokinase (EC 2.7.1.2)	Entner-Doudoroff Pathway; <br>Glycolysis and Gluconeogenesis
			889	fig|413498.3.peg.889	CDS	ctg7180000011695	277570	275903	-1	-	1668	Pyruvate decarboxylase (EC 4.1.1.1); Alpha-keto-acid decarboxylase (EC 4.1.1.-)	Pyruvate metabolism II: acetyl-CoA, acetogenesis from pyruvate
				fig|413498.3.peg.890	CDS	ctg7180000011695	277559	277684	2	+	126	hypothetical protein	- none -
			891	fig|413498.3.peg.891	CDS	ctg7180000011695	277791	278780	3	+	990	Putative ion-channel protein	- none -
			892	fig|413498.3.peg.892	CDS	ctg7180000011695	278916	279272	3	+	357	hypothetical protein	- none -
			893	fig|413498.3.peg.893	CDS	ctg7180000011695	280502	279327	-2	-	1176	Manganese transport protein MntH	- none -
			894	fig|413498.3.peg.894	CDS	ctg7180000011695	280979	282109	2	+	1131	Nucleoside permease nupC	- none -
			895	fig|413498.3.peg.895	CDS	ctg7180000011695	283989	282154	-3	-	1836	COG2200: FOG: EAL domain	- none -
			896	fig|413498.3.peg.896	CDS	ctg7180000011695	284951	285295	2	+	345	Putative negative regulator	- none -
			897	fig|413498.3.peg.897	CDS	ctg7180000011695	285299	285688	2	+	390	Putative negative regulator	- none -
			898	fig|413498.3.peg.898	CDS	ctg7180000011695	287129	285714	-2	-	1416	Glutamyl-tRNA synthetase (EC 6.1.1.17)	tRNA aminoacylation, Glu and Gln; <br>Heme and Siroheme Biosynthesis
			899	fig|413498.3.peg.899	CDS	ctg7180000011695	288118	288450	1	+	333	hypothetical protein	- none -
			900	fig|413498.3.peg.900	CDS	ctg7180000011695	288747	288532	-3	-	216	Putative cytoplasmic protein	- none -
			901	fig|413498.3.peg.901	CDS	ctg7180000011695	290767	288749	-1	-	2019	DNA ligase (EC 6.5.1.2)	DNA Repair Base Excision; <br>NAD and NADP cofactor biosynthesis global
			902	fig|413498.3.peg.902	CDS	ctg7180000011695	291705	290839	-3	-	867	Cell division protein ZipA	Bacterial Cytoskeleton
			903	fig|413498.3.peg.903	CDS	ctg7180000011695	292039	292800	1	+	762	Sulfate transporter, CysZ-type	Inorganic Sulfur Assimilation; <br>Cysteine Biosynthesis
			904	fig|413498.3.peg.904	CDS	ctg7180000011695	292947	293918	3	+	972	Cysteine synthase (EC 2.5.1.47)	Methionine Biosynthesis; <br>Cysteine Biosynthesis
			905	fig|413498.3.peg.905	CDS	ctg7180000011695	294304	294561	1	+	258	Phosphocarrier protein of PTS system	Mannitol Utilization
			906	fig|413498.3.peg.906	CDS	ctg7180000011695	294605	296332	2	+	1728	Phosphoenolpyruvate-protein phosphotransferase of PTS system (EC 2.7.3.9)	Mannitol Utilization
			907	fig|413498.3.peg.907	CDS	ctg7180000011695	296376	296879	3	+	504	PTS system, glucose-specific IIA component (EC 2.7.1.69)	Trehalose Uptake and Utilization
				fig|413498.3.peg.908	CDS	ctg7180000011695	296953	297480	1	+	528	hypothetical protein	- none -
			909	fig|413498.3.peg.909	CDS	ctg7180000011695	298422	297511	-3	-	912	Cysteine synthase B (EC 2.5.1.47)	Cysteine Biosynthesis
			910	fig|413498.3.peg.910	CDS	ctg7180000011695	299634	298540	-3	-	1095	Sulfate and thiosulfate import ATP-binding protein CysA (EC 3.6.3.25)	Uptake of selenate and selenite; <br>Inorganic Sulfur Assimilation; <br>Cysteine Biosynthesis
			911	fig|413498.3.peg.911	CDS	ctg7180000011695	300493	299624	-1	-	870	Sulfate transport system permease protein CysW	Inorganic Sulfur Assimilation; <br>Cysteine Biosynthesis
			912	fig|413498.3.peg.912	CDS	ctg7180000011695	301257	300493	-3	-	765	Sulfate transport system permease protein CysT	Inorganic Sulfur Assimilation; <br>Cysteine Biosynthesis
			913	fig|413498.3.peg.913	CDS	ctg7180000011695	302339	301323	-2	-	1017	Sulfate and thiosulfate binding protein CysP	Inorganic Sulfur Assimilation; <br>Cysteine Biosynthesis
			914	fig|413498.3.peg.914	CDS	ctg7180000011695	303400	302498	-1	-	903	Predicted iron-dependent peroxidase, Dyp-type family	- none -
			915	fig|413498.3.peg.915	CDS	ctg7180000011695	304076	303492	-2	-	585	Predicted outer membrane lipoprotein YfeY	- none -
			916	fig|413498.3.peg.916	CDS	ctg7180000011695	304573	304139	-1	-	435	Inner membrane protein YfeZ	- none -
			917	fig|413498.3.peg.917	CDS	ctg7180000011695	304673	305071	2	+	399	Protein ygiW precursor	- none -
			918	fig|413498.3.peg.918	CDS	ctg7180000011695	305534	305109	-2	-	426	Acetyltransferase YpeA	- none -
				fig|413498.3.peg.919	CDS	ctg7180000011695	305678	305550	-2	-	129	hypothetical protein	- none -
			920	fig|413498.3.peg.920	CDS	ctg7180000011695	305749	306627	1	+	879	N-acetylmuramoyl-L-alanine amidase (EC 3.5.1.28)	Zinc regulated enzymes; <br>Recycling of Peptidoglycan Amino Acids; <br>Murein Hydrolases
			921	fig|413498.3.peg.921	CDS	ctg7180000011695	306630	307532	3	+	903	Coproporphyrinogen III oxidase, aerobic (EC 1.3.3.3)	Heme and Siroheme Biosynthesis
			922	fig|413498.3.peg.922	CDS	ctg7180000011695	308585	307566	-2	-	1020	Methylthioribose-1-phosphate isomerase (EC 5.3.1.23)	Methionine Salvage
			923	fig|413498.3.peg.923	CDS	ctg7180000011695	308691	309890	3	+	1200	5-methylthioribose kinase (EC 2.7.1.100)	Methionine Salvage
			924	fig|413498.3.peg.924	CDS	ctg7180000011695	311244	310003	-3	-	1242	hypothetical protein	- none -
			925	fig|413498.3.peg.925	CDS	ctg7180000011695	312390	311326	-3	-	1065	hypothetical protein	- none -
			926	fig|413498.3.peg.926	CDS	ctg7180000011695	313408	312413	-1	-	996	Ribose ABC transport system, permease protein RbsC (TC 3.A.1.2.1)	D-ribose utilization
			927	fig|413498.3.peg.927	CDS	ctg7180000011695	314910	313405	-3	-	1506	Ribose ABC transport system, ATP-binding protein RbsA (TC 3.A.1.2.1)	D-ribose utilization
				fig|413498.3.peg.928	CDS	ctg7180000011695	315225	315052	-3	-	174	hypothetical protein	- none -
			929	fig|413498.3.peg.929	CDS	ctg7180000011695	315193	316260	1	+	1068	Glycerol dehydrogenase (EC 1.1.1.6)	Respiratory dehydrogenases 1; <br>Glycerol and Glycerol-3-phosphate Uptake and Utilization
			930	fig|413498.3.peg.930	CDS	ctg7180000011695	316337	317623	2	+	1287	PROBABLE TRANSMEMBRANE PROTEIN	- none -
				fig|413498.3.peg.931	CDS	ctg7180000011695	317872	318066	1	+	195	hypothetical protein	- none -
			932	fig|413498.3.peg.932	CDS	ctg7180000011695	318080	318460	2	+	381	transcriptional regulator, XRE family	- none -
			933	fig|413498.3.peg.933	CDS	ctg7180000011695	318665	318468	-2	-	198	COG2879, Hypothetical small protein yjiX	- none -
			934	fig|413498.3.peg.934	CDS	ctg7180000011695	320963	318858	-2	-	2106	Carbon starvation protein A	Carbon Starvation
			935	fig|413498.3.peg.935	CDS	ctg7180000011695	321728	321333	-2	-	396	Proofreading thioesterase in enterobactin biosynthesis EntH	Siderophore Enterobactin
			936	fig|413498.3.peg.936	CDS	ctg7180000011695	322499	321747	-2	-	753	2,3-dihydro-2,3-dihydroxybenzoate dehydrogenase (EC 1.3.1.28) [enterobactin] siderophore	Siderophore Enterobactin
			937	fig|413498.3.peg.937	CDS	ctg7180000011695	323365	322496	-1	-	870	Isochorismatase (EC 3.3.2.1)	- none -
			938	fig|413498.3.peg.938	CDS	ctg7180000011695	324979	323375	-1	-	1605	2,3-dihydroxybenzoate-AMP ligase (EC 2.7.7.58) [enterobactin] siderophore	Siderophore Enterobactin
			939	fig|413498.3.peg.939	CDS	ctg7180000011695	326155	324989	-1	-	1167	Isochorismate synthase (EC 5.4.4.2) [enterobactin] siderophore	Siderophore Enterobactin
			940	fig|413498.3.peg.940	CDS	ctg7180000011695	326343	327302	3	+	960	Ferric enterobactin-binding periplasmic protein FepB (TC 3.A.1.14.2)	Siderophore Enterobactin
			941	fig|413498.3.peg.941	CDS	ctg7180000011695	328573	327329	-1	-	1245	Enterobactin exporter EntS	Siderophore Enterobactin
			942	fig|413498.3.peg.942	CDS	ctg7180000011695	328708	329688	1	+	981	Ferric enterobactin transport system permease protein FepD (TC 3.A.1.14.2)	Siderophore Enterobactin
			943	fig|413498.3.peg.943	CDS	ctg7180000011695	329712	330677	3	+	966	Ferric enterobactin transport system permease protein FepG (TC 3.A.1.14.2)	Siderophore Enterobactin
			944	fig|413498.3.peg.944	CDS	ctg7180000011695	330674	331465	2	+	792	Ferric enterobactin transport ATP-binding protein FepC (TC 3.A.1.14.2)	Siderophore Enterobactin
			945	fig|413498.3.peg.945	CDS	ctg7180000011695	333870	331591	-3	-	2280	NADP-dependent malic enzyme (EC 1.1.1.40)	Pyruvate metabolism I: anaplerotic reactions, PEP
			946	fig|413498.3.peg.946	CDS	ctg7180000011695	334153	335103	1	+	951	Transaldolase (EC 2.2.1.2)	Pentose phosphate pathway; <br>Folate Biosynthesis
			947	fig|413498.3.peg.947	CDS	ctg7180000011695	335124	337118	3	+	1995	Transketolase (EC 2.2.1.1)	Pentose phosphate pathway
				fig|413498.3.peg.948	CDS	ctg7180000011695	338117	337173	-2	-	945	hypothetical protein	- none -
			949	fig|413498.3.peg.949	CDS	ctg7180000011695	339236	338193	-2	-	1044	hypothetical protein	- none -
			950	fig|413498.3.peg.950	CDS	ctg7180000011695	339943	339368	-1	-	576	GDP-mannose pyrophosphatase YffH	Nudix proteins (nucleoside triphosphate hydrolases)
				fig|413498.3.peg.951	CDS	ctg7180000011695	340041	340184	3	+	144	hypothetical protein	- none -
				fig|413498.3.peg.952	CDS	ctg7180000011695	340214	340831	2	+	618	Nitrate/nitrite response regulator protein	Nitrate and nitrite ammonification
			953	fig|413498.3.peg.953	CDS	ctg7180000011695	340969	344085	1	+	3117	Probable aminoglycoside efflux pump	- none -
			954	fig|413498.3.peg.954	CDS	ctg7180000011695	344451	344882	3	+	432	hypothetical protein	- none -
			955	fig|413498.3.peg.955	CDS	ctg7180000011695	344987	345343	2	+	357	FIG138056: a glutathione-dependent thiol reductase	A Glutathione-dependent Thiol Reductase Associated with a Step in Lysine Biosynthesis
			956	fig|413498.3.peg.956	CDS	ctg7180000011695	345348	346475	3	+	1128	N-succinyl-L,L-diaminopimelate desuccinylase (EC 3.5.1.18)	Lysine Biosynthesis DAP Pathway; <br>Arginine Biosynthesis extended; <br>A Glutathione-dependent Thiol Reductase Associated with a Step in Lysine Biosynthesis
			957	fig|413498.3.peg.957	CDS	ctg7180000011695	346504	346692	1	+	189	Putative inner membrane protein	- none -
			958	fig|413498.3.peg.958	CDS	ctg7180000011695	347465	346767	-2	-	699	hypothetical protein	- none -
			959	fig|413498.3.peg.959	CDS	ctg7180000011695	349566	347551	-3	-	2016	Predicted P-loop ATPase fused to an acetyltransferase COG1444	- none -
			960	fig|413498.3.peg.960	CDS	ctg7180000011695	350442	349582	-3	-	861	YpfJ protein, zinc metalloprotease superfamily	Broadly distributed proteins not in subsystems
			961	fig|413498.3.peg.961	CDS	ctg7180000011695	351286	350573	-1	-	714	Phosphoribosylaminoimidazole-succinocarboxamide synthase (EC 6.3.2.6)	De Novo Purine Biosynthesis
			962	fig|413498.3.peg.962	CDS	ctg7180000011695	352423	351416	-1	-	1008	Outer membrane protein NlpB, lipoprotein component of the protein assembly complex (forms a complex with YaeT, YfiO, and YfgL); Lipoprotein-34 precursor	Lipopolysaccharide assembly
			963	fig|413498.3.peg.963	CDS	ctg7180000011695	353345	352467	-2	-	879	Dihydrodipicolinate synthase (EC 4.2.1.52)	Lysine Biosynthesis DAP Pathway
			964	fig|413498.3.peg.964	CDS	ctg7180000011695	353493	354062	3	+	570	Glycine cleavage system transcriptional antiactivator GcvR	Orphan regulatory proteins; <br>Glycine cleavage system
			965	fig|413498.3.peg.965	CDS	ctg7180000011695	354065	354535	2	+	471	Thiol peroxidase, Bcp-type (EC 1.11.1.15)	- none -
			966	fig|413498.3.peg.966	CDS	ctg7180000011695	355708	354644	-1	-	1065	Putative permease PerM (= YfgO)	ZZ gjo need homes
				fig|413498.3.peg.967	CDS	ctg7180000011695	355901	355701	-2	-	201	hypothetical protein	- none -
			968	fig|413498.3.peg.968	CDS	ctg7180000011695	355932	357398	3	+	1467	Exported zinc metalloprotease YfgC precursor	- none -
			969	fig|413498.3.peg.969	CDS	ctg7180000011695	357410	357766	2	+	357	Arsenate reductase (EC 1.20.4.1)	Anaerobic respiratory reductases; <br>Arsenic resistance
			970	fig|413498.3.peg.970	CDS	ctg7180000011695	358412	357819	-2	-	594	Chromosomal replication initiator protein DnaA	DNA-replication
			971	fig|413498.3.peg.971	CDS	ctg7180000011695	359906	358617	-2	-	1290	Uracil permease	De Novo Pyrimidine Synthesis
			972	fig|413498.3.peg.972	CDS	ctg7180000011695	360711	359986	-3	-	726	Uracil phosphoribosyltransferase (EC 2.4.2.9)	pyrimidine conversions; <br>De Novo Pyrimidine Synthesis
			973	fig|413498.3.peg.973	CDS	ctg7180000011695	360845	361882	2	+	1038	Phosphoribosylformylglycinamidine cyclo-ligase (EC 6.3.3.1)	De Novo Purine Biosynthesis
			974	fig|413498.3.peg.974	CDS	ctg7180000011695	361897	362523	1	+	627	Phosphoribosylglycinamide formyltransferase (EC 2.1.2.2)	Glutathione-regulated potassium-efflux system and associated functions; <br>De Novo Purine Biosynthesis
			975	fig|413498.3.peg.975	CDS	ctg7180000011695	362759	364819	2	+	2061	Polyphosphate kinase (EC 2.7.4.1)	Phosphate metabolism; <br>Purine conversions; <br>High affinity phosphate transporter and control of PHO regulon
			976	fig|413498.3.peg.976	CDS	ctg7180000011695	364823	366364	2	+	1542	Exopolyphosphatase (EC 3.6.1.11)	Phosphate metabolism; <br>High affinity phosphate transporter and control of PHO regulon
			977	fig|413498.3.peg.977	CDS	ctg7180000011695	368641	366401	-1	-	2241	Putative cytochrome C-type biogenesis protein	Biogenesis of c-type cytochromes
				fig|413498.3.peg.978	CDS	ctg7180000011695	369051	369203	3	+	153	Putative inner membrane protein	- none -
			979	fig|413498.3.peg.979	CDS	ctg7180000011695	371044	369467	-1	-	1578	GMP synthase [glutamine-hydrolyzing] (EC 6.3.5.2)	Purine conversions
			980	fig|413498.3.peg.980	CDS	ctg7180000011695	372577	371111	-1	-	1467	Inosine-5&#39;-monophosphate dehydrogenase (EC 1.1.1.205)	Purine conversions
			981	fig|413498.3.peg.981	CDS	ctg7180000011695	372748	374121	1	+	1374	Exodeoxyribonuclease VII large subunit (EC 3.1.11.6)	DNA repair, bacterial
			982	fig|413498.3.peg.982	CDS	ctg7180000011695	374204	375229	2	+	1026	Extracellular metalloprotease precursor (EC 3.4.24.-)	- none -
			983	fig|413498.3.peg.983	CDS	ctg7180000011695	375229	375579	1	+	351	hypothetical protein	- none -
			984	fig|413498.3.peg.984	CDS	ctg7180000011695	375797	375576	-2	-	222	hypothetical protein	- none -
			985	fig|413498.3.peg.985	CDS	ctg7180000011695	377329	375848	-1	-	1482	GTP-binding protein EngA	CBSS-290633.1.peg.1906; <br>Universal GTPases
			986	fig|413498.3.peg.986	CDS	ctg7180000011695	378630	377449	-3	-	1182	Outer membrane protein YfgL, lipoprotein component of the protein assembly complex (forms a complex with YaeT, YfiO, and NlpB)	CBSS-290633.1.peg.1906; <br>Lipopolysaccharide assembly
			987	fig|413498.3.peg.987	CDS	ctg7180000011695	379261	378641	-1	-	621	putative membrane protein	- none -
			988	fig|413498.3.peg.988	CDS	ctg7180000011695	380571	379297	-3	-	1275	Histidyl-tRNA synthetase (EC 6.1.1.21)	tRNA aminoacylation, His; <br>Stringent Response, (p)ppGpp metabolism; <br>Histidine Biosynthesis
			989	fig|413498.3.peg.989	CDS	ctg7180000011695	381804	380686	-3	-	1119	1-hydroxy-2-methyl-2-(E)-butenyl 4-diphosphate synthase (EC 1.17.4.3)	Isoprenoid Biosynthesis; <br>CBSS-83331.1.peg.3039; <br>Nonmevalonate Branch of Isoprenoid Biosynthesis
			990	fig|413498.3.peg.990	CDS	ctg7180000011695	382841	381831	-2	-	1011	Putative membrane protein	- none -
			991	fig|413498.3.peg.991	CDS	ctg7180000011695	384425	383259	-2	-	1167	Ribosomal RNA large subunit methyltransferase N (EC 2.1.1.-)	Conserved gene cluster associated with Met-tRNA formyltransferase
			992	fig|413498.3.peg.992	CDS	ctg7180000011695	385039	384608	-1	-	432	Nucleoside diphosphate kinase (EC 2.7.4.6)	Purine conversions; <br>pyrimidine conversions
			993	fig|413498.3.peg.993	CDS	ctg7180000011695	387503	385206	-2	-	2298	Multimodular transpeptidase-transglycosylase (EC 2.4.1.129) (EC 3.4.-.-)	Peptidoglycan Biosynthesis; <br>CBSS-316273.3.peg.227
			994	fig|413498.3.peg.994	CDS	ctg7180000011695	392499	387550	-3	-	4950	Alpha-2-macroglobulin, N-terminal:Alpha-2-macroglobulin, N-terminal precursor	CBSS-316273.3.peg.227
			995	fig|413498.3.peg.995	CDS	ctg7180000011695	392920	394401	1	+	1482	PTS system, glucose-like IIB subunint( EC:2.7.1.69 )	- none -
			996	fig|413498.3.peg.996	CDS	ctg7180000011695	394414	395778	1	+	1365	Maltose-6&#39;-phosphate glucosidase (EC 3.2.1.122)	Trehalose Uptake and Utilization; <br>Maltose and Maltodextrin Utilization
			997	fig|413498.3.peg.997	CDS	ctg7180000011695	395871	396716	3	+	846	3-mercaptopyruvate sulfurtransferase (EC 2.8.1.2)	- none -
			998	fig|413498.3.peg.998	CDS	ctg7180000011695	396720	397493	3	+	774	transcriptional regulator, RpiR family	- none -
			999	fig|413498.3.peg.999	CDS	ctg7180000011695	399690	397567	-3	-	2124	Zn-dependent protease with chaperone function	- none -
			1000	fig|413498.3.peg.1000	CDS	ctg7180000011695	401905	399803	-1	-	2103	Zn-dependent protease with chaperone function	- none -
			1001	fig|413498.3.peg.1001	CDS	ctg7180000011695	402913	402116	-1	-	798	Protein SseB	CBSS-316273.3.peg.227
			1002	fig|413498.3.peg.1002	CDS	ctg7180000011695	404443	403157	-1	-	1287	Peptidase B (EC 3.4.11.23)	Aminopeptidases (EC 3.4.11.-)
			1003	fig|413498.3.peg.1003	CDS	ctg7180000011695	404707	404507	-1	-	201	Believed to be involved in assembly of Fe-S clusters	- none -
			1004	fig|413498.3.peg.1004	CDS	ctg7180000011695	405044	404709	-2	-	336	Ferredoxin, 2Fe-2S	Fe-S cluster assembly; <br>Biogenesis of cytochrome c oxidases; <br>Soluble cytochromes and functionally related electron carriers
			1005	fig|413498.3.peg.1005	CDS	ctg7180000011695	406896	405046	-3	-	1851	Chaperone protein HscA	Glutaredoxins; <br>Protein chaperones; <br>Fe-S cluster assembly
			1006	fig|413498.3.peg.1006	CDS	ctg7180000011695	407427	406912	-3	-	516	Chaperone protein HscB	Flavohaemoglobin; <br>Glutaredoxins; <br>Protein chaperones; <br>Fe-S cluster assembly
			1007	fig|413498.3.peg.1007	CDS	ctg7180000011695	407832	407509	-3	-	324	Iron binding protein IscA for iron-sulfur cluster assembly	Flavohaemoglobin; <br>Fe-S cluster assembly
			1008	fig|413498.3.peg.1008	CDS	ctg7180000011695	408243	407857	-3	-	387	Iron-sulfur cluster assembly scaffold protein IscU	Flavohaemoglobin; <br>Fe-S cluster assembly; <br>tRNA modification Archaea
			1009	fig|413498.3.peg.1009	CDS	ctg7180000011695	409486	408272	-1	-	1215	Cysteine desulfurase (EC 2.8.1.7)	Fe-S cluster assembly; <br>Alanine biosynthesis; <br>mnm5U34 biosynthesis bacteria; <br>tRNA modification Archaea
			1010	fig|413498.3.peg.1010	CDS	ctg7180000011695	410091	409603	-3	-	489	Iron-sulfur cluster regulator IscR	Flavohaemoglobin; <br>Fe-S cluster assembly; <br>Rrf2 family transcriptional regulators
			1011	fig|413498.3.peg.1011	CDS	ctg7180000011695	410959	410216	-1	-	744	tRNA:Cm32/Um32 methyltransferase	Flavohaemoglobin; <br>tRNA modification Archaea
			1012	fig|413498.3.peg.1012	CDS	ctg7180000011695	411081	411884	3	+	804	Inositol-1-monophosphatase (EC 3.1.3.25)	Flavohaemoglobin; <br>Inositol catabolism
			1013	fig|413498.3.peg.1013	CDS	ctg7180000011695	413061	412084	-3	-	978	putative membrane protein	- none -
			1014	fig|413498.3.peg.1014	CDS	ctg7180000011695	413699	413052	-2	-	648	Putative periplasmic or exported protein	- none -
			1015	fig|413498.3.peg.1015	CDS	ctg7180000011695	413894	415105	2	+	1212	Stationary phase inducible protein CsiE	Flavohaemoglobin
			1016	fig|413498.3.peg.1016	CDS	ctg7180000011695	416235	415102	-3	-	1134	Probable 3-phenylpropionic acid transporter ## PnuD	- none -
			1017	fig|413498.3.peg.1017	CDS	ctg7180000011695	416744	416367	-2	-	378	4-carboxymuconolactone decarboxylase (EC 4.1.1.44)	- none -
			1018	fig|413498.3.peg.1018	CDS	ctg7180000011695	417162	416800	-3	-	363	Transcriptional regulator, MerR family	Cobalt-zinc-cadmium resistance
			1019	fig|413498.3.peg.1019	CDS	ctg7180000011695	418484	417231	-2	-	1254	Serine hydroxymethyltransferase (EC 2.1.2.1)	Flavohaemoglobin; <br>Glycine and Serine Utilization; <br>Folate Biosynthesis; <br>Serine Biosynthesis; <br>Serine-glyoxylate cycle; <br>Glycine Biosynthesis; <br>Glycine cleavage system
			1020	fig|413498.3.peg.1020	CDS	ctg7180000011695	418809	419999	3	+	1191	Flavohemoprotein (Hemoglobin-like protein) (Flavohemoglobin) (Nitric oxide dioxygenase) (EC 1.14.12.17)	Flavohaemoglobin; <br>Glutaredoxins; <br>Bacterial hemoglobins
			1021	fig|413498.3.peg.1021	CDS	ctg7180000011695	420509	420171	-2	-	339	Nitrogen regulatory protein P-II	Flavohaemoglobin; <br>Ammonia assimilation
			1022	fig|413498.3.peg.1022	CDS	ctg7180000011695	421945	420608	-1	-	1338	Putative sensory histidine kinase YfhA	Orphan regulatory proteins
			1023	fig|413498.3.peg.1023	CDS	ctg7180000011695	422715	421942	-3	-	774	Putative membrane protein	- none -
			1024	fig|413498.3.peg.1024	CDS	ctg7180000011695	424148	422712	-2	-	1437	Putative sensor-like histidine kinase YfhK	Orphan regulatory proteins
			1025	fig|413498.3.peg.1025	CDS	ctg7180000011695	428617	424727	-1	-	3891	Phosphoribosylformylglycinamidine synthase, synthetase subunit (EC 6.3.5.3) / Phosphoribosylformylglycinamidine synthase, glutamine amidotransferase subunit (EC 6.3.5.3)	De Novo Purine Biosynthesis; <br>De Novo Purine Biosynthesis
			1026	fig|413498.3.peg.1026	CDS	ctg7180000011695	428885	430444	2	+	1560	Putative periplasmic binding transport protein	- none -
				fig|413498.3.peg.1027	CDS	ctg7180000011695	430877	430317	-2	-	561	tRNA-specific adenosine-34 deaminase (EC 3.5.4.-)	- none -
			1028	fig|413498.3.peg.1028	CDS	ctg7180000011695	431541	430906	-3	-	636	Hypothetical protein, similar to phosphoserine phosphatase	- none -
			1029	fig|413498.3.peg.1029	CDS	ctg7180000011695	432912	431545	-3	-	1368	PTS system, IIB component (EC 2.7.1.69) / PTS system, IIC component (EC 2.7.1.69)	- none -
			1030	fig|413498.3.peg.1030	CDS	ctg7180000011695	433819	432926	-1	-	894	N-acetylmuramic acid 6-phosphate etherase (EC 4.2.-.-)	UDP-N-acetylmuramate from Fructose-6-phosphate Biosynthesis; <br>Recycling of Peptidoglycan Amino Sugars
			1031	fig|413498.3.peg.1031	CDS	ctg7180000011695	433941	434789	3	+	849	putative DNA-binding transcriptional regulator	- none -
			1032	fig|413498.3.peg.1032	CDS	ctg7180000011695	434885	435106	2	+	222	4Fe-4S ferredoxin, iron-sulfur binding	- none -
			1033	fig|413498.3.peg.1033	CDS	ctg7180000011695	435483	435103	-3	-	381	Holo-[acyl-carrier protein] synthase (EC 2.7.8.7)	Fatty Acid Biosynthesis FASII; <br>CBSS-176299.4.peg.1292
			1034	fig|413498.3.peg.1034	CDS	ctg7180000011695	436214	435483	-2	-	732	Pyridoxine 5&#39;-phosphate synthase (EC 2.6.99.2)	Pyridoxin (Vitamin B6) Biosynthesis
			1035	fig|413498.3.peg.1035	CDS	ctg7180000011695	437026	436289	-1	-	738	DNA recombination and repair protein RecO	DNA repair, bacterial RecFOR pathway; <br>CBSS-176299.4.peg.1292
			1036	fig|413498.3.peg.1036	CDS	ctg7180000011695	437941	437036	-1	-	906	GTP-binding protein Era	tRNA modification Archaea; <br>CBSS-176299.4.peg.1292; <br>Universal GTPases; <br>Bacterial Cell Division
			1037	fig|413498.3.peg.1037	CDS	ctg7180000011695	438618	437938	-3	-	681	Ribonuclease III (EC 3.1.26.3)	RNA processing and degradation, bacterial; <br>CBSS-176299.4.peg.1292
			1038	fig|413498.3.peg.1038	CDS	ctg7180000011695	439755	438790	-3	-	966	Signal peptidase I (EC 3.4.21.89)	Signal peptidase; <br>CBSS-176299.4.peg.1292
			1039	fig|413498.3.peg.1039	CDS	ctg7180000011695	441569	439770	-2	-	1800	Translation elongation factor LepA	Heme and Siroheme Biosynthesis; <br>Universal GTPases; <br>Heat shock dnaK gene cluster extended
				fig|413498.3.peg.1040	CDS	ctg7180000011695	441534	441728	3	+	195	hypothetical protein	- none -
			1041	fig|413498.3.peg.1041	CDS	ctg7180000011695	442249	441770	-1	-	480	Sigma factor RpoE regulatory protein RseC	Transcription initiation, bacterial sigma factors
			1042	fig|413498.3.peg.1042	CDS	ctg7180000011695	443169	442246	-3	-	924	Sigma factor RpoE negative regulatory protein RseB precursor	Transcription initiation, bacterial sigma factors; <br>Periplasmic Stress Response
			1043	fig|413498.3.peg.1043	CDS	ctg7180000011695	443849	443199	-2	-	651	Sigma factor RpoE negative regulatory protein RseA	Transcription initiation, bacterial sigma factors; <br>Periplasmic Stress Response
			1044	fig|413498.3.peg.1044	CDS	ctg7180000011695	444456	443881	-3	-	576	RNA polymerase sigma factor RpoE	Transcription initiation, bacterial sigma factors
			1045	fig|413498.3.peg.1045	CDS	ctg7180000011695	444911	446500	2	+	1590	L-aspartate oxidase (EC 1.4.3.16)	NAD and NADP cofactor biosynthesis global
			1046	fig|413498.3.peg.1046	CDS	ctg7180000011695	447225	446485	-3	-	741	COG4123: Predicted O-methyltransferase	Heat shock dnaK gene cluster extended
			1047	fig|413498.3.peg.1047	CDS	ctg7180000011695	447351	448688	3	+	1338	ATP-dependent RNA helicase SrmB	ATP-dependent RNA helicases, bacterial
			1048	fig|413498.3.peg.1048	CDS	ctg7180000011695	449141	448758	-2	-	384	Pyruvate formate-lyase (EC 2.3.1.54)	- none -
			1049	fig|413498.3.peg.1049	CDS	ctg7180000011695	449448	450137	3	+	690	Uracil-DNA glycosylase (EC 3.2.2.-)	DNA Repair Base Excision
			1050	fig|413498.3.peg.1050	CDS	ctg7180000011695	451258	450197	-1	-	1062	hypothetical tRNA/rRNA methyltransferase yfiF [EC:2.1.1.-]	- none -
			1051	fig|413498.3.peg.1051	CDS	ctg7180000011695	451468	451899	1	+	432	thioredoxin	- none -
			1052	fig|413498.3.peg.1052	CDS	ctg7180000011695	451944	452666	3	+	723	hypothetical protein	- none -
			1053	fig|413498.3.peg.1053	CDS	ctg7180000011695	452700	455360	3	+	2661	Protein acetyltransferase	Pyruvate metabolism II: acetyl-CoA, acetogenesis from pyruvate
			1054	fig|413498.3.peg.1054	CDS	ctg7180000011695	455470	456828	1	+	1359	CDP-diacylglycerol--serine O-phosphatidyltransferase (EC 2.7.8.8)	Glycerolipid and Glycerophospholipid Metabolism in Bacteria
			1055	fig|413498.3.peg.1055	CDS	ctg7180000011695	456882	457205	3	+	324	Putative outer membrane lipoprotein	- none -
			1056	fig|413498.3.peg.1056	CDS	ctg7180000011695	458503	457202	-1	-	1302	Alpha-ketoglutarate permease	- none -
			1057	fig|413498.3.peg.1057	CDS	ctg7180000011695	459080	458625	-2	-	456	Putative cytoplasmic protein	- none -
			1058	fig|413498.3.peg.1058	CDS	ctg7180000011695	459238	461034	1	+	1797	thiamine pyrophosphate enzyme TPP binding domain protein	- none -
120				fig|413498.3.peg.1059	CDS	ctg7180000011695	461540	461073	-2	-	468	hypothetical protein	- none -
120				fig|413498.3.peg.1060	CDS	ctg7180000011696	12572	2454	-2	-	10119	hypothetical protein	- none -
120				fig|413498.3.peg.1061	CDS	ctg7180000011696	14348	12627	-2	-	1722	Putative hemolysin activator protein	- none -
			1062	fig|413498.3.peg.1062	CDS	ctg7180000011696	14826	15494	3	+	669	hypothetical protein	- none -
51				fig|413498.3.peg.1063	CDS	ctg7180000011696	16769	15609	-2	-	1161	Cyanate transport protein CynX	- none -
51				fig|413498.3.peg.1064	CDS	ctg7180000011696	16902	17411	3	+	510	Transcriptional regulator, MarR family	- none -
51				fig|413498.3.peg.1065	CDS	ctg7180000011696	17507	18130	2	+	624	Uncharacterized glutathione S-transferase-like protein	- none -
			1066	fig|413498.3.peg.1066	CDS	ctg7180000011696	18727	18140	-1	-	588	TetR-family transcriptional regulator	- none -
			1067	fig|413498.3.peg.1067	CDS	ctg7180000011696	18841	19437	1	+	597	NAD(P)H oxidoreductase YRKL (EC 1.6.99.-) @ Putative NADPH-quinone reductase (modulator of drug activity B) @ Flavodoxin 2	Flavodoxin; <br>Flavodoxin
				fig|413498.3.peg.1068	CDS	ctg7180000011696	21099	19444	-3	-	1656	hypothetical protein	- none -
			1069	fig|413498.3.peg.1069	CDS	ctg7180000011696	21999	21292	-3	-	708	COG3645: Uncharacterized phage-encoded protein	- none -
			1070	fig|413498.3.peg.1070	CDS	ctg7180000011696	22735	22256	-1	-	480	alkylhydroperoxidase like protein, AhpD family	- none -
			1071	fig|413498.3.peg.1071	CDS	ctg7180000011696	22855	24246	1	+	1392	Transcriptional regulator, GntR family / Aspartate aminotransferase (EC 2.6.1.1)	- none -
24				fig|413498.3.peg.1072	CDS	ctg7180000011696	25113	24253	-3	-	861	putative ABC transporter permease protein	- none -
24				fig|413498.3.peg.1073	CDS	ctg7180000011696	25943	25110	-2	-	834	ABC transporter, permease	- none -
24				fig|413498.3.peg.1074	CDS	ctg7180000011696	27148	26003	-1	-	1146	putative ABC transporter periplasmic binding protein	- none -
24				fig|413498.3.peg.1075	CDS	ctg7180000011696	28158	27181	-3	-	978	ABC transporter ATP-binding protein	- none -
24				fig|413498.3.peg.1076	CDS	ctg7180000011696	28314	29063	3	+	750	Metal-dependent hydrolases of the beta-lactamase superfamily III	- none -
24				fig|413498.3.peg.1077	CDS	ctg7180000011696	29060	30076	2	+	1017	Transcriptional regulator, LacI family	- none -
			1078	fig|413498.3.peg.1078	CDS	ctg7180000011696	30210	32129	3	+	1920	Trehalase (EC 3.2.1.28); Periplasmic trehalase precursor (EC 3.2.1.28)	- none -
			1079	fig|413498.3.peg.1079	CDS	ctg7180000011696	32336	34513	2	+	2178	Ferrichrome-iron receptor	- none -
			1080	fig|413498.3.peg.1080	CDS	ctg7180000011696	34833	34579	-3	-	255	Transglycosylase associated protein	- none -
			1081	fig|413498.3.peg.1081	CDS	ctg7180000011696	35051	35782	2	+	732	YcgR family protein	- none -
			1082	fig|413498.3.peg.1082	CDS	ctg7180000011696	36376	35783	-1	-	594	Membrane-bound lytic murein transglycosylase E (EC 3.2.1.-)	Murein Hydrolases
			1083	fig|413498.3.peg.1083	CDS	ctg7180000011696	36524	37468	2	+	945	Muramoyltetrapeptide carboxypeptidase (EC 3.4.17.13)	Recycling of Peptidoglycan Amino Acids; <br>Murein Hydrolases
56				fig|413498.3.peg.1084	CDS	ctg7180000011696	38060	37524	-2	-	537	hypothetical protein	- none -
			1085	fig|413498.3.peg.1085	CDS	ctg7180000011696	38400	38969	3	+	570	putative outer membrane protein	- none -
			1086	fig|413498.3.peg.1086	CDS	ctg7180000011696	39352	39059	-1	-	294	hypothetical protein	- none -
23				fig|413498.3.peg.1087	CDS	ctg7180000011696	40439	39420	-2	-	1020	aldo/keto reductase	- none -
23				fig|413498.3.peg.1088	CDS	ctg7180000011696	40670	41575	2	+	906	transcriptional regulator, LysR family	- none -
			1089	fig|413498.3.peg.1089	CDS	ctg7180000011696	41741	43471	2	+	1731	Cell volume regulation protein A	- none -
			1090	fig|413498.3.peg.1090	CDS	ctg7180000011696	44617	43547	-1	-	1071	Alanine racemase, catabolic (EC 5.1.1.1)	Alanine biosynthesis; <br>Pyruvate Alanine Serine Interconversions
			1091	fig|413498.3.peg.1091	CDS	ctg7180000011696	45928	44630	-1	-	1299	D-amino acid dehydrogenase small subunit (EC 1.4.99.1)	Proline, 4-hydroxyproline uptake and utilization; <br>Respiratory dehydrogenases 1; <br>Pyruvate Alanine Serine Interconversions; <br>GABA and putrescine metabolism from cluters
			1092	fig|413498.3.peg.1092	CDS	ctg7180000011696	46222	47787	1	+	1566	FIG004684: SpoVR-like protein	- none -
			1093	fig|413498.3.peg.1093	CDS	ctg7180000011696	48568	47849	-1	-	720	Transcriptional regulator for fatty acid degradation FadR, GntR family	- none -
			1094	fig|413498.3.peg.1094	CDS	ctg7180000011696	48780	50342	3	+	1563	Na+/H+ antiporter NhaB	ZZ gjo need homes
			1095	fig|413498.3.peg.1095	CDS	ctg7180000011696	50479	51012	1	+	534	Periplasmic thiol:disulfide oxidoreductase DsbB, required for DsbA reoxidation	Flavohaemoglobin; <br>Biogenesis of c-type cytochromes; <br>Periplasmic disulfide interchange
				fig|413498.3.peg.1096	CDS	ctg7180000011696	51427	51693	1	+	267	hypothetical protein	- none -
			1097	fig|413498.3.peg.1097	CDS	ctg7180000011696	52590	52144	-3	-	447	hypothetical protein	- none -
			1098	fig|413498.3.peg.1098	CDS	ctg7180000011696	53338	52679	-1	-	660	Fumarylacetoacetate hydrolase family protein	CBSS-243277.1.peg.4359; <br>Salicylate and gentisate catabolism; <br>Gentisare degradation
			1099	fig|413498.3.peg.1099	CDS	ctg7180000011696	53722	53456	-1	-	267	Protein YcgL	CBSS-243277.1.peg.4359
			1100	fig|413498.3.peg.1100	CDS	ctg7180000011696	53857	54552	1	+	696	Septum site-determining protein MinC	Bacterial Cytoskeleton; <br>Bacterial Cell Division
			1101	fig|413498.3.peg.1101	CDS	ctg7180000011696	54577	55389	1	+	813	Septum site-determining protein MinD	Bacterial Cytoskeleton; <br>Bacterial Cell Division
			1102	fig|413498.3.peg.1102	CDS	ctg7180000011696	55393	55659	1	+	267	Cell division topological specificity factor MinE	Bacterial Cytoskeleton; <br>Bacterial Cell Division
			1103	fig|413498.3.peg.1103	CDS	ctg7180000011696	56871	55762	-3	-	1110	Ribonuclease D (EC 3.1.26.3)	tRNA processing
			1104	fig|413498.3.peg.1104	CDS	ctg7180000011696	58639	56954	-1	-	1686	Long-chain-fatty-acid--CoA ligase (EC 6.2.1.3)	Biotin biosynthesis
			1105	fig|413498.3.peg.1105	CDS	ctg7180000011696	59432	58845	-2	-	588	Starvation lipoprotein Slp paralog	Carbon Starvation
			1106	fig|413498.3.peg.1106	CDS	ctg7180000011696	60168	59473	-3	-	696	Inactive homolog of metal-dependent proteases, putative molecular chaperone	Ribosome biogenesis bacterial; <br>YgjD and YeaZ; <br>Bacterial RNA-metabolizing Zn-dependent hydrolases; <br>YjeE; <br>Conserved gene cluster associated with Met-tRNA formyltransferase
			1107	fig|413498.3.peg.1107	CDS	ctg7180000011696	62148	60238	-3	-	1911	DinG family ATP-dependent helicase YoaA	DNA repair, bacterial DinG and relatives
			1108	fig|413498.3.peg.1108	CDS	ctg7180000011696	62278	62622	1	+	345	Putative translation initiation inhibitor	- none -
20				fig|413498.3.peg.1109	CDS	ctg7180000011696	63740	62640	-2	-	1101	fatty acid desaturase	- none -
20				fig|413498.3.peg.1110	CDS	ctg7180000011696	64821	63730	-3	-	1092	fatty acid desaturase	- none -
20				fig|413498.3.peg.1111	CDS	ctg7180000011696	65932	64814	-1	-	1119	C-5 sterol desaturase (EC 1.3.-.-)	- none -
			1112	fig|413498.3.peg.1112	CDS	ctg7180000011696	66542	65925	-2	-	618	conserved hypothetical protein	- none -
			1113	fig|413498.3.peg.1113	CDS	ctg7180000011696	67825	66539	-1	-	1287	Coenzyme F390 synthetase	- none -
			1114	fig|413498.3.peg.1114	CDS	ctg7180000011696	68628	67822	-3	-	807	Zn-dependent hydrolase GumP	- none -
			1115	fig|413498.3.peg.1115	CDS	ctg7180000011696	69634	68630	-1	-	1005	Putative glycosyl transferase (EC 2.4.1.80)	- none -
			1116	fig|413498.3.peg.1116	CDS	ctg7180000011696	70638	69631	-3	-	1008	COG0332: 3-oxoacyl-[acyl-carrier-protein] synthase III	- none -
			1117	fig|413498.3.peg.1117	CDS	ctg7180000011696	70966	70778	-1	-	189	hypothetical protein	- none -
			1118	fig|413498.3.peg.1118	CDS	ctg7180000011696	71059	72423	1	+	1365	para-aminobenzoate synthase component I	- none -
			1119	fig|413498.3.peg.1119	CDS	ctg7180000011696	72426	73004	3	+	579	Hypothetical nudix hydrolase YeaB	Nudix proteins (nucleoside triphosphate hydrolases)
			1120	fig|413498.3.peg.1120	CDS	ctg7180000011696	73176	74540	3	+	1365	L-serine dehydratase 1 (EC 4.3.1.17)	Glycine and Serine Utilization
			1121	fig|413498.3.peg.1121	CDS	ctg7180000011696	74672	76270	2	+	1599	Rtn protein	- none -
			1122	fig|413498.3.peg.1122	CDS	ctg7180000011696	77836	76274	-1	-	1563	Putative inner membrane protein	- none -
			1123	fig|413498.3.peg.1123	CDS	ctg7180000011696	78300	79262	3	+	963	PTS system, mannose-specific IIA component (EC 2.7.1.69) / PTS system, mannose-specific IIB component (EC 2.7.1.69)	Sialic Acid Metabolism; <br>Sialic Acid Metabolism; <br>Mannose Metabolism; <br>Mannose Metabolism
			1124	fig|413498.3.peg.1124	CDS	ctg7180000011696	79328	80128	2	+	801	PTS system, mannose-specific IIC component (EC 2.7.1.69)	Sialic Acid Metabolism; <br>Mannose Metabolism
			1125	fig|413498.3.peg.1125	CDS	ctg7180000011696	80141	80992	2	+	852	PTS system, mannose-specific IID component (EC 2.7.1.69)	Sialic Acid Metabolism; <br>Mannose Metabolism
			1126	fig|413498.3.peg.1126	CDS	ctg7180000011696	81053	81511	2	+	459	hypothetical protein	- none -
			1127	fig|413498.3.peg.1127	CDS	ctg7180000011696	81887	82453	2	+	567	Putative membrane protein	- none -
			1128	fig|413498.3.peg.1128	CDS	ctg7180000011696	83265	82450	-3	-	816	Ribosomal RNA large subunit methyltransferase A (EC 2.1.1.51)	- none -
			1129	fig|413498.3.peg.1129	CDS	ctg7180000011696	83627	83418	-2	-	210	Cold shock protein CspC	- none -
			1130	fig|413498.3.peg.1130	CDS	ctg7180000011696	85305	84304	-3	-	1002	hypothetical protein	- none -
			1131	fig|413498.3.peg.1131	CDS	ctg7180000011696	85619	85332	-2	-	288	hypothetical protein	- none -
			1132	fig|413498.3.peg.1132	CDS	ctg7180000011696	85815	85672	-3	-	144	Putative inner membrane protein	- none -
			1133	fig|413498.3.peg.1133	CDS	ctg7180000011696	85974	86213	3	+	240	putative exported protein	- none -
			1134	fig|413498.3.peg.1134	CDS	ctg7180000011696	87064	86273	-1	-	792	Transcriptional regulator KdgR, KDG operon repressor	D-Galacturonate and D-Glucuronate Utilization
			1135	fig|413498.3.peg.1135	CDS	ctg7180000011696	88191	87313	-3	-	879	Probable protease HtpX (EC 3.4.24.-)	- none -
			1136	fig|413498.3.peg.1136	CDS	ctg7180000011696	90483	88387	-3	-	2097	Tail-specific protease precursor (EC 3.4.21.102)	- none -
			1137	fig|413498.3.peg.1137	CDS	ctg7180000011696	91144	90455	-1	-	690	ProQ: influences osmotic activation of compatible solute ProP	Proline, 4-hydroxyproline uptake and utilization
			1138	fig|413498.3.peg.1138	CDS	ctg7180000011696	91739	91245	-2	-	495	Free methionine-(R)-sulfoxide reductase, fRMsr	- none -
			1139	fig|413498.3.peg.1139	CDS	ctg7180000011696	91868	93151	2	+	1284	Paraquat-inducible protein A	Oxidative stress; <br>Hemin transport system
			1140	fig|413498.3.peg.1140	CDS	ctg7180000011696	93120	95753	3	+	2634	Paraquat-inducible protein B	Oxidative stress; <br>Hemin transport system
			1141	fig|413498.3.peg.1141	CDS	ctg7180000011696	95830	97269	1	+	1440	Ribosomal RNA small subunit methyltransferase F (EC 2.1.1.-)	- none -
			1142	fig|413498.3.peg.1142	CDS	ctg7180000011696	97380	97619	3	+	240	hypothetical protein	- none -
			1143	fig|413498.3.peg.1143	CDS	ctg7180000011696	97730	97921	2	+	192	Putative secreted protein	- none -
			1144	fig|413498.3.peg.1144	CDS	ctg7180000011696	98566	97922	-1	-	645	Serine/threonine protein phosphatase 1 (EC 3.1.3.16)	- none -
				fig|413498.3.peg.1145	CDS	ctg7180000011696	99721	99485	-1	-	237	hypothetical protein	- none -
				fig|413498.3.peg.1146	CDS	ctg7180000011696	102309	102545	3	+	237	hypothetical protein	- none -
				fig|413498.3.peg.1147	CDS	ctg7180000011696	104851	103946	-1	-	906	hypothetical protein	- none -
				fig|413498.3.peg.1148	CDS	ctg7180000011696	107399	106191	-2	-	1209	major facilitator superfamily MFS_1	- none -
				fig|413498.3.peg.1149	CDS	ctg7180000011696	107733	108188	3	+	456	Transcriptional regulator, ArsR family	- none -
				fig|413498.3.peg.1150	CDS	ctg7180000011696	109583	108339	-2	-	1245	Error-prone repair protein UmuC	DNA repair, bacterial
				fig|413498.3.peg.1151	CDS	ctg7180000011696	109842	109585	-3	-	258	Error-prone repair protein UmuD (EC 3.4.21.-)	- none -
				fig|413498.3.peg.1152	CDS	ctg7180000011696	110338	110159	-1	-	180	hypothetical protein	- none -
				fig|413498.3.peg.1153	CDS	ctg7180000011696	110621	110379	-2	-	243	hypothetical protein	- none -
	prophage			fig|413498.3.peg.1154	CDS	ctg7180000011696	111561	110626	-3	-	936	tail fiber protein	- none -
			1155	fig|413498.3.peg.1155	CDS	ctg7180000011697	7604	5031	-2	-	2574	ClpB protein	Protein chaperones; <br>Proteolysis in bacteria, ATP-dependent; <br>Type VI secretion systems
			1156	fig|413498.3.peg.1156	CDS	ctg7180000011697	8462	7734	-2	-	729	COG1496: Uncharacterized conserved protein	- none -
			1157	fig|413498.3.peg.1157	CDS	ctg7180000011697	9361	8459	-1	-	903	Ribosomal large subunit pseudouridine synthase D (EC 4.2.1.70)	Ribosome biogenesis bacterial
			1158	fig|413498.3.peg.1158	CDS	ctg7180000011697	9569	10306	2	+	738	Probable component of the lipoprotein assembly complex (forms a complex with YaeT, YfgL, and NlpB)	Lipopolysaccharide assembly
				fig|413498.3.peg.1159	CDS	ctg7180000011697	11571	10360	-3	-	1212	hypothetical protein	- none -
			1160	fig|413498.3.peg.1160	CDS	ctg7180000011697	11923	12264	1	+	342	Ribosome hibernation protein YfiA	Ribosome activity modulation
			1161	fig|413498.3.peg.1161	CDS	ctg7180000011697	12515	13675	2	+	1161	Chorismate mutase I (EC 5.4.99.5) / Prephenate dehydratase (EC 4.2.1.51) # AroHI/PheAIp/ACT domain	Phenylalanine and Tyrosine Branches from Chorismate; <br>Phenylalanine and Tyrosine Branches from Chorismate; <br>Chorismate Synthesis; <br>Chorismate Synthesis
			1162	fig|413498.3.peg.1162	CDS	ctg7180000011697	14586	13708	-3	-	879	Putative cytoplasmic protein	- none -
			1163	fig|413498.3.peg.1163	CDS	ctg7180000011697	15774	14653	-3	-	1122	Chorismate mutase I (EC 5.4.99.5) / Cyclohexadienyl dehydrogenase (EC 1.3.1.12)(EC 1.3.1.43) # AroHI/TyrAc, NAD-specific	Phenylalanine and Tyrosine Branches from Chorismate; <br>Phenylalanine and Tyrosine Branches from Chorismate; <br>Chorismate Synthesis; <br>Chorismate Synthesis
			1164	fig|413498.3.peg.1164	CDS	ctg7180000011697	16855	15785	-1	-	1071	2-keto-3-deoxy-D-arabino-heptulosonate-7-phosphate synthase I alpha (EC 2.5.1.54) # AroAI alpha	Common Pathway For Synthesis of Aromatic Compounds (DAHP synthase to chorismate); <br>Chorismate Synthesis
			1165	fig|413498.3.peg.1165	CDS	ctg7180000011697	18421	17054	-1	-	1368	Uncharacterized iron-regulated membrane protein; Iron-uptake factor PiuB	- none -
				fig|413498.3.peg.1166	CDS	ctg7180000011697	18908	18477	-2	-	432	hypothetical protein	- none -
			1167	fig|413498.3.peg.1167	CDS	ctg7180000011697	19419	19072	-3	-	348	LSU ribosomal protein L19p	Ribosome LSU bacterial
			1168	fig|413498.3.peg.1168	CDS	ctg7180000011697	20238	19465	-3	-	774	tRNA (Guanine37-N1) -methyltransferase (EC 2.1.1.31)	Ribosome biogenesis bacterial; <br>tRNA modification Archaea
			1169	fig|413498.3.peg.1169	CDS	ctg7180000011697	20820	20269	-3	-	552	16S rRNA processing protein RimM	Ribosome biogenesis bacterial
			1170	fig|413498.3.peg.1170	CDS	ctg7180000011697	21084	20836	-3	-	249	SSU ribosomal protein S16p	Ribosome SSU bacterial
			1171	fig|413498.3.peg.1171	CDS	ctg7180000011697	22718	21357	-2	-	1362	Signal recognition particle, subunit Ffh SRP54 (TC 3.A.5.1.1)	Universal GTPases
			1172	fig|413498.3.peg.1172	CDS	ctg7180000011697	22881	23672	3	+	792	CcsA-related protein	- none -
			1173	fig|413498.3.peg.1173	CDS	ctg7180000011697	23700	24989	3	+	1290	Hemolysins and related proteins containing CBS domains	- none -
			1174	fig|413498.3.peg.1174	CDS	ctg7180000011697	25644	25051	-3	-	594	Heat shock protein GrpE	Protein chaperones; <br>Heat shock dnaK gene cluster extended
			1175	fig|413498.3.peg.1175	CDS	ctg7180000011697	25767	26645	3	+	879	NAD kinase (EC 2.7.1.23)	NAD and NADP cofactor biosynthesis global
			1176	fig|413498.3.peg.1176	CDS	ctg7180000011697	26732	28393	2	+	1662	DNA repair protein RecN	DNA repair, bacterial; <br>DNA-replication
			1177	fig|413498.3.peg.1177	CDS	ctg7180000011697	28610	28954	2	+	345	Outer membrane lipoprotein SmpA, a component of the essential YaeT outer-membrane protein assembly complex	Lipopolysaccharide assembly
			1178	fig|413498.3.peg.1178	CDS	ctg7180000011697	29337	29047	-3	-	291	UPF0125 protein yfjF	- none -
			1179	fig|413498.3.peg.1179	CDS	ctg7180000011697	29764	29327	-1	-	438	Putative oligoketide cyclase/lipid transport protein	- none -
			1180	fig|413498.3.peg.1180	CDS	ctg7180000011697	29913	30395	3	+	483	tmRNA-binding protein SmpB	Heat shock dnaK gene cluster extended
16				fig|413498.3.peg.1181	CDS	ctg7180000011697	31756	30587	-1	-	1170	COG0845: Membrane-fusion protein	- none -
16				fig|413498.3.peg.1182	CDS	ctg7180000011697	33901	31766	-1	-	2136	putative type I secretion protein, ATP-binding protein	- none -
16				fig|413498.3.peg.1183	CDS	ctg7180000011697	35235	33925	-3	-	1311	putative type I secretion protein	- none -
16				fig|413498.3.peg.1184	CDS	ctg7180000011697	47336	35364	-2	-	11973	large repetitive protein	- none -
	prophage			fig|413498.3.peg.1185	CDS	ctg7180000011697	49639	49472	-1	-	168	hypothetical protein	- none -
	prophage			fig|413498.3.peg.1186	CDS	ctg7180000011697	50562	50699	3	+	138	hypothetical protein	- none -
	prophage			fig|413498.3.peg.1187	CDS	ctg7180000011697	53100	51400	-3	-	1701	hypothetical protein	- none -
	prophage			fig|413498.3.peg.1188	CDS	ctg7180000011697	53636	53103	-2	-	534	hypothetical protein	- none -
	prophage			fig|413498.3.peg.1189	CDS	ctg7180000011697	54348	53623	-3	-	726	putative phage gene	- none -
	prophage			fig|413498.3.peg.1190	CDS	ctg7180000011697	54721	54338	-1	-	384	tail fiber assembly like-protein	- none -
	prophage			fig|413498.3.peg.1191	CDS	ctg7180000011697	56618	54771	-2	-	1848	Probable tail fiber protein	- none -
	prophage			fig|413498.3.peg.1192	CDS	ctg7180000011697	57214	56627	-1	-	588	putative phage gene	- none -
	prophage			fig|413498.3.peg.1193	CDS	ctg7180000011697	58391	57207	-2	-	1185	Putative bacteriophage protein	- none -
	prophage			fig|413498.3.peg.1194	CDS	ctg7180000011697	58714	58388	-1	-	327	putative phage gene	- none -
	prophage			fig|413498.3.peg.1195	CDS	ctg7180000011697	60771	58714	-3	-	2058	putative phage gene	- none -
	prophage			fig|413498.3.peg.1196	CDS	ctg7180000011697	61216	60959	-1	-	258	putative phage gene	- none -
	prophage			fig|413498.3.peg.1197	CDS	ctg7180000011697	61695	61363	-3	-	333	hypothetical phage-related protein	- none -
	prophage			fig|413498.3.peg.1198	CDS	ctg7180000011697	62036	61695	-2	-	342	hypothetical protein	- none -
	prophage			fig|413498.3.peg.1199	CDS	ctg7180000011697	62330	62037	-2	-	294	Holin	- none -
	prophage			fig|413498.3.peg.1200	CDS	ctg7180000011697	62795	62340	-2	-	456	putative phage gene	- none -
	prophage			fig|413498.3.peg.1201	CDS	ctg7180000011697	63919	62792	-1	-	1128	putative phage gene	- none -
	prophage			fig|413498.3.peg.1202	CDS	ctg7180000011697	64626	63916	-3	-	711	putative phage gene	- none -
	prophage			fig|413498.3.peg.1203	CDS	ctg7180000011697	65123	64623	-2	-	501	putative phage gene	- none -
	prophage			fig|413498.3.peg.1204	CDS	ctg7180000011697	65572	65120	-1	-	453	putative phage gene	- none -
	prophage			fig|413498.3.peg.1205	CDS	ctg7180000011697	66367	65669	-1	-	699	Probable terminase, endonuclease subunit	- none -
	prophage			fig|413498.3.peg.1206	CDS	ctg7180000011697	67393	66371	-1	-	1023	putative phage gene	- none -
	prophage			fig|413498.3.peg.1207	CDS	ctg7180000011697	68089	67454	-1	-	636	probable capsid scaffolding protein	- none -
	prophage			fig|413498.3.peg.1208	CDS	ctg7180000011697	68302	70221	1	+	1920	putative phage gene	- none -
	prophage			fig|413498.3.peg.1209	CDS	ctg7180000011697	70218	71255	3	+	1038	COG5518: Bacteriophage capsid portal protein	- none -
	prophage			fig|413498.3.peg.1210	CDS	ctg7180000011697	71441	71578	2	+	138	putative phage gene	- none -
	prophage			fig|413498.3.peg.1211	CDS	ctg7180000011697	75061	73199	-1	-	1863	putative phage gene	- none -
	prophage			fig|413498.3.peg.1212	CDS	ctg7180000011697	75089	75229	2	+	141	hypothetical protein	- none -
	prophage			fig|413498.3.peg.1213	CDS	ctg7180000011697	75924	75691	-3	-	234	hypothetical protein	- none -
	prophage			fig|413498.3.peg.1214	CDS	ctg7180000011697	76392	75991	-3	-	402	hypothetical protein	- none -
	prophage			fig|413498.3.peg.1215	CDS	ctg7180000011697	76707	76396	-3	-	312	hypothetical protein	- none -
	prophage			fig|413498.3.peg.1216	CDS	ctg7180000011697	76996	76805	-1	-	192	hypothetical protein	- none -
	prophage			fig|413498.3.peg.1217	CDS	ctg7180000011697	77165	77007	-2	-	159	putative phage gene	- none -
	prophage			fig|413498.3.peg.1218	CDS	ctg7180000011697	77604	78521	3	+	918	Repressor protein CI	- none -
	prophage			fig|413498.3.peg.1219	CDS	ctg7180000011697	78521	79537	2	+	1017	Integrase	- none -
	prophage			fig|413498.3.peg.1220	CDS	ctg7180000011697	83106	81859	-3	-	1248	Error-prone repair protein UmuC	DNA repair, bacterial
	prophage			fig|413498.3.peg.1221	CDS	ctg7180000011697	83365	83108	-1	-	258	Error-prone repair protein UmuD (EC 3.4.21.-)	- none -
	prophage			fig|413498.3.peg.1222	CDS	ctg7180000011697	84844	84966	1	+	123	hypothetical protein	- none -
	prophage			fig|413498.3.peg.1223	CDS	ctg7180000011697	85646	85404	-2	-	243	hypothetical protein	- none -
	prophage			fig|413498.3.peg.1224	CDS	ctg7180000011697	87694	85649	-1	-	2046	hypothetical protein	- none -
	prophage			fig|413498.3.peg.1225	CDS	ctg7180000011697	88712	87753	-2	-	960	Phage protein	- none -
	prophage			fig|413498.3.peg.1226	CDS	ctg7180000011697	92014	88712	-1	-	3303	Phage tail fiber protein #Phage host specificity protein J	Phage tail fiber proteins
	prophage			fig|413498.3.peg.1227	CDS	ctg7180000011697	92660	92064	-2	-	597	Prophage LambdaSo, tail assembly protein I	- none -
	prophage			fig|413498.3.peg.1228	CDS	ctg7180000011697	93361	92657	-1	-	705	Phage tail assembly protein #Phage tail assembly protein K	- none -
	prophage			fig|413498.3.peg.1229	CDS	ctg7180000011697	94116	93364	-3	-	753	Phage minor tail protein #Phage minor tail protein L	- none -
	prophage			fig|413498.3.peg.1230	CDS	ctg7180000011697	94461	94123	-3	-	339	phage minor tail family protein	- none -
	prophage			fig|413498.3.peg.1231	CDS	ctg7180000011697	97780	94508	-1	-	3273	Phage tail length tape-measure protein 1	- none -
	prophage			fig|413498.3.peg.1232	CDS	ctg7180000011697	97930	98076	1	+	147	hypothetical protein	- none -
	prophage			fig|413498.3.peg.1233	CDS	ctg7180000011697	98591	98322	-2	-	270	hypothetical protein	- none -
	prophage			fig|413498.3.peg.1234	CDS	ctg7180000011697	98959	98615	-1	-	345	Phage tail assembly chaperone	- none -
	prophage			fig|413498.3.peg.1235	CDS	ctg7180000011697	99515	99060	-2	-	456	hypothetical protein	- none -
	prophage			fig|413498.3.peg.1236	CDS	ctg7180000011697	99891	99562	-3	-	330	hypothetical protein	- none -
	prophage			fig|413498.3.peg.1237	CDS	ctg7180000011697	100157	99888	-2	-	270	hypothetical protein	- none -
	prophage			fig|413498.3.peg.1238	CDS	ctg7180000011697	100489	100334	-1	-	156	hypothetical protein	- none -
	prophage			fig|413498.3.peg.1239	CDS	ctg7180000011697	100896	100672	-3	-	225	hypothetical protein	- none -
	prophage			fig|413498.3.peg.1240	CDS	ctg7180000011697	101208	101008	-3	-	201	hypothetical protein	- none -
	prophage			fig|413498.3.peg.1241	CDS	ctg7180000011697	102480	101260	-3	-	1221	Phage major capsid protein #Fam0024	- none -
	prophage			fig|413498.3.peg.1242	CDS	ctg7180000011697	103348	102494	-1	-	855	Prophage Clp protease-like protein	cAMP signaling in bacteria
	prophage			fig|413498.3.peg.1243	CDS	ctg7180000011697	104661	103357	-3	-	1305	Phage portal protein	Phage packaging machinery
	prophage			fig|413498.3.peg.1244	CDS	ctg7180000011697	106418	104661	-2	-	1758	Phage terminase large subunit	Phage packaging machinery
	prophage			fig|413498.3.peg.1245	CDS	ctg7180000011697	106738	106418	-1	-	321	Phage terminase small subunit	Phage packaging machinery
	prophage			fig|413498.3.peg.1246	CDS	ctg7180000011697	110321	109698	-2	-	624	Lytic enzyme	- none -
	prophage			fig|413498.3.peg.1247	CDS	ctg7180000011697	110536	110318	-1	-	219	Putative prophage membrane protein	- none -
	prophage			fig|413498.3.peg.1248	CDS	ctg7180000011697	112485	111829	-3	-	657	Qin-like prophage; predicted antitermination protein Q	- none -
	prophage			fig|413498.3.peg.1249	CDS	ctg7180000011697	113655	112606	-3	-	1050	Putative cytoplasmic protein	- none -
	prophage			fig|413498.3.peg.1250	CDS	ctg7180000011697	114032	113652	-2	-	381	Holliday junction resolvase / Crossover junction endodeoxyribonuclease rusA (EC 3.1.22.-)	- none -
	prophage			fig|413498.3.peg.1251	CDS	ctg7180000011697	114252	114590	3	+	339	hypothetical protein	- none -
	prophage			fig|413498.3.peg.1252	CDS	ctg7180000011697	115020	114685	-3	-	336	unknown	- none -
	prophage			fig|413498.3.peg.1253	CDS	ctg7180000011697	116195	115017	-2	-	1179	DNA adenine methylase	- none -
	prophage			fig|413498.3.peg.1254	CDS	ctg7180000011697	116431	116195	-1	-	237	hypothetical protein	- none -
	prophage			fig|413498.3.peg.1255	CDS	ctg7180000011697	117285	116428	-3	-	858	COG1167: Transcriptional regulators containing a DNA-binding HTH domain and an aminotransferase domain (MocR family) and their eukaryotic orthologs	- none -
	prophage			fig|413498.3.peg.1256	CDS	ctg7180000011697	117473	117306	-2	-	168	hypothetical protein	- none -
	prophage			fig|413498.3.peg.1257	CDS	ctg7180000011697	118203	117667	-3	-	537	hypothetical protein	- none -
	prophage			fig|413498.3.peg.1258	CDS	ctg7180000011697	118964	119218	2	+	255	repressor	- none -
	prophage			fig|413498.3.peg.1259	CDS	ctg7180000011697	119841	121010	3	+	1170	COG0582: Integrase	- none -
	prophage			fig|413498.3.peg.1260	CDS	ctg7180000011697	121859	121698	-2	-	162	hypothetical protein	- none -
	prophage			fig|413498.3.peg.1261	CDS	ctg7180000011697	122358	122185	-3	-	174	Baseplate assembly protein V	- none -
	prophage			fig|413498.3.peg.1262	CDS	ctg7180000011697	122639	123871	2	+	1233	Putative ATP binding protein SugR	- none -
	prophage			fig|413498.3.peg.1263	CDS	ctg7180000011697	125222	124983	-2	-	240	Phage tail protein # FIG072132 and FIG003673	- none -
				fig|413498.3.peg.1264	CDS	ctg7180000011697	125816	126115	2	+	300	hypothetical protein	- none -
				fig|413498.3.peg.1265	CDS	ctg7180000011697	126586	126212	-1	-	375	hypothetical protein	- none -
			1266	fig|413498.3.peg.1266	CDS	ctg7180000011697	128570	126762	-2	-	1809	Methyl-accepting chemotaxis protein I (serine chemoreceptor protein)	- none -
			1267	fig|413498.3.peg.1267	CDS	ctg7180000011697	129134	128976	-2	-	159	hypothetical protein	- none -
			1268	fig|413498.3.peg.1268	CDS	ctg7180000011697	129363	129542	3	+	180	corresponds to STY2919 from Accession AL513382: Salmonella typhi CT18	- none -
				fig|413498.3.peg.1269	CDS	ctg7180000011697	129924	129616	-3	-	309	hypothetical protein	- none -
			1270	fig|413498.3.peg.1270	CDS	ctg7180000011697	130446	130901	3	+	456	protein of unknown function DUF1144	- none -
			1271	fig|413498.3.peg.1271	CDS	ctg7180000011697	131256	130912	-3	-	345	Putative cytoplasmic protein	- none -
			1272	fig|413498.3.peg.1272	CDS	ctg7180000011697	131417	131743	2	+	327	hypothetical protein	- none -
			1273	fig|413498.3.peg.1273	CDS	ctg7180000011697	132031	132276	1	+	246	Glutaredoxin-like protein NrdH, required for reduction of Ribonucleotide reductase class Ib	Glutaredoxins; <br>Glutathione: Redox cycle; <br>Ribonucleotide reduction
			1274	fig|413498.3.peg.1274	CDS	ctg7180000011697	132273	132674	3	+	402	Ribonucleotide reduction protein NrdI	Ribonucleotide reduction
			1275	fig|413498.3.peg.1275	CDS	ctg7180000011697	132656	134806	2	+	2151	Ribonucleotide reductase of class Ib (aerobic), alpha subunit (EC 1.17.4.1)	Glutathione: Redox cycle; <br>Ribonucleotide reduction
			1276	fig|413498.3.peg.1276	CDS	ctg7180000011697	134816	135778	2	+	963	Ribonucleotide reductase of class Ib (aerobic), beta subunit (EC 1.17.4.1)	Ribonucleotide reduction
			1277	fig|413498.3.peg.1277	CDS	ctg7180000011697	136132	137334	1	+	1203	L-proline glycine betaine ABC transport system permease protein ProV (TC 3.A.1.12.1)	Choline and Betaine Uptake and Betaine Biosynthesis
			1278	fig|413498.3.peg.1278	CDS	ctg7180000011697	137327	138397	2	+	1071	L-proline glycine betaine ABC transport system permease protein ProW (TC 3.A.1.12.1)	Choline and Betaine Uptake and Betaine Biosynthesis
			1279	fig|413498.3.peg.1279	CDS	ctg7180000011697	138452	139456	2	+	1005	L-proline glycine betaine binding ABC transporter protein ProX (TC 3.A.1.12.1)	- none -
			1280	fig|413498.3.peg.1280	CDS	ctg7180000011697	139759	140898	1	+	1140	MFS permease protein	- none -
			1281	fig|413498.3.peg.1281	CDS	ctg7180000011697	141448	141978	1	+	531	Transcription repressor of tripartite multidrug resistance system	- none -
				fig|413498.3.peg.1282	CDS	ctg7180000011697	142140	142027	-3	-	114	hypothetical protein	- none -
			1283	fig|413498.3.peg.1283	CDS	ctg7180000011697	142115	143290	2	+	1176	Membrane fusion component of tripartite multidrug resistance system	- none -
			1284	fig|413498.3.peg.1284	CDS	ctg7180000011697	143305	144843	1	+	1539	Inner membrane component of tripartite multidrug resistance system	- none -
			1285	fig|413498.3.peg.1285	CDS	ctg7180000011697	147504	144886	-3	-	2619	Conserved putative membrane protein	- none -
			1286	fig|413498.3.peg.1286	CDS	ctg7180000011697	148378	147863	-1	-	516	S-ribosylhomocysteine lyase (EC 4.4.1.21) / Autoinducer-2 production protein LuxS	Methionine Biosynthesis; <br>Methionine Degradation
			1287	fig|413498.3.peg.1287	CDS	ctg7180000011697	150087	148531	-3	-	1557	Glutamate--cysteine ligase (EC 6.3.2.2)	Glutathione: Biosynthesis and gamma-glutamyl cycle; <br>Glutathione: Non-redox reactions
			1288	fig|413498.3.peg.1288	CDS	ctg7180000011697	150608	150180	-2	-	429	Putative membrane protein	- none -
			1289	fig|413498.3.peg.1289	CDS	ctg7180000011697	151171	150605	-1	-	567	Putative phosphatase YqaB	2-phosphoglycolate salvage
			1290	fig|413498.3.peg.1290	CDS	ctg7180000011697	152609	152424	-2	-	186	Carbon storage regulator	Carbon Starvation
			1291	fig|413498.3.peg.1291	CDS	ctg7180000011697	155373	152854	-3	-	2520	Alanyl-tRNA synthetase (EC 6.1.1.7)	CBSS-281090.3.peg.464; <br>tRNA aminoacylation, Ala; <br>CBSS-257314.1.peg.488
				fig|413498.3.peg.1292	CDS	ctg7180000011697	155419	155553	1	+	135	hypothetical protein	- none -
			1293	fig|413498.3.peg.1293	CDS	ctg7180000011697	156045	155617	-3	-	429	Regulatory protein recX	- none -
			1294	fig|413498.3.peg.1294	CDS	ctg7180000011697	157236	156172	-3	-	1065	RecA protein	DNA repair, bacterial; <br>DNA repair, bacterial RecFOR pathway; <br>DNA-replication
			1295	fig|413498.3.peg.1295	CDS	ctg7180000011697	157804	157325	-1	-	480	Competence/damage-inducible protein CinA	- none -
			1296	fig|413498.3.peg.1296	CDS	ctg7180000011697	159045	157963	-3	-	1083	Membrane-bound lytic murein transglycosylase B precursor (EC 3.2.1.-)	CBSS-243277.1.peg.4359; <br>Murein Hydrolases; <br>Peptidoglycan Biosynthesis
			1297	fig|413498.3.peg.1297	CDS	ctg7180000011697	159883	159161	-1	-	723	Glutamine transport ATP-binding protein glnQ (TC 3.A.1.3.2)	- none -
			1298	fig|413498.3.peg.1298	CDS	ctg7180000011697	160640	159870	-2	-	771	Amino acid ABC transporter, permease protein	- none -
			1299	fig|413498.3.peg.1299	CDS	ctg7180000011697	161471	160704	-2	-	768	Glutamine ABC transporter, periplasmic glutamine-binding protein (TC 3.A.1.3.2)	- none -
			1300	fig|413498.3.peg.1300	CDS	ctg7180000011697	161711	161857	2	+	147	hypothetical protein	- none -
			1301	fig|413498.3.peg.1301	CDS	ctg7180000011697	163594	161924	-1	-	1671	methyl-accepting chemotaxis sensory transducer	- none -
			1303+1302	fig|413498.3.peg.1302	CDS	ctg7180000011697	163800	164012	3	+	213	COG1670: Acetyltransferases, including N-acetylases of ribosomal proteins	- none -
			1303+1302	fig|413498.3.peg.1303	CDS	ctg7180000011697	164030	164503	2	+	474	Acetyltransferase, GNAT family	- none -
				fig|413498.3.peg.1304	CDS	ctg7180000011697	164975	164610	-2	-	366	hypothetical protein	- none -
				fig|413498.3.peg.1305	CDS	ctg7180000011697	165300	164962	-3	-	339	hypothetical protein	- none -
			1306	fig|413498.3.peg.1306	CDS	ctg7180000011697	165864	168425	3	+	2562	DNA mismatch repair protein MutS	DNA repair, bacterial MutL-MutS system
			1307	fig|413498.3.peg.1307	CDS	ctg7180000011697	168826	168590	-1	-	237	Hydroxyaromatic non-oxidative decarboxylase protein D (EC 4.1.1.-)	- none -
			1308	fig|413498.3.peg.1308	CDS	ctg7180000011697	170266	168836	-1	-	1431	Hydroxyaromatic non-oxidative decarboxylase protein B (EC 4.1.1.-) / Hydroxyaromatic non-oxidative decarboxylase protein C (EC 4.1.1.-)	- none -
			1309	fig|413498.3.peg.1309	CDS	ctg7180000011697	170861	170277	-2	-	585	Hydroxyaromatic non-oxidative decarboxylase protein B (EC 4.1.1.-) / Hydroxyaromatic non-oxidative decarboxylase protein C (EC 4.1.1.-)	- none -
			1310	fig|413498.3.peg.1310	CDS	ctg7180000011697	171051	171458	3	+	408	Transcriptional regulator, MarR family	- none -
			1311	fig|413498.3.peg.1311	CDS	ctg7180000011697	172363	171461	-1	-	903	Possible LysR-family transcriptional regulator	- none -
			1312	fig|413498.3.peg.1312	CDS	ctg7180000011697	172466	173845	2	+	1380	Possible membrane transport protein	- none -
			1313	fig|413498.3.peg.1313	CDS	ctg7180000011697	173845	174219	1	+	375	putative cytoplasmic protein	- none -
			1314	fig|413498.3.peg.1314	CDS	ctg7180000011697	175267	174275	-1	-	993	RNA polymerase sigma factor RpoS	Transcription initiation, bacterial sigma factors
			1315	fig|413498.3.peg.1315	CDS	ctg7180000011697	176469	175327	-3	-	1143	NlpD	- none -
			1316	fig|413498.3.peg.1316	CDS	ctg7180000011697	177224	176598	-2	-	627	Protein-L-isoaspartate O-methyltransferase (EC 2.1.1.77)	Ton and Tol transport systems; <br>tRNA modification Archaea
			1317	fig|413498.3.peg.1317	CDS	ctg7180000011697	177979	177218	-1	-	762	5&#39;-nucleotidase surE (EC 3.1.3.5)	Folate Biosynthesis; <br>Housecleaning nucleoside triphosphate pyrophosphatases
				fig|413498.3.peg.1318	CDS	ctg7180000011697	178433	178759	2	+	327	putative cytoplasmic protein	- none -
			1319	fig|413498.3.peg.1319	CDS	ctg7180000011697	179889	178840	-3	-	1050	tRNA pseudouridine 13 synthase (EC 4.2.1.-)	tRNA processing; <br>tRNA modification Archaea
			1320	fig|413498.3.peg.1320	CDS	ctg7180000011697	180365	179886	-2	-	480	2-C-methyl-D-erythritol 2,4-cyclodiphosphate synthase (EC 4.6.1.12)	Isoprenoid Biosynthesis; <br>Nonmevalonate Branch of Isoprenoid Biosynthesis
			1321	fig|413498.3.peg.1321	CDS	ctg7180000011697	181075	180365	-1	-	711	2-C-methyl-D-erythritol 4-phosphate cytidylyltransferase (EC 2.7.7.60)	Isoprenoid Biosynthesis; <br>Nonmevalonate Branch of Isoprenoid Biosynthesis
			1322	fig|413498.3.peg.1322	CDS	ctg7180000011697	181406	181095	-2	-	312	Cell division protein FtsB	Bacterial Cytoskeleton
			1323	fig|413498.3.peg.1323	CDS	ctg7180000011697	181892	181569	-2	-	324	Putative cytochrome oxidase subunit	- none -
			1324	fig|413498.3.peg.1324	CDS	ctg7180000011697	182547	181942	-3	-	606	Adenylylsulfate kinase (EC 2.7.1.25)	Inorganic Sulfur Assimilation; <br>Cysteine Biosynthesis
			1325	fig|413498.3.peg.1325	CDS	ctg7180000011697	183974	182547	-2	-	1428	Sulfate adenylyltransferase subunit 1 (EC 2.7.7.4)	Inorganic Sulfur Assimilation; <br>Cysteine Biosynthesis
			1326	fig|413498.3.peg.1326	CDS	ctg7180000011697	184892	183984	-2	-	909	Sulfate adenylyltransferase subunit 2 (EC 2.7.7.4)	Inorganic Sulfur Assimilation; <br>Cysteine Biosynthesis
			1327	fig|413498.3.peg.1327	CDS	ctg7180000011697	186317	184902	-2	-	1416	Siroheme synthase / Precorrin-2 oxidase (EC 1.3.1.76) / Sirohydrochlorin ferrochelatase (EC 4.99.1.4) / Uroporphyrinogen-III methyltransferase (EC 2.1.1.107)	Heme and Siroheme Biosynthesis; <br>Heme and Siroheme Biosynthesis; <br>Heme and Siroheme Biosynthesis
			1328	fig|413498.3.peg.1328	CDS	ctg7180000011697	186562	187551	1	+	990	Alkaline phosphatase isozyme conversion protein precursor (EC 3.4.11.-)	- none -
			1329	fig|413498.3.peg.1329	CDS	ctg7180000011697	188313	187579	-3	-	735	Phosphoadenylyl-sulfate reductase [thioredoxin] (EC 1.8.4.8)	Inorganic Sulfur Assimilation; <br>Cysteine Biosynthesis
			1330	fig|413498.3.peg.1330	CDS	ctg7180000011697	190160	188475	-2	-	1686	Sulfite reductase [NADPH] hemoprotein beta-component (EC 1.8.1.2)	Inorganic Sulfur Assimilation; <br>Cysteine Biosynthesis
			1331	fig|413498.3.peg.1331	CDS	ctg7180000011697	191962	190187	-1	-	1776	Sulfite reductase [NADPH] flavoprotein alpha-component (EC 1.8.1.2)	Inorganic Sulfur Assimilation; <br>Cysteine Biosynthesis
			1332	fig|413498.3.peg.1332	CDS	ctg7180000011697	192397	192657	1	+	261	Queuosine biosynthesis QueD, PTPS-I	Zinc regulated enzymes; <br>Queuosine-Archaeosine Biosynthesis
			1333	fig|413498.3.peg.1333	CDS	ctg7180000011697	193412	192741	-2	-	672	Queuosine Biosynthesis QueE Radical SAM	Queuosine-Archaeosine Biosynthesis
			1334	fig|413498.3.peg.1334	CDS	ctg7180000011697	193607	194572	2	+	966	hypothetical protein	- none -
			1335	fig|413498.3.peg.1335	CDS	ctg7180000011697	195247	194558	-1	-	690	N-acetylmannosamine-6-phosphate 2-epimerase (EC 5.1.3.9)	Sialic Acid Metabolism
			1336	fig|413498.3.peg.1336	CDS	ctg7180000011697	196704	195256	-3	-	1449	PTS system, maltose and glucose-specific IIC component (EC 2.7.1.69) / PTS system, maltose and glucose-specific IIB component (EC 2.7.1.69)	Maltose and Maltodextrin Utilization; <br>Maltose and Maltodextrin Utilization
			1337	fig|413498.3.peg.1337	CDS	ctg7180000011697	196978	197805	1	+	828	Sialic acid utilization regulator, RpiR family	Sialic Acid Metabolism
				fig|413498.3.peg.1338	CDS	ctg7180000011697	198137	199246	2	+	1110	Nucleoside-diphosphate-sugar epimerases	- none -
			1339	fig|413498.3.peg.1339	CDS	ctg7180000011697	200596	199298	-1	-	1299	Enolase (EC 4.2.1.11)	Entner-Doudoroff Pathway; <br>Serine-glyoxylate cycle; <br>Dehydrogenase complexes; <br>Glycolysis and Gluconeogenesis
			1340	fig|413498.3.peg.1340	CDS	ctg7180000011697	202316	200679	-2	-	1638	CTP synthase (EC 6.3.4.2)	pyrimidine conversions
			1341	fig|413498.3.peg.1341	CDS	ctg7180000011697	203333	202542	-2	-	792	Nucleoside triphosphate pyrophosphohydrolase MazG	Folate Biosynthesis; <br>Nucleoside triphosphate pyrophosphohydrolase MazG
			1342	fig|413498.3.peg.1342	CDS	ctg7180000011697	205682	203448	-2	-	2235	GTP pyrophosphokinase (EC 2.7.6.5), (p)ppGpp synthetase I	CBSS-176299.4.peg.1292; <br>Stringent Response, (p)ppGpp metabolism
			1343	fig|413498.3.peg.1343	CDS	ctg7180000011697	207033	205735	-3	-	1299	23S rRNA (Uracil-5-) -methyltransferase rumA (EC 2.1.1.-)	- none -
			1344	fig|413498.3.peg.1344	CDS	ctg7180000011697	207091	209850	1	+	2760	BarA sensory histidine kinase (= VarS = GacS)	Orphan regulatory proteins
			1345	fig|413498.3.peg.1345	CDS	ctg7180000011697	210342	209893	-3	-	450	Hypothetical flavoprotein YqcA (clustered with tRNA pseudouridine synthase C)	Flavodoxin
			1346	fig|413498.3.peg.1346	CDS	ctg7180000011697	211143	210346	-3	-	798	tRNA pseudouridine synthase C (EC 4.2.1.70)	- none -
			1347	fig|413498.3.peg.1347	CDS	ctg7180000011697	211469	211140	-2	-	330	Hypothetical protein YqcC (clustered with tRNA pseudouridine synthase C)	- none -
			1348	fig|413498.3.peg.1348	CDS	ctg7180000011697	212655	212110	-3	-	546	Syd protein	- none -
			1349	fig|413498.3.peg.1349	CDS	ctg7180000011697	212725	213570	1	+	846	NADPH dependent preQ0 reductase	Queuosine-Archaeosine Biosynthesis
			1350	fig|413498.3.peg.1350	CDS	ctg7180000011697	213688	215052	1	+	1365	Decarboxylase family protein	- none -
				fig|413498.3.peg.1351	CDS	ctg7180000011697	215162	215296	2	+	135	hypothetical protein	- none -
			1352	fig|413498.3.peg.1352	CDS	ctg7180000011697	215505	216791	3	+	1287	Serine transporter	Glycine and Serine Utilization; <br>Pyruvate Alanine Serine Interconversions
			1353	fig|413498.3.peg.1353	CDS	ctg7180000011697	216858	218225	3	+	1368	L-serine dehydratase (EC 4.3.1.17)	Glycine and Serine Utilization; <br>Pyruvate Alanine Serine Interconversions; <br>Glycine cleavage system
			1354	fig|413498.3.peg.1354	CDS	ctg7180000011697	218355	219110	3	+	756	5&#39;-3&#39; exonuclease	- none -
			1355	fig|413498.3.peg.1355	CDS	ctg7180000011697	220355	219255	-2	-	1101	Putative RNA 2&#39;-O-ribose methyltransferase mtfA (EC 2.1.1.-)	- none -
			1356	fig|413498.3.peg.1356	CDS	ctg7180000011697	220743	220348	-3	-	396	COG2363	- none -
			1357	fig|413498.3.peg.1357	CDS	ctg7180000011697	221706	220789	-3	-	918	Glycine cleavage system transcriptional activator GcvA	Orphan regulatory proteins; <br>Glycine cleavage system
			1358	fig|413498.3.peg.1358	CDS	ctg7180000011697	222274	222047	-1	-	228	Putative lipoprotein	- none -
			1359	fig|413498.3.peg.1359	CDS	ctg7180000011697	222467	223669	2	+	1203	Cysteine desulfurase (EC 2.8.1.7)	Fe-S cluster assembly; <br>Alanine biosynthesis; <br>mnm5U34 biosynthesis bacteria; <br>tRNA modification Archaea
			1360	fig|413498.3.peg.1360	CDS	ctg7180000011697	223670	224113	2	+	444	Sulfur acceptor protein SufE for iron-sulfur cluster assembly	- none -
			1361	fig|413498.3.peg.1361	CDS	ctg7180000011697	224923	224114	-1	-	810	Molybdopterin biosynthesis MoeB protein	- none -
			1362	fig|413498.3.peg.1362	CDS	ctg7180000011697	226130	225033	-2	-	1098	Membrane-bound lytic murein transglycosylase A precursor (EC 3.2.1.-)	Murein Hydrolases
			1363	fig|413498.3.peg.1363	CDS	ctg7180000011697	227872	226619	-1	-	1254	N-acetylmuramoyl-L-alanine amidase (EC 3.5.1.28)	Zinc regulated enzymes; <br>Recycling of Peptidoglycan Amino Acids; <br>Murein Hydrolases
			1364	fig|413498.3.peg.1364	CDS	ctg7180000011697	228190	229431	1	+	1242	N-acetylglutamate synthase (EC 2.3.1.1)	Arginine Biosynthesis extended
			1365	fig|413498.3.peg.1365	CDS	ctg7180000011697	231303	229474	-3	-	1830	Exodeoxyribonuclease V alpha chain (EC 3.1.11.5)	DNA-replication
			1366	fig|413498.3.peg.1366	CDS	ctg7180000011697	234842	231300	-2	-	3543	Exodeoxyribonuclease V beta chain (EC 3.1.11.5)	DNA-replication
			1367	fig|413498.3.peg.1367	CDS	ctg7180000011697	237685	234839	-1	-	2847	Protease III precursor (EC 3.4.24.55)	- none -
			1368	fig|413498.3.peg.1368	CDS	ctg7180000011697	241203	237829	-3	-	3375	Exodeoxyribonuclease V gamma chain (EC 3.1.11.5)	DNA-replication
			1369	fig|413498.3.peg.1369	CDS	ctg7180000011697	241536	241219	-3	-	318	Prepilin peptidase dependent protein C precursor	- none -
			1370	fig|413498.3.peg.1370	CDS	ctg7180000011697	241934	241533	-2	-	402	similar to YGDB_ECOLI gi|1789188 (conserved in Escherichia coli K-12)	- none -
			1371	fig|413498.3.peg.1371	CDS	ctg7180000011697	242514	241951	-3	-	564	Prepilin peptidase dependent protein B precursor	- none -
			1372	fig|413498.3.peg.1372	CDS	ctg7180000011697	242978	242505	-2	-	474	Prepilin peptidase dependent protein A precursor	- none -
			1373	fig|413498.3.peg.1373	CDS	ctg7180000011697	243952	243158	-1	-	795	Thymidylate synthase (EC 2.1.1.45)	Folate Biosynthesis; <br>pyrimidine conversions
			1374	fig|413498.3.peg.1374	CDS	ctg7180000011697	244834	243959	-1	-	876	Prolipoprotein diacylglyceryl transferase (EC 2.4.99.-)	ZZ gjo need homes; <br>Lipoprotein Biosynthesis
			1375	fig|413498.3.peg.1375	CDS	ctg7180000011697	247242	244996	-3	-	2247	Phosphocarrier protein kinase/phosphorylase, nitrogen regulation associated	ZZ gjo need homes
			1376	fig|413498.3.peg.1376	CDS	ctg7180000011697	247788	247255	-3	-	534	Adenosine (5&#39;)-pentaphospho-(5&#39;&#39;)-adenosine pyrophosphohydrolase (EC 3.6.1.-)	Nudix proteins (nucleoside triphosphate hydrolases)
			1377	fig|413498.3.peg.1377	CDS	ctg7180000011697	248472	249158	3	+	687	DNA mismatch repair endonuclease MutH	DNA repair, bacterial
			1378	fig|413498.3.peg.1378	CDS	ctg7180000011697	249236	249949	2	+	714	Putative transport protein	- none -
			1379	fig|413498.3.peg.1379	CDS	ctg7180000011697	250153	250296	1	+	144	Hypothetical lipoprotein ygdR precursor	- none -
			1380	fig|413498.3.peg.1380	CDS	ctg7180000011697	250433	251473	2	+	1041	Possible oxidoreductase	- none -
			1381	fig|413498.3.peg.1381	CDS	ctg7180000011697	252714	251521	-3	-	1194	Lysophospholipid transporter LplT	- none -
			1382	fig|413498.3.peg.1382	CDS	ctg7180000011697	254866	252707	-1	-	2160	2-acylglycerophosphoethanolamine acyltransferase (EC 2.3.1.40) / Acyl-[acyl-carrier-protein] synthetase (EC 6.2.1.20)	- none -
			1383	fig|413498.3.peg.1383	CDS	ctg7180000011697	255361	256377	1	+	1017	Galactose operon repressor, GalR-LacI family of transcriptional regulators	Lactose and Galactose Uptake and Utilization
			1384	fig|413498.3.peg.1384	CDS	ctg7180000011697	256832	256338	-2	-	495	Putative acetyltransferase, (GNAT) family	- none -
			1385	fig|413498.3.peg.1385	CDS	ctg7180000011697	257602	256829	-1	-	774	Uxu operon transcriptional regulator	D-Galacturonate and D-Glucuronate Utilization
			1386	fig|413498.3.peg.1386	CDS	ctg7180000011697	257981	257664	-2	-	318	PTS system, cellobiose-specific IIB component (EC 2.7.1.69)	Beta-Glucoside Metabolism
			1387	fig|413498.3.peg.1387	CDS	ctg7180000011697	259419	257992	-3	-	1428	Beta-glucosidase (EC 3.2.1.21)	Beta-Glucoside Metabolism
			1388	fig|413498.3.peg.1388	CDS	ctg7180000011697	260764	259427	-1	-	1338	PTS system, cellobiose-specific IIC component (EC 2.7.1.69)	Beta-Glucoside Metabolism
			1389	fig|413498.3.peg.1389	CDS	ctg7180000011697	261058	262086	1	+	1029	Transcriptional regulator, LacI family	- none -
			1390	fig|413498.3.peg.1390	CDS	ctg7180000011697	263325	262063	-3	-	1263	Diaminopimelate decarboxylase (EC 4.1.1.20)	CBSS-323850.3.peg.3269; <br>Lysine Biosynthesis DAP Pathway
			1391	fig|413498.3.peg.1391	CDS	ctg7180000011697	263474	264412	2	+	939	Transcriptional activator protein LysR	DNA-binding regulatory proteins, strays
			1392	fig|413498.3.peg.1392	CDS	ctg7180000011697	265091	264390	-2	-	702	Putative aspartate racemase	- none -
			1393	fig|413498.3.peg.1393	CDS	ctg7180000011697	265243	265566	1	+	324	Putative pectin degradation protein	- none -
			1394	fig|413498.3.peg.1394	CDS	ctg7180000011697	266197	267087	1	+	891	Predicted rhamnose oligosaccharide ABC transport system, permease component 2	- none -
			1395	fig|413498.3.peg.1395	CDS	ctg7180000011697	267080	267994	2	+	915	hypothetical protein	- none -
			1396	fig|413498.3.peg.1396	CDS	ctg7180000011697	268007	269134	2	+	1128	ABC sugar transporter, ATP-binding subunit	- none -
			1397	fig|413498.3.peg.1397	CDS	ctg7180000011697	269238	270437	3	+	1200	Sugar-binding protein precursor	- none -
				fig|413498.3.peg.1398	CDS	ctg7180000011697	270505	271635	1	+	1131	Oligogalacturonide lyase( EC:4.2.2.6 )	- none -
			1399	fig|413498.3.peg.1399	CDS	ctg7180000011697	272555	271794	-2	-	762	2-deoxy-D-gluconate 3-dehydrogenase (EC 1.1.1.125)	- none -
				fig|413498.3.peg.1400	CDS	ctg7180000011697	273031	272888	-1	-	144	hypothetical protein	- none -
			1401	fig|413498.3.peg.1401	CDS	ctg7180000011697	273169	274347	1	+	1179	Oligogalacturonide lyase( EC:4.2.2.6 )	- none -
			1402	fig|413498.3.peg.1402	CDS	ctg7180000011697	275290	274610	-1	-	681	N-acetylneuraminic acid outer membrane channel protein NanC	Sialic Acid Metabolism
				fig|413498.3.peg.1403	CDS	ctg7180000011697	275510	275388	-2	-	123	hypothetical protein	- none -
			1404	fig|413498.3.peg.1404	CDS	ctg7180000011697	276882	275701	-3	-	1182	Acetyl-CoA acetyltransferase (EC 2.3.1.9)	Isoprenoid Biosynthesis; <br>Butanol Biosynthesis; <br>Serine-glyoxylate cycle; <br>Polyhydroxybutyrate metabolism; <br>Acetyl-CoA fermentation to Butyrate
			1405	fig|413498.3.peg.1405	CDS	ctg7180000011697	277657	277037	-1	-	621	Putative transcriptional regulator protein	- none -
			1406	fig|413498.3.peg.1406	CDS	ctg7180000011697	278440	277820	-1	-	621	Putative threonine efflux protein	- none -
				fig|413498.3.peg.1407	CDS	ctg7180000011697	278880	278638	-3	-	243	hypothetical protein	- none -
				fig|413498.3.peg.1408	CDS	ctg7180000011697	279136	279816	1	+	681	putative phage repressor	- none -
			1409	fig|413498.3.peg.1409	CDS	ctg7180000011697	281164	280409	-1	-	756	Lipoprotein NlpD precursor	- none -
			1410	fig|413498.3.peg.1410	CDS	ctg7180000011697	282828	281311	-3	-	1518	Lysyl-tRNA synthetase (class II) (EC 6.1.1.6)	tRNA aminoacylation, Lys
			1411	fig|413498.3.peg.1411	CDS	ctg7180000011697	283719	282838	-3	-	882	Peptide chain release factor 2; programmed frameshift-containing	Programmed frameshift; <br>Programmed frameshift
				fig|413498.3.peg.1412	CDS	ctg7180000011697	283720	283875	1	+	156	hypothetical protein	- none -
			1413	fig|413498.3.peg.1413	CDS	ctg7180000011697	285766	284033	-1	-	1734	Single-stranded-DNA-specific exonuclease recJ (EC 3.1.-.-)	DNA Repair Base Excision; <br>DNA repair, bacterial RecFOR pathway; <br>DNA-replication
			1414	fig|413498.3.peg.1414	CDS	ctg7180000011697	286489	285770	-1	-	720	Thiol:disulfide interchange protein DsbC	Periplasmic disulfide interchange
			1415	fig|413498.3.peg.1415	CDS	ctg7180000011697	287414	286512	-2	-	903	Site-specific recombinase XerD	- none -
			1416	fig|413498.3.peg.1416	CDS	ctg7180000011697	287510	288031	2	+	522	Flavodoxin 2	Flavodoxin
				fig|413498.3.peg.1417	CDS	ctg7180000011697	288412	288047	-1	-	366	Putative inner membrane protein	- none -
			1418	fig|413498.3.peg.1418	CDS	ctg7180000011697	288707	288441	-2	-	267	YgfY COG2938	- none -
			1419	fig|413498.3.peg.1419	CDS	ctg7180000011697	288985	289974	1	+	990	Folate-dependent protein for Fe/S cluster synthesis/repair in oxidative stress	- none -
			1420	fig|413498.3.peg.1420	CDS	ctg7180000011697	290677	290105	-1	-	573	putative oxidoreductase	- none -
			1421	fig|413498.3.peg.1421	CDS	ctg7180000011697	291237	290923	-3	-	315	Protein HI1394	- none -
			1422	fig|413498.3.peg.1422	CDS	ctg7180000011697	291409	292143	1	+	735	Phosphosugar-binding transcriptional regulator, RpiR family	- none -
			1423	fig|413498.3.peg.1423	CDS	ctg7180000011697	292296	293729	3	+	1434	6-phospho-beta-glucosidase (EC 3.2.1.86)	Beta-Glucoside Metabolism
			1424	fig|413498.3.peg.1424	CDS	ctg7180000011697	294629	293886	-2	-	744	Putative oxidoreductase	- none -
			1425	fig|413498.3.peg.1425	CDS	ctg7180000011697	297686	294813	-2	-	2874	Glycine dehydrogenase [decarboxylating] (glycine cleavage system P protein) (EC 1.4.4.2)	Glycine and Serine Utilization; <br>Glycine cleavage system; <br>Lipoic acid metabolism
			1426	fig|413498.3.peg.1426	CDS	ctg7180000011697	298204	297815	-1	-	390	Glycine cleavage system H protein	Glycine and Serine Utilization; <br>Glycine cleavage system
			1427	fig|413498.3.peg.1427	CDS	ctg7180000011697	299325	298228	-3	-	1098	Aminomethyltransferase (glycine cleavage system T protein) (EC 2.1.2.10)	Glycine and Serine Utilization; <br>CBSS-87626.3.peg.3639; <br>Glycine cleavage system
			1428	fig|413498.3.peg.1428	CDS	ctg7180000011697	300950	299748	-2	-	1203	2-octaprenyl-3-methyl-6-methoxy-1,4-benzoquinol hydroxylase (EC 1.14.13.-)	CBSS-87626.3.peg.3639; <br>Ubiquinone Biosynthesis
			1429	fig|413498.3.peg.1429	CDS	ctg7180000011697	302139	300961	-3	-	1179	2-octaprenyl-6-methoxyphenol hydroxylase (EC 1.14.13.-)	CBSS-87626.3.peg.3639; <br>Ubiquinone Biosynthesis
			1430	fig|413498.3.peg.1430	CDS	ctg7180000011697	303452	302136	-2	-	1317	Xaa-Pro aminopeptidase (EC 3.4.11.9)	Aminopeptidases (EC 3.4.11.-); <br>CBSS-87626.3.peg.3639
			1431	fig|413498.3.peg.1431	CDS	ctg7180000011697	304036	303476	-1	-	561	FIG037488: Putative conserved exported protein precursor	- none -
			1432	fig|413498.3.peg.1432	CDS	ctg7180000011697	304216	304545	1	+	330	Z-ring-associated protein ZapA	Bacterial Cytoskeleton
			1433	fig|413498.3.peg.1433	CDS	ctg7180000011697	304787	305383	2	+	597	5-formyltetrahydrofolate cyclo-ligase (EC 6.3.3.2)	One-carbon metabolism by tetrahydropterines; <br>Folate Biosynthesis; <br>Serine-glyoxylate cycle
			1434	fig|413498.3.peg.1434	CDS	ctg7180000011697	306708	305470	-3	-	1239	D-3-phosphoglycerate dehydrogenase (EC 1.1.1.95)	Glycine and Serine Utilization; <br>Pyridoxin (Vitamin B6) Biosynthesis; <br>Serine Biosynthesis
			1435	fig|413498.3.peg.1435	CDS	ctg7180000011697	307636	306977	-1	-	660	Ribose 5-phosphate isomerase A (EC 5.3.1.6)	Pentose phosphate pathway; <br>Glycolate, glyoxylate interconversions; <br>Dihydroxyacetone kinases; <br>D-ribose utilization
			1436	fig|413498.3.peg.1436	CDS	ctg7180000011697	307804	308697	1	+	894	Chromosome initiation inhibitor	- none -
			1437	fig|413498.3.peg.1437	CDS	ctg7180000011697	309523	308726	-1	-	798	Protein of unknown function DUF541	CBSS-316407.3.peg.2816
			1438	fig|413498.3.peg.1438	CDS	ctg7180000011697	310262	309627	-2	-	636	L-lysine permease	Lysine degradation
			1439	fig|413498.3.peg.1439	CDS	ctg7180000011697	311346	310408	-3	-	939	putative membrane protein, involved in stability of MscS mechanosensitive channel	CBSS-316407.3.peg.2816
			1440	fig|413498.3.peg.1440	CDS	ctg7180000011697	312612	311536	-3	-	1077	Fructose-bisphosphate aldolase class II (EC 4.1.2.13)	Formaldehyde assimilation: Ribulose monophosphate pathway; <br>Glycolysis and Gluconeogenesis
			1441	fig|413498.3.peg.1441	CDS	ctg7180000011697	313872	312709	-3	-	1164	Phosphoglycerate kinase (EC 2.7.2.3)	Entner-Doudoroff Pathway; <br>Glycolysis and Gluconeogenesis
			1442	fig|413498.3.peg.1442	CDS	ctg7180000011697	314967	313948	-3	-	1020	D-erythrose-4-phosphate dehydrogenase (EC 1.2.1.72)	Pyridoxin (Vitamin B6) Biosynthesis
			1443	fig|413498.3.peg.1443	CDS	ctg7180000011697	315322	316458	1	+	1137	putative ADP-ribosylglycohydrolase	- none -
			1444	fig|413498.3.peg.1444	CDS	ctg7180000011697	318504	316513	-3	-	1992	Transketolase (EC 2.2.1.1)	Pentose phosphate pathway
			1445	fig|413498.3.peg.1445	CDS	ctg7180000011697	318783	319541	3	+	759	Putative metalloprotease yggG (EC 3.4.24.-)	- none -
			1446	fig|413498.3.peg.1446	CDS	ctg7180000011697	320570	319650	-2	-	921	Agmatinase (EC 3.5.3.11)	Arginine and Ornithine Degradation; <br>Polyamine Metabolism
			1447	fig|413498.3.peg.1447	CDS	ctg7180000011697	322690	320816	-1	-	1875	Biosynthetic arginine decarboxylase (EC 4.1.1.19)	Arginine and Ornithine Degradation; <br>Polyamine Metabolism
			1448	fig|413498.3.peg.1448	CDS	ctg7180000011697	323588	324742	2	+	1155	S-adenosylmethionine synthetase (EC 2.5.1.6)	Methionine Biosynthesis; <br>Methionine Degradation
			1449	fig|413498.3.peg.1449	CDS	ctg7180000011697	325157	326551	2	+	1395	Arabinose-proton symporter	- none -
				fig|413498.3.peg.1450	CDS	ctg7180000011697	327462	326614	-3	-	849	Nucleoside-specific channel-forming protein Tsx precursor	- none -
			1451	fig|413498.3.peg.1451	CDS	ctg7180000011697	327845	328303	2	+	459	Protein sprT	- none -
			1452	fig|413498.3.peg.1452	CDS	ctg7180000011697	328392	329099	3	+	708	Endonuclease I precursor (EC 3.1.21.1)	- none -
			1453	fig|413498.3.peg.1453	CDS	ctg7180000011697	329173	329904	1	+	732	Ribosomal RNA small subunit methyltransferase E (EC 2.1.1.-)	Heat shock dnaK gene cluster extended
			1454	fig|413498.3.peg.1454	CDS	ctg7180000011697	329917	330864	1	+	948	Glutathione synthetase (EC 6.3.2.3)	Glutaredoxins; <br>Glutathione: Biosynthesis and gamma-glutamyl cycle; <br>Heat shock dnaK gene cluster extended; <br>Glutathione: Non-redox reactions
			1455	fig|413498.3.peg.1455	CDS	ctg7180000011697	330972	331541	3	+	570	UPF0301 protein YqgE	- none -
			1456	fig|413498.3.peg.1456	CDS	ctg7180000011697	331541	331957	2	+	417	Putative Holliday junction resolvase (EC 3.1.-.-)	CBSS-281090.3.peg.464; <br>CBSS-257314.1.peg.488
			1457	fig|413498.3.peg.1457	CDS	ctg7180000011697	332813	332121	-2	-	693	Probable global regulatory protein	- none -
				fig|413498.3.peg.1458	CDS	ctg7180000011697	332923	332786	-1	-	138	hypothetical protein	- none -
			1459	fig|413498.3.peg.1459	CDS	ctg7180000011697	332876	335134	2	+	2259	conserved hypothetical protein	- none -
			1460	fig|413498.3.peg.1460	CDS	ctg7180000011697	336147	335131	-3	-	1017	COG2805: Tfp pilus assembly protein, pilus retraction ATPase PilT	- none -
			1461	fig|413498.3.peg.1461	CDS	ctg7180000011697	336262	336876	1	+	615	FIG003955: protein of unknown function	A Hypothetical Protein Related to Proline Metabolism; <br>Cell Division Cluster
			1462	fig|413498.3.peg.1462	CDS	ctg7180000011697	336892	337446	1	+	555	Putative membrane protein (Putative integral membran resistance protein)	- none -
			1463	fig|413498.3.peg.1463	CDS	ctg7180000011697	337443	337733	3	+	291	UPF0235 protein VC0458	- none -
			1464	fig|413498.3.peg.1464	CDS	ctg7180000011697	337747	338340	1	+	594	Nucleoside 5-triphosphatase RdgB (dHAPTP, dITP, XTP-specific) (EC 3.6.1.15)	Heme and Siroheme Biosynthesis; <br>Housecleaning nucleoside triphosphate pyrophosphatases; <br>Heat shock dnaK gene cluster extended
			1465	fig|413498.3.peg.1465	CDS	ctg7180000011697	338333	339469	2	+	1137	Radical SAM family enzyme, similar to coproporphyrinogen III oxidase, oxygen-independent, clustered with nucleoside-triphosphatase RdgB	- none -
			1466	fig|413498.3.peg.1466	CDS	ctg7180000011697	341054	339642	-2	-	1413	Putative cell division protein precursor	- none -
			1467	fig|413498.3.peg.1467	CDS	ctg7180000011697	341823	341104	-3	-	720	1-acyl-sn-glycerol-3-phosphate acyltransferase (EC 2.3.1.51)	Phosphate metabolism; <br>Glycerolipid and Glycerophospholipid Metabolism in Bacteria
			1468	fig|413498.3.peg.1468	CDS	ctg7180000011697	344348	342090	-2	-	2259	Topoisomerase IV subunit A (EC 5.99.1.-)	DNA topoisomerases, Type II, ATP-dependent; <br>Resistance to fluoroquinolones
				fig|413498.3.peg.1469	CDS	ctg7180000011697	344568	345812	3	+	1245	hypothetical protein	- none -
			1470	fig|413498.3.peg.1470	CDS	ctg7180000011697	345932	346513	2	+	582	Modulator of drug activity B	- none -
			1471	fig|413498.3.peg.1471	CDS	ctg7180000011697	346545	346859	3	+	315	YgiN protei involved in menadione metabolism	- none -
			1472	fig|413498.3.peg.1472	CDS	ctg7180000011697	349136	346956	-2	-	2181	Catalase (EC 1.11.1.6) / Peroxidase (EC 1.11.1.7)	Protection from Reactive Oxygen Species; <br>Protection from Reactive Oxygen Species; <br>Oxidative stress; <br>Oxidative stress
34				fig|413498.3.peg.1473	CDS	ctg7180000011697	349328	350257	2	+	930	Malonate utilization transcriptional regulator	Malonate decarboxylase
34				fig|413498.3.peg.1474	CDS	ctg7180000011697	351156	350254	-3	-	903	Malonyl CoA acyl carrier protein transacylase (EC 2.3.1.39)	Malonate decarboxylase
34				fig|413498.3.peg.1475	CDS	ctg7180000011697	351773	351153	-2	-	621	Phosphoribosyl-dephospho-CoA transferase (EC 2.7.7.-)	Malonate decarboxylase
34				fig|413498.3.peg.1476	CDS	ctg7180000011697	352736	351777	-2	-	960	hypothetical protein	- none -
34				fig|413498.3.peg.1477	CDS	ctg7180000011697	353711	352911	-2	-	801	Malonate decarboxylase gamma subunit	Malonate decarboxylase
34				fig|413498.3.peg.1478	CDS	ctg7180000011697	354544	353711	-1	-	834	Malonate decarboxylase beta subunit	Malonate decarboxylase
34				fig|413498.3.peg.1479	CDS	ctg7180000011697	354755	354537	-2	-	219	Malonate decarboxylase delta subunit	Malonate decarboxylase
34				fig|413498.3.peg.1480	CDS	ctg7180000011697	355706	354846	-2	-	861	Triphosphoribosyl-dephospho-CoA synthetase (EC 2.7.8.25)	Malonate decarboxylase
34				fig|413498.3.peg.1481	CDS	ctg7180000011697	357361	355706	-1	-	1656	Malonate decarboxylase alpha subunit	Malonate decarboxylase
			1482	fig|413498.3.peg.1482	CDS	ctg7180000011697	359459	357639	-2	-	1821	Topoisomerase IV subunit B (EC 5.99.1.-)	DNA topoisomerases, Type II, ATP-dependent; <br>CBSS-342610.3.peg.1794; <br>Resistance to fluoroquinolones
			1483	fig|413498.3.peg.1483	CDS	ctg7180000011697	360149	359574	-2	-	576	Putative esterase, FIGfam005057	CBSS-342610.3.peg.1794
			1484	fig|413498.3.peg.1484	CDS	ctg7180000011697	360976	360149	-1	-	828	3&#39;,5&#39;-cyclic-nucleotide phosphodiesterase (EC 3.1.4.17)	CBSS-342610.3.peg.1794; <br>cAMP signaling in bacteria
			1485	fig|413498.3.peg.1485	CDS	ctg7180000011697	361423	361001	-1	-	423	Putative cytoplasmic protein	- none -
			1486	fig|413498.3.peg.1486	CDS	ctg7180000011697	362058	361426	-3	-	633	ADP-ribose pyrophosphatase (EC 3.6.1.13)	Nudix proteins (nucleoside triphosphate hydrolases); <br>CBSS-342610.3.peg.1794; <br>NAD and NADP cofactor biosynthesis global
			1487	fig|413498.3.peg.1487	CDS	ctg7180000011697	362271	363761	3	+	1491	Type I secretion outer membrane protein, TolC precursor	Multidrug Resistance Efflux Pumps; <br>Ton and Tol transport systems
			1488	fig|413498.3.peg.1488	CDS	ctg7180000011697	363913	364569	1	+	657	UPF0441 protein ygiB	- none -
			1489	fig|413498.3.peg.1489	CDS	ctg7180000011697	364574	365734	2	+	1161	Similarity with glutathionylspermidine synthase (EC 6.3.1.8), group 1	Glutathionylspermidine and Trypanothione
			1490	fig|413498.3.peg.1490	CDS	ctg7180000011697	366538	365765	-1	-	774	Uncharacterized protein ygiD	- none -
			1491	fig|413498.3.peg.1491	CDS	ctg7180000011697	366748	367530	1	+	783	Zinc transporter zupT	- none -
			1492	fig|413498.3.peg.1492	CDS	ctg7180000011697	368250	367597	-3	-	654	3,4-dihydroxy-2-butanone 4-phosphate synthase	riboflavin to FAD; <br>Riboflavin, FMN and FAD metabolism
			1493	fig|413498.3.peg.1493	CDS	ctg7180000011697	368666	369031	2	+	366	Uncharacterized protein yqiC	- none -
			1494	fig|413498.3.peg.1494	CDS	ctg7180000011697	370510	369083	-1	-	1428	ADP-heptose synthase (EC 2.7.-.-) / D-glycero-beta-D-manno-heptose 7-phosphate kinase	LOS core oligosaccharide biosynthesis; <br>LOS core oligosaccharide biosynthesis
			1495	fig|413498.3.peg.1495	CDS	ctg7180000011697	373415	370578	-2	-	2838	Glutamate-ammonia-ligase adenylyltransferase (EC 2.7.7.42)	Ammonia assimilation
			1496	fig|413498.3.peg.1496	CDS	ctg7180000011697	374737	373436	-1	-	1302	Adenylate cyclase (EC 4.6.1.1)	cAMP signaling in bacteria
			1497	fig|413498.3.peg.1497	CDS	ctg7180000011697	374987	375601	2	+	615	Arylsulfatase (EC 3.1.6.1)	Alkanesulfonate assimilation; <br>Galactosylceramide and Sulfatide metabolism
			1498	fig|413498.3.peg.1498	CDS	ctg7180000011697	375769	376944	1	+	1176	tRNA nucleotidyltransferase (EC 2.7.7.25)	tRNA nucleotidyltransferase; <br>Polyadenylation bacterial
			1499	fig|413498.3.peg.1499	CDS	ctg7180000011697	377767	376949	-1	-	819	Undecaprenyl-diphosphatase (EC 3.6.1.27)	- none -
			1500	fig|413498.3.peg.1500	CDS	ctg7180000011697	378251	377892	-2	-	360	Dihydroneopterin aldolase (EC 4.1.2.25)	CBSS-235.1.peg.567; <br>Folate Biosynthesis
			1501	fig|413498.3.peg.1501	CDS	ctg7180000011697	378359	378976	2	+	618	Acyl-phosphate:glycerol-3-phosphate O-acyltransferase PlsY	Glycerolipid and Glycerophospholipid Metabolism in Bacteria
			1502	fig|413498.3.peg.1502	CDS	ctg7180000011697	380027	379014	-2	-	1014	FIG134348: essential endopeptidase	YgjD and YeaZ; <br>Bacterial RNA-metabolizing Zn-dependent hydrolases; <br>Conserved gene cluster associated with Met-tRNA formyltransferase
			1503	fig|413498.3.peg.1503	CDS	ctg7180000011697	380275	380490	1	+	216	SSU ribosomal protein S21p	Ribosome SSU bacterial
			1504	fig|413498.3.peg.1504	CDS	ctg7180000011697	380603	382348	2	+	1746	DNA primase (EC 2.7.7.-)	DNA-replication
			1505	fig|413498.3.peg.1505	CDS	ctg7180000011697	382585	384429	1	+	1845	RNA polymerase sigma factor RpoD	Transcription initiation, bacterial sigma factors; <br>Flagellum
			1506	fig|413498.3.peg.1506	CDS	ctg7180000011697	384682	385089	1	+	408	hypothetical protein	- none -
			1507	fig|413498.3.peg.1507	CDS	ctg7180000011697	385642	385136	-1	-	507	G:T/U mismatch-specific uracil/thymine DNA-glycosylase	DNA repair, bacterial
				fig|413498.3.peg.1508	CDS	ctg7180000011697	386326	386012	-1	-	315	hypothetical protein	- none -
			1509	fig|413498.3.peg.1509	CDS	ctg7180000011697	387004	387552	1	+	549	Protein ytfJ precursor	- none -
			1510	fig|413498.3.peg.1510	CDS	ctg7180000011697	387810	388715	3	+	906	Octaprenyl-diphosphate synthase (EC 2.5.1.-) / Dimethylallyltransferase (EC 2.5.1.1) / Geranyltranstransferase (farnesyldiphosphate synthase) (EC 2.5.1.10) / Geranylgeranyl pyrophosphate synthetase (EC 2.5.1.29)	Isoprenoid Biosynthesis; <br>Polyprenyl Diphosphate Biosynthesis; <br>Polyprenyl Diphosphate Biosynthesis; <br>Polyprenyl Diphosphate Biosynthesis; <br>Carotenoids; <br>Carotenoids; <br>Isoprenoid Biosynthesis: Interconversions
			1511	fig|413498.3.peg.1511	CDS	ctg7180000011697	388761	389804	3	+	1044	Isopentenyl-diphosphate delta-isomerase, FMN-dependent (EC 5.3.3.2)	Isoprenoid Biosynthesis; <br>Isoprenoid Biosynthesis: Interconversions
			1512	fig|413498.3.peg.1512	CDS	ctg7180000011698	96	1271	3	+	1176	Lycopene cyclase	Carotenoids
			1513	fig|413498.3.peg.1513	CDS	ctg7180000011698	1264	2742	1	+	1479	Phytoene dehydrogenase (EC 1.14.99.-)	Carotenoids
			1514	fig|413498.3.peg.1514	CDS	ctg7180000011698	2739	3710	3	+	972	Phytoene synthase (EC 2.5.1.32)	Carotenoids
			1515	fig|413498.3.peg.1515	CDS	ctg7180000011698	6266	4317	-2	-	1950	Methyl-accepting chemotaxis protein	- none -
				fig|413498.3.peg.1516	CDS	ctg7180000011698	6877	6999	1	+	123	hypothetical protein	- none -
			1517	fig|413498.3.peg.1517	CDS	ctg7180000011698	7184	9337	2	+	2154	Carbon starvation protein A paralog	- none -
				fig|413498.3.peg.1518	CDS	ctg7180000011698	9412	9525	1	+	114	hypothetical protein	- none -
			1519	fig|413498.3.peg.1519	CDS	ctg7180000011698	9515	9718	2	+	204	COG2879, Hypothetical small protein yjiX	- none -
			1520	fig|413498.3.peg.1520	CDS	ctg7180000011698	9737	10705	2	+	969	COG0523: Putative GTPases (G3E family)	Zinc regulated enzymes
				fig|413498.3.peg.1521	CDS	ctg7180000011698	11202	10765	-3	-	438	DNA-binding protein, CopG family	- none -
				fig|413498.3.peg.1522	CDS	ctg7180000011698	11951	11580	-2	-	372	hypothetical protein	- none -
			1523	fig|413498.3.peg.1523	CDS	ctg7180000011698	12817	12101	-1	-	717	Uncharacterized protein yggN	- none -
			1524	fig|413498.3.peg.1524	CDS	ctg7180000011698	13194	12868	-3	-	327	Putative uncharacterized protein yggL	- none -
			1525	fig|413498.3.peg.1525	CDS	ctg7180000011698	13913	13194	-2	-	720	tRNA (guanine46-N7-)-methyltransferase (EC 2.1.1.33)	- none -
			1526	fig|413498.3.peg.1526	CDS	ctg7180000011698	14066	15151	2	+	1086	A/G-specific adenine glycosylase (EC 3.2.2.-)	DNA repair, bacterial
			1527	fig|413498.3.peg.1527	CDS	ctg7180000011698	15154	15429	1	+	276	UPF0269 protein yggX	- none -
			1528	fig|413498.3.peg.1528	CDS	ctg7180000011698	15471	16556	3	+	1086	Membrane-bound lytic murein transglycosylase C precursor (EC 3.2.1.-)	CBSS-228410.1.peg.134; <br>Murein Hydrolases
			1529	fig|413498.3.peg.1529	CDS	ctg7180000011698	17425	16622	-1	-	804	2-(5&#39;&#39;-triphosphoribosyl)-3&#39;-dephosphocoenzyme-A synthase (EC 2.7.8.25)	Citrate Metabolism, Transport, and Regulation
			1530	fig|413498.3.peg.1530	CDS	ctg7180000011698	17981	17442	-2	-	540	Apo-citrate lyase phosphoribosyl-dephospho-CoA transferase (EC 2.7.7.61)	- none -
				fig|413498.3.peg.1531	CDS	ctg7180000011698	19502	17985	-2	-	1518	Citrate lyase alpha chain (EC 4.1.3.6)	TCA Cycle; <br>Citrate Metabolism, Transport, and Regulation
			1532	fig|413498.3.peg.1532	CDS	ctg7180000011698	20388	19513	-3	-	876	Citrate lyase beta chain (EC 4.1.3.6)	TCA Cycle; <br>Citrate Metabolism, Transport, and Regulation
			1533	fig|413498.3.peg.1533	CDS	ctg7180000011698	20678	20385	-2	-	294	Citrate lyase beta chain (EC 4.1.3.6)	TCA Cycle; <br>Citrate Metabolism, Transport, and Regulation
			1534	fig|413498.3.peg.1534	CDS	ctg7180000011698	21735	20704	-3	-	1032	[Citrate [pro-3S]-lyase] ligase (EC 6.2.1.22)	TCA Cycle; <br>Citrate Metabolism, Transport, and Regulation
			1535	fig|413498.3.peg.1535	CDS	ctg7180000011698	22617	21754	-3	-	864	Fumarylacetoacetate hydrolase family protein	CBSS-243277.1.peg.4359; <br>Salicylate and gentisate catabolism; <br>Gentisare degradation
			1536	fig|413498.3.peg.1536	CDS	ctg7180000011698	23913	22636	-3	-	1278	Citrate carrier protein	- none -
			1537	fig|413498.3.peg.1537	CDS	ctg7180000011698	24335	25972	2	+	1638	Sensor kinase CitA, DpiB (EC 2.7.3.-)	Orphan regulatory proteins; <br>Citrate Metabolism, Transport, and Regulation
			1538	fig|413498.3.peg.1538	CDS	ctg7180000011698	25962	26660	3	+	699	response regulator receiver and unknown domain protein	- none -
			1539	fig|413498.3.peg.1539	CDS	ctg7180000011698	28955	26817	-2	-	2139	Ornithine decarboxylase (EC 4.1.1.17)	Arginine and Ornithine Degradation; <br>Polyamine Metabolism
			1540	fig|413498.3.peg.1540	CDS	ctg7180000011698	29496	30215	3	+	720	Putative inner membrane protein YqgA	- none -
21				fig|413498.3.peg.1541	CDS	ctg7180000011698	31018	30680	-1	-	339	hypothetical protein	- none -
21				fig|413498.3.peg.1542	CDS	ctg7180000011698	31979	31185	-2	-	795	hypothetical protein	- none -
21				fig|413498.3.peg.1543	CDS	ctg7180000011698	32223	35312	3	+	3090	outer membrane autotransporter barrel domain	- none -
			1544	fig|413498.3.peg.1544	CDS	ctg7180000011698	35572	36189	1	+	618	putative inner membrane protein	- none -
			1545	fig|413498.3.peg.1545	CDS	ctg7180000011698	37120	36230	-1	-	891	regulatory protein, LacI	- none -
			1546	fig|413498.3.peg.1546	CDS	ctg7180000011698	37474	37788	1	+	315	PTS system, cellobiose-specific IIB component (EC 2.7.1.69)	Beta-Glucoside Metabolism
			1547	fig|413498.3.peg.1547	CDS	ctg7180000011698	37805	39130	2	+	1326	PTS system, cellobiose-specific IIC component (EC 2.7.1.69)	Beta-Glucoside Metabolism
			1548	fig|413498.3.peg.1548	CDS	ctg7180000011698	39269	39574	2	+	306	PTS system, cellobiose-specific IIA component (EC 2.7.1.69)	Beta-Glucoside Metabolism
			1549	fig|413498.3.peg.1549	CDS	ctg7180000011698	39724	41103	1	+	1380	Maltoporin (maltose/maltodextrin high-affinity receptor, phage lambda receptor protein)	Trehalose Uptake and Utilization; <br>Maltose and Maltodextrin Utilization
26				fig|413498.3.peg.1550	CDS	ctg7180000011698	41258	41695	2	+	438	PhnO protein	- none -
			1551	fig|413498.3.peg.1551	CDS	ctg7180000011698	42880	41753	-1	-	1128	Putative inner membrane protein	- none -
			1552	fig|413498.3.peg.1552	CDS	ctg7180000011698	43540	43043	-1	-	498	Putative membrane protein	- none -
			1553	fig|413498.3.peg.1553	CDS	ctg7180000011698	44160	43660	-3	-	501	Putative ATP-dependent RNA helicase-like protein	- none -
			1554	fig|413498.3.peg.1554	CDS	ctg7180000011698	44266	44667	1	+	402	hypothetical protein	- none -
			1555	fig|413498.3.peg.1555	CDS	ctg7180000011698	44673	45092	3	+	420	Putative cytoplasmic protein	- none -
			1556	fig|413498.3.peg.1556	CDS	ctg7180000011698	45371	46267	2	+	897	Putative oxidoreductase	- none -
			1557	fig|413498.3.peg.1557	CDS	ctg7180000011698	46773	46348	-3	-	426	Biopolymer transport protein ExbD/TolR	Ton and Tol transport systems
			1558	fig|413498.3.peg.1558	CDS	ctg7180000011698	47505	46780	-3	-	726	MotA/TolQ/ExbB proton channel family protein	Ton and Tol transport systems
				fig|413498.3.peg.1559	CDS	ctg7180000011698	47771	47565	-2	-	207	hypothetical protein	- none -
			1560	fig|413498.3.peg.1560	CDS	ctg7180000011698	47770	48957	1	+	1188	Cystathionine beta-lyase (EC 4.4.1.8)	Methionine Biosynthesis
			1561	fig|413498.3.peg.1561	CDS	ctg7180000011698	49076	49729	2	+	654	DedA family inner membrane protein YghB	- none -
			1562	fig|413498.3.peg.1562	CDS	ctg7180000011698	50651	49758	-2	-	894	Hypothetical transcriptional regulator yqhC	D-gluconate and ketogluconates metabolism
			1563	fig|413498.3.peg.1563	CDS	ctg7180000011698	50839	52002	1	+	1164	Hypothetical oxidoreductase yqhD (EC 1.1.-.-)	D-gluconate and ketogluconates metabolism
			1564	fig|413498.3.peg.1564	CDS	ctg7180000011698	52108	52935	1	+	828	Methylglyoxal reductase, acetol producing (EC 1.1.1.-) / 2,5-diketo-D-gluconate reductase A (EC 1.1.1.274)	D-gluconate and ketogluconates metabolism
			1565	fig|413498.3.peg.1565	CDS	ctg7180000011698	53012	53521	2	+	510	hypothetical protein	- none -
			1566	fig|413498.3.peg.1566	CDS	ctg7180000011698	53884	53582	-1	-	303	hypothetical protein	- none -
			1567	fig|413498.3.peg.1567	CDS	ctg7180000011698	54576	53941	-3	-	636	Glutaredoxin 2	Glutaredoxins; <br>Glutathione: Redox cycle
				fig|413498.3.peg.1568	CDS	ctg7180000011698	54958	54815	-1	-	144	hypothetical protein	- none -
			1569	fig|413498.3.peg.1569	CDS	ctg7180000011698	54953	55900	2	+	948	Trehalose operon transcriptional repressor	Trehalose Uptake and Utilization
			1570	fig|413498.3.peg.1570	CDS	ctg7180000011698	56048	57466	2	+	1419	PTS system, trehalose-specific IIB component (EC 2.7.1.69) / PTS system, trehalose-specific IIC component (EC 2.7.1.69)	Trehalose Uptake and Utilization; <br>Trehalose Uptake and Utilization
			1571	fig|413498.3.peg.1571	CDS	ctg7180000011698	57527	59182	2	+	1656	Trehalose-6-phosphate hydrolase (EC 3.2.1.93)	Trehalose Uptake and Utilization
			1572	fig|413498.3.peg.1572	CDS	ctg7180000011698	59737	59207	-1	-	531	COG2249: Putative NADPH-quinone reductase (modulator of drug activity B)	- none -
			1573	fig|413498.3.peg.1573	CDS	ctg7180000011698	59840	60721	2	+	882	putative LysR-family transcriptional regulatory protein	- none -
			1574	fig|413498.3.peg.1574	CDS	ctg7180000011698	61166	63154	2	+	1989	Ribonucleotide reductase of class III (anaerobic), large subunit (EC 1.17.4.2)	Ribonucleotide reduction
			1575	fig|413498.3.peg.1575	CDS	ctg7180000011698	63526	63990	1	+	465	Ribonucleotide reductase of class III (anaerobic), activating protein (EC 1.97.1.4)	Ribonucleotide reduction
15				fig|413498.3.peg.1576	CDS	ctg7180000011698	65951	64041	-2	-	1911	Putative BglB-family transcriptional antiterminator	- none -
15				fig|413498.3.peg.1577	CDS	ctg7180000011698	66803	66063	-2	-	741	4-Hydroxy-2-oxoglutarate aldolase (EC 4.1.3.16)	Proline, 4-hydroxyproline uptake and utilization; <br>Glycolate, glyoxylate interconversions
15				fig|413498.3.peg.1578	CDS	ctg7180000011698	67918	66800	-1	-	1119	L-seryl-tRNA(Sec) selenium transferase-related protein	Selenocysteine metabolism
15				fig|413498.3.peg.1579	CDS	ctg7180000011698	69035	67902	-2	-	1134	Metallo-dependent hydrolases, subgroup B	- none -
15				fig|413498.3.peg.1580	CDS	ctg7180000011698	69719	69075	-2	-	645	Putative inner membrane protein	- none -
15				fig|413498.3.peg.1581	CDS	ctg7180000011698	70506	69730	-3	-	777	Putative inner membrane protein	- none -
15				fig|413498.3.peg.1582	CDS	ctg7180000011698	70831	70529	-1	-	303	putative cytoplasmic protein	- none -
15				fig|413498.3.peg.1583	CDS	ctg7180000011698	71197	70835	-1	-	363	hypothetical protein	- none -
15				fig|413498.3.peg.1584	CDS	ctg7180000011698	71537	71214	-2	-	324	hypothetical protein	- none -
			1585	fig|413498.3.peg.1585	CDS	ctg7180000011698	72248	71862	-2	-	387	Soluble cytochrome b562	Soluble cytochromes and functionally related electron carriers
			1586	fig|413498.3.peg.1586	CDS	ctg7180000011698	73646	72306	-2	-	1341	TldE/PmbA protein, part of proposed TldE/TldD proteolytic complex (PMID 12029038)	Putative TldE-TldD proteolytic complex
			1587	fig|413498.3.peg.1587	CDS	ctg7180000011698	73765	74316	1	+	552	FIG138315: Putative alpha helix protein	Putative TldE-TldD proteolytic complex
			1588	fig|413498.3.peg.1588	CDS	ctg7180000011698	74637	75845	3	+	1209	hypothetical protein	- none -
			1589	fig|413498.3.peg.1589	CDS	ctg7180000011698	77282	75903	-2	-	1380	UDP-N-acetylmuramate:L-alanyl-gamma-D-glutamyl-meso-diaminopimelate ligase (EC 6.3.2.-)	Recycling of Peptidoglycan Amino Acids
			1590	fig|413498.3.peg.1590	CDS	ctg7180000011698	77458	78456	1	+	999	Fructose-1,6-bisphosphatase, type I (EC 3.1.3.11)	Glycolysis and Gluconeogenesis; <br>Putative sugar ABC transporter (ytf cluster)
			1591	fig|413498.3.peg.1591	CDS	ctg7180000011698	80265	78667	-3	-	1599	Methyl-accepting chemotaxis protein	- none -
			1592	fig|413498.3.peg.1592	CDS	ctg7180000011698	81330	80341	-3	-	990	Putative sugar ABC transport system, permease protein YjfF	Putative sugar ABC transporter (ytf cluster)
			1593	fig|413498.3.peg.1593	CDS	ctg7180000011698	82339	81317	-1	-	1023	Putative sugar ABC transport system, permease protein YtfT	Putative sugar ABC transporter (ytf cluster)
			1594	fig|413498.3.peg.1594	CDS	ctg7180000011698	83855	82353	-2	-	1503	Putative sugar ABC transport system, ATP-binding protein YtfR (EC 3.6.3.17)	Putative sugar ABC transporter (ytf cluster)
			1595	fig|413498.3.peg.1595	CDS	ctg7180000011698	84959	84045	-2	-	915	Putative sugar ABC transport system, periplasmic binding protein YtfQ precursor	Putative sugar ABC transporter (ytf cluster)
				fig|413498.3.peg.1596	CDS	ctg7180000011698	85078	85203	1	+	126	hypothetical protein	- none -
			1597	fig|413498.3.peg.1597	CDS	ctg7180000011698	85335	85213	-3	-	123	hypothetical protein	- none -
			1598	fig|413498.3.peg.1598	CDS	ctg7180000011698	85402	85929	1	+	528	Inorganic pyrophosphatase (EC 3.6.1.1)	Phosphate metabolism
9				fig|413498.3.peg.1599	CDS	ctg7180000011698	87693	86020	-3	-	1674	Lipid A core-O-antigen ligase	- none -
9				fig|413498.3.peg.1600	CDS	ctg7180000011698	88630	88779	1	+	150	hypothetical protein	- none -
9				fig|413498.3.peg.1601	CDS	ctg7180000011698	89167	88805	-1	-	363	Fimbrial protein	- none -
9				fig|413498.3.peg.1602	CDS	ctg7180000011698	89777	89358	-2	-	420	hypothetical protein	- none -
9				fig|413498.3.peg.1603	CDS	ctg7180000011698	90139	89882	-1	-	258	hypothetical protein	- none -
9				fig|413498.3.peg.1604	CDS	ctg7180000011698	91003	90452	-1	-	552	Fimbrial protein	- none -
9				fig|413498.3.peg.1605	CDS	ctg7180000011698	91805	91047	-2	-	759	pili chaperone protein	- none -
9				fig|413498.3.peg.1606	CDS	ctg7180000011698	94260	91846	-3	-	2415	fimbrial biogenesis outer membrane usher protein	- none -
9				fig|413498.3.peg.1607	CDS	ctg7180000011698	95585	95052	-2	-	534	Fimbrial protein	- none -
			1608	fig|413498.3.peg.1608	CDS	ctg7180000011698	96292	96011	-1	-	282	UPF0131 protein YtfP	- none -
			1609	fig|413498.3.peg.1609	CDS	ctg7180000011698	100125	96349	-3	-	3777	Uncharacterized protein YtfN	Putative sugar ABC transporter (ytf cluster)
			1610	fig|413498.3.peg.1610	CDS	ctg7180000011698	101855	100122	-2	-	1734	Uncharacterized protein YtfM precursor	- none -
			1611	fig|413498.3.peg.1611	CDS	ctg7180000011698	102080	102718	2	+	639	Peptide methionine sulfoxide reductase MsrA (EC 1.8.4.11)	Peptide methionine sulfoxide reductase; <br>Putative sugar ABC transporter (ytf cluster)
				fig|413498.3.peg.1612	CDS	ctg7180000011698	102824	104239	2	+	1416	Putative periplasmic or exported protein	- none -
			1613	fig|413498.3.peg.1613	CDS	ctg7180000011698	104437	105768	1	+	1332	Putative membrane protein	- none -
			1614	fig|413498.3.peg.1614	CDS	ctg7180000011698	106039	105833	-1	-	207	hypothetical protein	- none -
			1615	fig|413498.3.peg.1615	CDS	ctg7180000011698	106368	106925	3	+	558	Protein ytfJ precursor	- none -
			1616	fig|413498.3.peg.1616	CDS	ctg7180000011698	107658	106915	-3	-	744	3&#39;(2&#39;),5&#39;-bisphosphate nucleotidase (EC 3.1.3.7)	Inorganic Sulfur Assimilation
			1617	fig|413498.3.peg.1617	CDS	ctg7180000011698	107878	109821	1	+	1944	2&#39;,3&#39;-cyclic-nucleotide 2&#39;-phosphodiesterase (EC 3.1.4.16)	Glutathione-regulated potassium-efflux system and associated functions; <br>Purine conversions; <br>pyrimidine conversions
			1618	fig|413498.3.peg.1618	CDS	ctg7180000011698	110270	109890	-2	-	381	Transcriptional regulator, HxlR family	- none -
			1619	fig|413498.3.peg.1619	CDS	ctg7180000011698	110359	111213	1	+	855	Putative oxidoreductase	- none -
			1620	fig|413498.3.peg.1620	CDS	ctg7180000011698	111321	111692	3	+	372	hypothetical protein	- none -
			1621	fig|413498.3.peg.1621	CDS	ctg7180000011698	111778	112602	1	+	825	L-rhamnose operon transcriptional activator RhaR	- none -
			1622	fig|413498.3.peg.1622	CDS	ctg7180000011698	112651	113232	1	+	582	hypothetical protein	- none -
			1623	fig|413498.3.peg.1623	CDS	ctg7180000011698	113312	114280	2	+	969	Putative membrane protein	- none -
			1624	fig|413498.3.peg.1624	CDS	ctg7180000011698	115985	114312	-2	-	1674	Methyl-accepting chemotaxis protein I (serine chemoreceptor protein)	Bacterial Chemotaxis
			1625	fig|413498.3.peg.1625	CDS	ctg7180000011698	116229	116894	3	+	666	Nitric oxide-dependent regulator DnrN or NorA	Flavohaemoglobin; <br>Nitrosative stress
			1626	fig|413498.3.peg.1626	CDS	ctg7180000011698	118374	116962	-3	-	1413	D-serine/D-alanine/glycine transporter	Glycine and Serine Utilization; <br>Pyruvate Alanine Serine Interconversions
			1627	fig|413498.3.peg.1627	CDS	ctg7180000011698	119283	118663	-3	-	621	FKBP-type peptidyl-prolyl cis-trans isomerase fklB (EC 5.2.1.8)	Peptidyl-prolyl cis-trans isomerase
			1628	fig|413498.3.peg.1628	CDS	ctg7180000011698	119475	120056	3	+	582	Putative cell envelope opacity-associated protein A	- none -
			1629	fig|413498.3.peg.1629	CDS	ctg7180000011698	120577	120128	-1	-	450	LSU ribosomal protein L9p	CBSS-262719.3.peg.410; <br>Ribosome LSU bacterial
			1630	fig|413498.3.peg.1630	CDS	ctg7180000011698	120846	120619	-3	-	228	SSU ribosomal protein S18p	Ribosome SSU bacterial
				fig|413498.3.peg.1631	CDS	ctg7180000011698	121165	120851	-1	-	315	Primosomal replication protein N	- none -
			1632	fig|413498.3.peg.1632	CDS	ctg7180000011698	121566	121171	-3	-	396	SSU ribosomal protein S6p	Ribosome SSU bacterial
			1633	fig|413498.3.peg.1633	CDS	ctg7180000011698	122471	121743	-2	-	729	YjfP protein	- none -
			1634	fig|413498.3.peg.1634	CDS	ctg7180000011698	122705	122983	2	+	279	hypothetical protein	- none -
			1635	fig|413498.3.peg.1635	CDS	ctg7180000011698	123119	123394	2	+	276	Inner membrane protein	- none -
			1636	fig|413498.3.peg.1636	CDS	ctg7180000011698	123606	125474	3	+	1869	methyl-accepting chemotaxis sensory transducer	- none -
			1637	fig|413498.3.peg.1637	CDS	ctg7180000011698	127109	125475	-2	-	1635	Acyl-CoA dehydrogenase (EC 1.3.99.3)	- none -
			1638	fig|413498.3.peg.1638	CDS	ctg7180000011698	128386	127199	-1	-	1188	Similarity with glutathionylspermidine synthase (EC 6.3.1.8), group 1	Glutathionylspermidine and Trypanothione
			1639	fig|413498.3.peg.1639	CDS	ctg7180000011698	129043	128387	-1	-	657	hypothetical protein	- none -
			1640	fig|413498.3.peg.1640	CDS	ctg7180000011698	129463	129065	-1	-	399	Membrane protein with DUF350 domain	- none -
			1641	fig|413498.3.peg.1641	CDS	ctg7180000011698	130372	129650	-1	-	723	23S rRNA (guanosine-2&#39;-O-) -methyltransferase rlmB (EC 2.1.1.-)	- none -
			1642	fig|413498.3.peg.1642	CDS	ctg7180000011698	132934	130463	-1	-	2472	3&#39;-to-5&#39; exoribonuclease RNase R	RNA processing and degradation, bacterial
			1643	fig|413498.3.peg.1643	CDS	ctg7180000011698	133348	132971	-1	-	378	Nitrite-sensitive transcriptional repressor NsrR	Flavohaemoglobin; <br>Nitrosative stress; <br>Oxidative stress; <br>Rrf2 family transcriptional regulators
			1644	fig|413498.3.peg.1644	CDS	ctg7180000011698	134849	133551	-2	-	1299	Adenylosuccinate synthetase (EC 6.3.4.4)	CBSS-262719.3.peg.410; <br>Purine conversions; <br>Histidine Biosynthesis
			1645	fig|413498.3.peg.1645	CDS	ctg7180000011698	135149	134952	-2	-	198	Putative inner membrane protein YjeT (clustered with HflC)	Hfl operon
			1646	fig|413498.3.peg.1646	CDS	ctg7180000011698	136216	135212	-1	-	1005	HflC protein	Hfl operon
			1647	fig|413498.3.peg.1647	CDS	ctg7180000011698	137463	136219	-3	-	1245	HflK protein	Hfl operon
			1648	fig|413498.3.peg.1648	CDS	ctg7180000011698	138915	137635	-3	-	1281	GTP-binding protein HflX	Hfl operon; <br>Universal GTPases
			1649	fig|413498.3.peg.1649	CDS	ctg7180000011698	139279	138989	-1	-	291	RNA-binding protein Hfq	Hfl operon; <br>Polyadenylation bacterial
			1650	fig|413498.3.peg.1650	CDS	ctg7180000011698	140303	139398	-2	-	906	tRNA delta(2)-isopentenylpyrophosphate transferase (EC 2.5.1.8)	tRNA processing
			1651	fig|413498.3.peg.1651	CDS	ctg7180000011698	142248	140341	-3	-	1908	DNA mismatch repair protein MutL	DNA repair, bacterial MutL-MutS system
			1652	fig|413498.3.peg.1652	CDS	ctg7180000011698	143601	142258	-3	-	1344	N-acetylmuramoyl-L-alanine amidase (EC 3.5.1.28)	Zinc regulated enzymes; <br>Recycling of Peptidoglycan Amino Acids; <br>Murein Hydrolases
			1653	fig|413498.3.peg.1653	CDS	ctg7180000011698	144073	143618	-1	-	456	ATPase YjeE, predicted to have essential role in cell wall biosynthesis	YjeE
			1654	fig|413498.3.peg.1654	CDS	ctg7180000011698	145581	144073	-3	-	1509	YjeF protein, function unknown	YjeE
			1655	fig|413498.3.peg.1655	CDS	ctg7180000011698	145595	146734	2	+	1140	Iron-sulfur cluster-binding protein	Soluble cytochromes and functionally related electron carriers
			1656	fig|413498.3.peg.1656	CDS	ctg7180000011698	148132	147587	-1	-	546	Oligoribonuclease (EC 3.1.-.-)	RNA processing and degradation, bacterial
			1657	fig|413498.3.peg.1657	CDS	ctg7180000011698	148245	149291	3	+	1047	Ribosome small subunit-stimulated GTPase EngC	Universal GTPases
			1658	fig|413498.3.peg.1658	CDS	ctg7180000011698	149388	150350	3	+	963	Phosphatidylserine decarboxylase (EC 4.1.1.65)	Glycerolipid and Glycerophospholipid Metabolism in Bacteria
			1659	fig|413498.3.peg.1659	CDS	ctg7180000011698	150368	153700	2	+	3333	Potassium efflux system KefA protein / Small-conductance mechanosensitive channel	Potassium homeostasis
			1660	fig|413498.3.peg.1660	CDS	ctg7180000011698	154845	153868	-3	-	978	Lysyl-tRNA synthetase-related protein	- none -
			1661	fig|413498.3.peg.1661	CDS	ctg7180000011698	155148	156938	3	+	1791	Succinate dehydrogenase flavoprotein subunit (EC 1.3.99.1)	TCA Cycle; <br>Serine-glyoxylate cycle; <br>Succinate dehydrogenase
			1662	fig|413498.3.peg.1662	CDS	ctg7180000011698	156931	157677	1	+	747	Succinate dehydrogenase iron-sulfur protein (EC 1.3.99.1)	TCA Cycle; <br>Serine-glyoxylate cycle; <br>Succinate dehydrogenase
			1663	fig|413498.3.peg.1663	CDS	ctg7180000011698	157677	158072	3	+	396	Fumarate reductase subunit C	Succinate dehydrogenase
			1664	fig|413498.3.peg.1664	CDS	ctg7180000011698	158083	158442	1	+	360	Fumarate reductase subunit D	Succinate dehydrogenase
			1665	fig|413498.3.peg.1665	CDS	ctg7180000011698	158560	159099	1	+	540	Outer membrane lipoprotein Blc	- none -
			1666	fig|413498.3.peg.1666	CDS	ctg7180000011698	159413	159096	-2	-	318	Quaternary ammonium compound-resistance protein sugE	- none -
			1667	fig|413498.3.peg.1667	CDS	ctg7180000011698	159692	160297	2	+	606	Putative luxR family bacterial regulatory protein	- none -
			1668	fig|413498.3.peg.1668	CDS	ctg7180000011698	160484	160338	-2	-	147	Entericidin B precursor	- none -
			1669	fig|413498.3.peg.1669	CDS	ctg7180000011698	160718	160587	-2	-	132	hypothetical protein	- none -
			1670	fig|413498.3.peg.1670	CDS	ctg7180000011698	161342	160776	-2	-	567	Translation elongation factor P @ Translation initiation factor 5A	- none -
			1671	fig|413498.3.peg.1671	CDS	ctg7180000011698	161569	162411	1	+	843	Lysine 2,3-aminomutase (EC 5.4.3.2)	Lysine degradation
			1672	fig|413498.3.peg.1672	CDS	ctg7180000011698	162908	162561	-2	-	348	probable membrane protein yjeI	- none -
			1673	fig|413498.3.peg.1673	CDS	ctg7180000011698	164739	163096	-3	-	1644	Heat shock protein 60 family chaperone GroEL	GroEL GroES
			1674	fig|413498.3.peg.1674	CDS	ctg7180000011698	165081	164788	-3	-	294	Heat shock protein 60 family co-chaperone GroES	GroEL GroES
			1675	fig|413498.3.peg.1675	CDS	ctg7180000011698	165693	165217	-3	-	477	FxsA protein	- none -
				fig|413498.3.peg.1676	CDS	ctg7180000011698	165960	165847	-3	-	114	hypothetical protein	- none -
			1677	fig|413498.3.peg.1677	CDS	ctg7180000011698	166031	167467	2	+	1437	Aspartate ammonia-lyase (EC 4.3.1.1)	Glutamine, Glutamate, Aspartate and Asparagine Biosynthesis
			1678	fig|413498.3.peg.1678	CDS	ctg7180000011698	167580	168881	3	+	1302	C4-dicarboxylate transporter DcuA	- none -
			1679	fig|413498.3.peg.1679	CDS	ctg7180000011698	169005	169352	3	+	348	Periplasmic divalent cation tolerance protein cutA	Biogenesis of c-type cytochromes; <br>Copper homeostasis: copper tolerance
			1680	fig|413498.3.peg.1680	CDS	ctg7180000011698	169328	171064	2	+	1737	Cytochrome c-type biogenesis protein DsbD, protein-disulfide reductase (EC 1.8.1.8)	Biogenesis of c-type cytochromes; <br>Periplasmic disulfide interchange
			1681	fig|413498.3.peg.1681	CDS	ctg7180000011698	171115	171690	1	+	576	Transcriptional regulator, TetR family	- none -
				fig|413498.3.peg.1682	CDS	ctg7180000011698	172210	173172	1	+	963	putative membrane protein	- none -
			1683	fig|413498.3.peg.1683	CDS	ctg7180000011698	173279	174148	2	+	870	Uncharacterized GST-like protein yghU associated with glutathionylspermidine synthetase/amidase	Glutathionylspermidine and Trypanothione; <br>Glutathione: Non-redox reactions
			1684	fig|413498.3.peg.1684	CDS	ctg7180000011698	175043	174207	-2	-	837	4-deoxy-L-threo-5-hexosulose-uronate ketol-isomerase (EC 5.3.1.17)	- none -
			1685	fig|413498.3.peg.1685	CDS	ctg7180000011698	175444	176439	1	+	996	2-keto-3-deoxygluconate permease (KDG permease)	D-Galacturonate and D-Glucuronate Utilization
			1686	fig|413498.3.peg.1686	CDS	ctg7180000011698	177268	176477	-1	-	792	Methyl-accepting chemotaxis protein	- none -
			1687	fig|413498.3.peg.1687	CDS	ctg7180000011698	179697	177334	-3	-	2364	putative vimentin	- none -
			1688	fig|413498.3.peg.1688	CDS	ctg7180000011698	180270	180605	3	+	336	Alkylphosphonate utilization operon protein PhnA	- none -
			1689	fig|413498.3.peg.1689	CDS	ctg7180000011698	181319	181915	2	+	597	PhnH protein	- none -
			1690	fig|413498.3.peg.1690	CDS	ctg7180000011698	182253	181912	-3	-	342	hypothetical protein	- none -
			1691	fig|413498.3.peg.1691	CDS	ctg7180000011698	184675	182360	-1	-	2316	FOG: TPR repeat	- none -
			1692	fig|413498.3.peg.1692	CDS	ctg7180000011698	186465	184675	-3	-	1791	Hsp90xo protein	- none -
				fig|413498.3.peg.1693	CDS	ctg7180000011698	187822	187935	1	+	114	hypothetical protein	- none -
			1694	fig|413498.3.peg.1694	CDS	ctg7180000011698	189478	188036	-1	-	1443	Proton/glutamate symport protein @ Proton/aspartate symport protein	ZZ gjo need homes; <br>ZZ gjo need homes
			1695	fig|413498.3.peg.1695	CDS	ctg7180000011698	189774	191732	3	+	1959	Acetyl-coenzyme A synthetase (EC 6.2.1.1)	Pyruvate metabolism II: acetyl-CoA, acetogenesis from pyruvate
			1696	fig|413498.3.peg.1696	CDS	ctg7180000011698	191829	192143	3	+	315	Putative membrane protein, clustering with ActP	Pyruvate metabolism II: acetyl-CoA, acetogenesis from pyruvate
			1697	fig|413498.3.peg.1697	CDS	ctg7180000011698	192140	193789	2	+	1650	Acetate permease ActP (cation/acetate symporter)	Pyruvate metabolism II: acetyl-CoA, acetogenesis from pyruvate
			1698	fig|413498.3.peg.1698	CDS	ctg7180000011698	195559	193913	-1	-	1647	Putative Na(+)/H(+) exchanger protein, CPA1 family precursor	- none -
			1699	fig|413498.3.peg.1699	CDS	ctg7180000011698	197047	195698	-1	-	1350	Xanthine/uracil permease family protein	- none -
			1700	fig|413498.3.peg.1700	CDS	ctg7180000011698	198027	197359	-3	-	669	Glutathione S-transferase (EC 2.5.1.18)	- none -
			1701	fig|413498.3.peg.1701	CDS	ctg7180000011698	198563	198105	-2	-	459	Redox-sensitive transcriptional activator SoxR	- none -
			1702	fig|413498.3.peg.1702	CDS	ctg7180000011698	198650	198973	2	+	324	Regulatory protein soxS	- none -
			1703	fig|413498.3.peg.1703	CDS	ctg7180000011698	200520	198961	-3	-	1560	hypothetical protein	- none -
			1704	fig|413498.3.peg.1704	CDS	ctg7180000011698	201152	201430	2	+	279	YjcB protein	- none -
			1705	fig|413498.3.peg.1705	CDS	ctg7180000011698	201832	201488	-1	-	345	hypothetical protein	- none -
			1706	fig|413498.3.peg.1706	CDS	ctg7180000011698	203054	202008	-2	-	1047	GGDEF domain protein	- none -
			1707	fig|413498.3.peg.1707	CDS	ctg7180000011698	204032	203490	-2	-	543	Single-stranded DNA-binding protein	DNA repair, bacterial; <br>DNA repair, bacterial RecFOR pathway
			1708	fig|413498.3.peg.1708	CDS	ctg7180000011698	204263	207088	2	+	2826	Excinuclease ABC subunit A	DNA repair, UvrABC system
4				fig|413498.3.peg.1709	CDS	ctg7180000011698	207178	207687	1	+	510	probable lipoprotein STY4449	- none -
4				fig|413498.3.peg.1710	CDS	ctg7180000011698	207700	208044	1	+	345	hypothetical protein	- none -
4				fig|413498.3.peg.1711	CDS	ctg7180000011698	210351	208081	-3	-	2271	adhesin	- none -
			1712	fig|413498.3.peg.1712	CDS	ctg7180000011698	211077	210724	-3	-	354	Protein yjbR	- none -
			1713	fig|413498.3.peg.1713	CDS	ctg7180000011698	211400	211074	-2	-	327	hypothetical protein	- none -
			1714	fig|413498.3.peg.1714	CDS	ctg7180000011698	212971	211625	-1	-	1347	Putative hemolysin activator protein	- none -
				fig|413498.3.peg.1715	CDS	ctg7180000011698	216148	213461	-1	-	2688	hypothetical protein	- none -
			1716	fig|413498.3.peg.1716	CDS	ctg7180000011698	217758	216565	-3	-	1194	Biosynthetic Aromatic amino acid aminotransferase alpha (EC 2.6.1.57)	Methionine Salvage; <br>Phenylalanine and Tyrosine Branches from Chorismate
			1717	fig|413498.3.peg.1717	CDS	ctg7180000011698	219057	217978	-3	-	1080	Alanine racemase, biosynthetic (EC 5.1.1.1)	Alanine biosynthesis; <br>Pyruvate Alanine Serine Interconversions
			1718	fig|413498.3.peg.1718	CDS	ctg7180000011698	220619	219213	-2	-	1407	Replicative DNA helicase (EC 3.6.1.-)	DNA-replication
			1719	fig|413498.3.peg.1719	CDS	ctg7180000011698	220740	221723	3	+	984	Quinone oxidoreductase (EC 1.6.5.5)	ZZ gjo need homes
			1720	fig|413498.3.peg.1720	CDS	ctg7180000011698	222164	221904	-2	-	261	Putative inner membrane protein	- none -
			1721	fig|413498.3.peg.1721	CDS	ctg7180000011698	223291	222296	-1	-	996	tRNA dihydrouridine synthase A (EC 1.-.-.-)	- none -
			1722	fig|413498.3.peg.1722	CDS	ctg7180000011698	224557	223382	-1	-	1176	conjugative transfer protein	- none -
			1723	fig|413498.3.peg.1723	CDS	ctg7180000011698	225231	224809	-3	-	423	Putative auxin-binding protein	- none -
			1724	fig|413498.3.peg.1724	CDS	ctg7180000011698	225424	225939	1	+	516	Zinc uptake regulation protein ZUR	Oxidative stress; <br>Zinc regulated enzymes
			1725	fig|413498.3.peg.1725	CDS	ctg7180000011698	226234	226025	-1	-	210	UPF0337 protein yjbJ	- none -
			1726	fig|413498.3.peg.1726	CDS	ctg7180000011698	227753	226446	-2	-	1308	DNA-damage-inducible protein F	- none -
			1727	fig|413498.3.peg.1727	CDS	ctg7180000011698	228484	227876	-1	-	609	SOS-response repressor and protease LexA (EC 3.4.21.88)	DNA repair, bacterial
			1728	fig|413498.3.peg.1728	CDS	ctg7180000011698	228898	228593	-1	-	306	Diacylglycerol kinase (EC 2.7.1.107)	Glycerolipid and Glycerophospholipid Metabolism in Bacteria
			1729	fig|413498.3.peg.1729	CDS	ctg7180000011698	229217	231520	2	+	2304	Glycerol-3-phosphate acyltransferase (EC 2.3.1.15)	Glycerolipid and Glycerophospholipid Metabolism in Bacteria
			1730	fig|413498.3.peg.1730	CDS	ctg7180000011698	232635	231763	-3	-	873	4-hydroxybenzoate polyprenyltransferase (EC 2.5.1.-)	Ubiquinone Biosynthesis
			1731	fig|413498.3.peg.1731	CDS	ctg7180000011698	233144	232635	-2	-	510	Chorismate--pyruvate lyase (EC 4.1.3.40)	Ubiquinone Biosynthesis
			1732	fig|413498.3.peg.1732	CDS	ctg7180000011698	234271	233327	-1	-	945	Maltose operon periplasmic protein MalM	Maltose and Maltodextrin Utilization
			1733	fig|413498.3.peg.1733	CDS	ctg7180000011698	235740	234394	-3	-	1347	Maltoporin (maltose/maltodextrin high-affinity receptor, phage lambda receptor protein)	Trehalose Uptake and Utilization; <br>Maltose and Maltodextrin Utilization
			1734	fig|413498.3.peg.1734	CDS	ctg7180000011698	236894	235785	-2	-	1110	Maltose/maltodextrin transport ATP-binding protein MalK (EC 3.6.3.19)	Maltose and Maltodextrin Utilization
			1735	fig|413498.3.peg.1735	CDS	ctg7180000011698	237266	238456	2	+	1191	Maltose/maltodextrin ABC transporter, substrate binding periplasmic protein MalE	Bacterial Chemotaxis; <br>Maltose and Maltodextrin Utilization; <br>Alpha-Amylase locus in Streptocococcus
			1736	fig|413498.3.peg.1736	CDS	ctg7180000011698	238652	240196	2	+	1545	Maltose/maltodextrin ABC transporter, permease protein MalF	Maltose and Maltodextrin Utilization
			1737	fig|413498.3.peg.1737	CDS	ctg7180000011698	240208	241098	1	+	891	Maltose/maltodextrin ABC transporter, permease protein MalG	Maltose and Maltodextrin Utilization
				fig|413498.3.peg.1738	CDS	ctg7180000011698	241232	241095	-2	-	138	hypothetical protein	- none -
				fig|413498.3.peg.1739	CDS	ctg7180000011698	241342	241229	-1	-	114	hypothetical protein	- none -
			1740	fig|413498.3.peg.1740	CDS	ctg7180000011698	241313	241954	2	+	642	Glutamate racemase (EC 5.1.1.3)	Glutamine, Glutamate, Aspartate and Asparagine Biosynthesis; <br>Peptidoglycan Biosynthesis
			1741	fig|413498.3.peg.1741	CDS	ctg7180000011698	241954	242421	1	+	468	Acetyltransferase (EC 2.3.1.-)	- none -
			1742	fig|413498.3.peg.1742	CDS	ctg7180000011698	244667	242571	-2	-	2097	conserved hypothetical protein	- none -
			1743	fig|413498.3.peg.1743	CDS	ctg7180000011698	245401	244667	-1	-	735	protein of unknown function DUF1017	- none -
			1744	fig|413498.3.peg.1744	CDS	ctg7180000011698	245928	245401	-3	-	528	YjbF outer membrane lipoprotein	- none -
				fig|413498.3.peg.1745	CDS	ctg7180000011698	246353	246105	-2	-	249	YjbE secreted protein	- none -
			1746	fig|413498.3.peg.1746	CDS	ctg7180000011698	248383	246734	-1	-	1650	Glucose-6-phosphate isomerase (EC 5.3.1.9)	Formaldehyde assimilation: Ribulose monophosphate pathway; <br>Glycolysis and Gluconeogenesis
			1747	fig|413498.3.peg.1747	CDS	ctg7180000011698	249261	250613	3	+	1353	Aspartokinase (EC 2.7.2.4)	Lysine Biosynthesis DAP Pathway; <br>Threonine and Homoserine Biosynthesis
			1748	fig|413498.3.peg.1748	CDS	ctg7180000011698	251420	250635	-2	-	786	COG3541: Predicted nucleotidyltransferase	- none -
			1749	fig|413498.3.peg.1749	CDS	ctg7180000011698	252663	251437	-3	-	1227	Protein RtcB	RNA 3&#39;-terminal phosphate cyclase; <br>tRNA modification Archaea
			1750	fig|413498.3.peg.1750	CDS	ctg7180000011698	253799	252666	-2	-	1134	COG0330: Membrane protease subunits, stomatin/prohibitin homologs	- none -
				fig|413498.3.peg.1751	CDS	ctg7180000011698	253931	253815	-2	-	117	hypothetical protein	- none -
			1752	fig|413498.3.peg.1752	CDS	ctg7180000011698	254274	255866	3	+	1593	Transcriptional regulatory protein RtcR	RNA 3&#39;-terminal phosphate cyclase
			1753	fig|413498.3.peg.1753	CDS	ctg7180000011698	255954	256226	3	+	273	hypothetical protein	- none -
			1754	fig|413498.3.peg.1754	CDS	ctg7180000011698	257942	256311	-2	-	1632	Sodium-dependent phosphate transporter	- none -
			1755	fig|413498.3.peg.1755	CDS	ctg7180000011698	261906	258223	-3	-	3684	5-methyltetrahydrofolate--homocysteine methyltransferase (EC 2.1.1.13)	Methionine Biosynthesis
			1756	fig|413498.3.peg.1756	CDS	ctg7180000011698	262104	262940	3	+	837	acetate operon repressor	- none -
			1757	fig|413498.3.peg.1757	CDS	ctg7180000011698	264790	263000	-1	-	1791	Isocitrate dehydrogenase phosphatase (EC 2.7.11.5)/kinase (EC 3.1.3.-)	Glyoxylate bypass
			1758	fig|413498.3.peg.1758	CDS	ctg7180000011698	266272	264965	-1	-	1308	Isocitrate lyase (EC 4.1.3.1)	Glyoxylate bypass; <br>Serine-glyoxylate cycle
			1759	fig|413498.3.peg.1759	CDS	ctg7180000011698	267902	266304	-2	-	1599	Malate synthase (EC 2.3.3.9)	Glyoxylate bypass; <br>Serine-glyoxylate cycle; <br>Glycolate, glyoxylate interconversions
			1760	fig|413498.3.peg.1760	CDS	ctg7180000011698	269093	268176	-2	-	918	Homoserine O-succinyltransferase (EC 2.3.1.46)	Methionine Biosynthesis
			1761	fig|413498.3.peg.1761	CDS	ctg7180000011698	274944	275498	3	+	555	carbonic anhydrase, family 3	- none -
			1762	fig|413498.3.peg.1762	CDS	ctg7180000011698	275731	275474	-1	-	258	hypothetical protein	- none -
			1763	fig|413498.3.peg.1763	CDS	ctg7180000011698	276546	275728	-3	-	819	Shikimate 5-dehydrogenase I alpha (EC 1.1.1.25) # AroDI alpha	CBSS-281090.3.peg.464; <br>Common Pathway For Synthesis of Aromatic Compounds (DAHP synthase to chorismate); <br>Chorismate Synthesis
			1764	fig|413498.3.peg.1764	CDS	ctg7180000011698	276963	276550	-3	-	414	Sua5 YciO YrdC YwlC family protein	tRNA modification Archaea
				fig|413498.3.peg.1765	CDS	ctg7180000011698	277432	277112	-1	-	321	Similar to C-terminal Zn-finger domain of DNA topoisomerase I	- none -
			1766	fig|413498.3.peg.1766	CDS	ctg7180000011698	278166	277693	-3	-	474	Protein of unknown function Smg	Conserved gene cluster associated with Met-tRNA formyltransferase
			1767	fig|413498.3.peg.1767	CDS	ctg7180000011698	279250	278138	-1	-	1113	Rossmann fold nucleotide-binding protein Smf possibly involved in DNA uptake	Conserved gene cluster associated with Met-tRNA formyltransferase
			1768	fig|413498.3.peg.1768	CDS	ctg7180000011698	279380	279895	2	+	516	Peptide deformylase (EC 3.5.1.88)	Dehydrogenase complexes; <br>Bacterial RNA-metabolizing Zn-dependent hydrolases; <br>Conserved gene cluster associated with Met-tRNA formyltransferase
			1769	fig|413498.3.peg.1769	CDS	ctg7180000011698	279914	280861	2	+	948	Methionyl-tRNA formyltransferase (EC 2.1.2.9)	Folate Biosynthesis; <br>Conserved gene cluster associated with Met-tRNA formyltransferase
			1770	fig|413498.3.peg.1770	CDS	ctg7180000011698	280831	282219	1	+	1389	Ribosomal RNA small subunit methyltransferase B (EC 2.1.1.-)	Conserved gene cluster associated with Met-tRNA formyltransferase
			1771	fig|413498.3.peg.1771	CDS	ctg7180000011698	282261	283637	3	+	1377	Trk system potassium uptake protein trkA	Glutathione-regulated potassium-efflux system and associated functions; <br>Bacterial RNA-metabolizing Zn-dependent hydrolases; <br>Conserved gene cluster associated with Met-tRNA formyltransferase
			1772	fig|413498.3.peg.1772	CDS	ctg7180000011698	283789	284193	1	+	405	Large-conductance mechanosensitive channel	Glutathione-regulated potassium-efflux system and associated functions; <br>Potassium homeostasis
			1773	fig|413498.3.peg.1773	CDS	ctg7180000011698	284885	284460	-2	-	426	HTH-type transcriptional regulator zntR	- none -
			1774	fig|413498.3.peg.1774	CDS	ctg7180000011698	285358	284888	-1	-	471	Putative cytoplasmic protein	- none -
			1775	fig|413498.3.peg.1775	CDS	ctg7180000011698	285756	285370	-3	-	387	LSU ribosomal protein L17p	Ribosome LSU bacterial
			1776	fig|413498.3.peg.1776	CDS	ctg7180000011698	286786	285797	-1	-	990	DNA-directed RNA polymerase alpha subunit (EC 2.7.7.6)	RNA polymerase bacterial
			1777	fig|413498.3.peg.1777	CDS	ctg7180000011698	287270	286812	-2	-	459	SSU ribosomal protein S4p (S9e)	Ribosome SSU bacterial
				fig|413498.3.peg.1778	CDS	ctg7180000011698	287853	287464	-3	-	390	SSU ribosomal protein S11p (S14e)	Ribosome SSU bacterial
			1779	fig|413498.3.peg.1779	CDS	ctg7180000011698	288227	287871	-2	-	357	SSU ribosomal protein S13p (S18e)	Ribosome SSU bacterial
			1780	fig|413498.3.peg.1780	CDS	ctg7180000011698	288490	288374	-1	-	117	LSU ribosomal protein L36p	Ribosome LSU bacterial
			1781	fig|413498.3.peg.1781	CDS	ctg7180000011698	289852	288521	-1	-	1332	Preprotein translocase secY subunit (TC 3.A.5.1.1)	- none -
			1782	fig|413498.3.peg.1782	CDS	ctg7180000011698	290294	289860	-2	-	435	LSU ribosomal protein L15p (L27Ae)	Ribosome LSU bacterial
			1783	fig|413498.3.peg.1783	CDS	ctg7180000011698	290477	290298	-2	-	180	LSU ribosomal protein L30p (L7e)	Ribosome LSU bacterial
			1784	fig|413498.3.peg.1784	CDS	ctg7180000011698	290984	290484	-2	-	501	SSU ribosomal protein S5p (S2e)	Ribosomal protein S5p acylation; <br>Ribosome SSU bacterial
			1785	fig|413498.3.peg.1785	CDS	ctg7180000011698	291352	290999	-1	-	354	LSU ribosomal protein L18p (L5e)	Ribosome LSU bacterial
			1786	fig|413498.3.peg.1786	CDS	ctg7180000011698	291895	291362	-1	-	534	LSU ribosomal protein L6p (L9e)	Ribosome LSU bacterial
			1787	fig|413498.3.peg.1787	CDS	ctg7180000011698	292300	291908	-1	-	393	SSU ribosomal protein S8p (S15Ae)	Ribosome SSU bacterial
				fig|413498.3.peg.1788	CDS	ctg7180000011698	292624	292334	-1	-	291	SSU ribosomal protein S14p (S29e) ## Zinc-independent	Ribosome SSU bacterial
			1789	fig|413498.3.peg.1789	CDS	ctg7180000011698	293193	292654	-3	-	540	LSU ribosomal protein L5p (L11e)	Ribosome LSU bacterial
			1790	fig|413498.3.peg.1790	CDS	ctg7180000011698	293522	293208	-2	-	315	LSU ribosomal protein L24p (L26e)	Ribosome LSU bacterial
			1791	fig|413498.3.peg.1791	CDS	ctg7180000011698	293886	293533	-3	-	354	LSU ribosomal protein L14p (L23e)	Ribosome LSU bacterial
			1792	fig|413498.3.peg.1792	CDS	ctg7180000011698	294325	294071	-1	-	255	SSU ribosomal protein S17p (S11e)	Ribosome SSU bacterial
			1793	fig|413498.3.peg.1793	CDS	ctg7180000011698	294516	294325	-3	-	192	LSU ribosomal protein L29p (L35e)	Ribosome LSU bacterial
			1794	fig|413498.3.peg.1794	CDS	ctg7180000011698	294926	294516	-2	-	411	LSU ribosomal protein L16p (L10e)	Ribosome LSU bacterial
			1795	fig|413498.3.peg.1795	CDS	ctg7180000011698	295640	294939	-2	-	702	SSU ribosomal protein S3p (S3e)	Ribosome SSU bacterial
			1796	fig|413498.3.peg.1796	CDS	ctg7180000011698	295990	295658	-1	-	333	LSU ribosomal protein L22p (L17e)	Ribosome LSU bacterial
				fig|413498.3.peg.1797	CDS	ctg7180000011698	296153	296004	-2	-	150	SSU ribosomal protein S19p (S15e)	Ribosome SSU bacterial
			1798	fig|413498.3.peg.1798	CDS	ctg7180000011698	297120	296299	-3	-	822	LSU ribosomal protein L2p (L8e)	Ribosome LSU bacterial
			1799	fig|413498.3.peg.1799	CDS	ctg7180000011698	297440	297138	-2	-	303	LSU ribosomal protein L23p (L23Ae)	Ribosome LSU bacterial
			1800	fig|413498.3.peg.1800	CDS	ctg7180000011698	298042	297437	-1	-	606	LSU ribosomal protein L4p (L1e)	Ribosome LSU bacterial
			1801	fig|413498.3.peg.1801	CDS	ctg7180000011698	298682	298053	-2	-	630	LSU ribosomal protein L3p (L3e)	Ribosome LSU bacterial
			1802	fig|413498.3.peg.1802	CDS	ctg7180000011698	299026	298715	-1	-	312	SSU ribosomal protein S10p (S20e)	Ribosome SSU bacterial
				fig|413498.3.peg.1803	CDS	ctg7180000011698	299405	299872	2	+	468	Leader peptidase (Prepilin peptidase) (EC 3.4.23.43) / N-methyltransferase (EC 2.1.1.-)	- none -
			1804	fig|413498.3.peg.1804	CDS	ctg7180000011698	300352	299876	-1	-	477	Bacterioferritin	- none -
				fig|413498.3.peg.1805	CDS	ctg7180000011698	300612	300418	-3	-	195	Bacterioferritin-associated ferredoxin	- none -
			1806	fig|413498.3.peg.1806	CDS	ctg7180000011698	301974	300790	-3	-	1185	Translation elongation factor Tu	Universal GTPases
			1807	fig|413498.3.peg.1807	CDS	ctg7180000011698	304156	302042	-1	-	2115	Translation elongation factor G	Translation elongation factor G family; <br>Universal GTPases
			1808	fig|413498.3.peg.1808	CDS	ctg7180000011698	304724	304254	-2	-	471	SSU ribosomal protein S7p (S5e)	Ribosome SSU bacterial
				fig|413498.3.peg.1809	CDS	ctg7180000011698	305194	304820	-1	-	375	SSU ribosomal protein S12p (S23e)	Ribosome SSU bacterial; <br>Ribosomal protein S12p Asp methylthiotransferase
			1810	fig|413498.3.peg.1810	CDS	ctg7180000011698	305606	305319	-2	-	288	tRNA 5-methylaminomethyl-2-thiouridine synthase TusB	Glutathione-regulated potassium-efflux system and associated functions; <br>mnm5U34 biosynthesis bacteria
			1811	fig|413498.3.peg.1811	CDS	ctg7180000011698	305974	305615	-1	-	360	tRNA 5-methylaminomethyl-2-thiouridine synthase TusC	CBSS-326442.4.peg.1852; <br>Glutathione-regulated potassium-efflux system and associated functions; <br>mnm5U34 biosynthesis bacteria
			1812	fig|413498.3.peg.1812	CDS	ctg7180000011698	306360	305974	-3	-	387	tRNA 5-methylaminomethyl-2-thiouridine synthase TusD	CBSS-326442.4.peg.1852; <br>Glutathione-regulated potassium-efflux system and associated functions; <br>mnm5U34 biosynthesis bacteria
			1813	fig|413498.3.peg.1813	CDS	ctg7180000011698	307082	306360	-2	-	723	Putative DNA-binding protein	- none -
			1814	fig|413498.3.peg.1814	CDS	ctg7180000011698	308085	307258	-3	-	828	FKBP-type peptidyl-prolyl cis-trans isomerase FkpA precursor (EC 5.2.1.8)	Glutathione-regulated potassium-efflux system and associated functions; <br>Peptidyl-prolyl cis-trans isomerase; <br>Potassium homeostasis
			1815	fig|413498.3.peg.1815	CDS	ctg7180000011698	308300	308518	2	+	219	Protein slyX	Glutathione-regulated potassium-efflux system and associated functions
			1816	fig|413498.3.peg.1816	CDS	ctg7180000011698	309151	308573	-1	-	579	FKBP-type peptidyl-prolyl cis-trans isomerase SlyD (EC 5.2.1.8)	Glutathione-regulated potassium-efflux system and associated functions; <br>Peptidyl-prolyl cis-trans isomerase; <br>Potassium homeostasis
			1817	fig|413498.3.peg.1817	CDS	ctg7180000011698	309446	309246	-2	-	201	Putative cytoplasmic protein ,probably associated with Glutathione-regulated potassium-efflux	Glutathione-regulated potassium-efflux system and associated functions; <br>Potassium homeostasis
			1818	fig|413498.3.peg.1818	CDS	ctg7180000011698	311262	309457	-3	-	1806	Glutathione-regulated potassium-efflux system protein kefB	Glutathione-regulated potassium-efflux system and associated functions
			1819	fig|413498.3.peg.1819	CDS	ctg7180000011698	311816	311262	-2	-	555	Glutathione-regulated potassium-efflux system ancillary protein KefG	Glutathione-regulated potassium-efflux system and associated functions; <br>Potassium homeostasis
			1820	fig|413498.3.peg.1820	CDS	ctg7180000011698	311941	313851	1	+	1911	Glutathione-regulated potassium-efflux system ATP-binding protein	Glutathione-regulated potassium-efflux system and associated functions; <br>Potassium homeostasis
			1821	fig|413498.3.peg.1821	CDS	ctg7180000011698	315369	313879	-3	-	1491	Nicotinamide phosphoribosyltransferase (EC 2.4.2.12)	NAD and NADP cofactor biosynthesis global
			1822	fig|413498.3.peg.1822	CDS	ctg7180000011698	316238	315381	-2	-	858	Ribose-phosphate pyrophosphokinase (EC 2.7.6.1)	- none -
			1823	fig|413498.3.peg.1823	CDS	ctg7180000011698	316434	317153	3	+	720	Nudix-related transcriptional regulator NrtR	- none -
			1824	fig|413498.3.peg.1824	CDS	ctg7180000011698	317228	318244	2	+	1017	Hydrolase, alpha/beta fold family functionally coupled to Phosphoribulokinase	Glutathione-regulated potassium-efflux system and associated functions; <br>cAMP signaling in bacteria
			1825	fig|413498.3.peg.1825	CDS	ctg7180000011698	318245	318463	2	+	219	hypothetical protein	- none -
			1826	fig|413498.3.peg.1826	CDS	ctg7180000011698	318512	319381	2	+	870	Phosphoribulokinase (EC 2.7.1.19) homolog, function unknown	- none -
			1827	fig|413498.3.peg.1827	CDS	ctg7180000011698	319842	319438	-3	-	405	OsmC/Ohr family protein	Glutathione-regulated potassium-efflux system and associated functions
			1828	fig|413498.3.peg.1828	CDS	ctg7180000011698	320151	320783	3	+	633	Cyclic AMP receptor protein	Glutathione-regulated potassium-efflux system and associated functions; <br>CytR regulation; <br>cAMP signaling in bacteria
			1829	fig|413498.3.peg.1829	CDS	ctg7180000011698	320849	322933	2	+	2085	hypothetical protein	- none -
			1830	fig|413498.3.peg.1830	CDS	ctg7180000011698	324223	322934	-1	-	1290	Acetylornithine aminotransferase (EC 2.6.1.11) / N-succinyl-L,L-diaminopimelate aminotransferase (EC 2.6.1.17)	Lysine Biosynthesis DAP Pathway; <br>Arginine Biosynthesis extended
			1831	fig|413498.3.peg.1831	CDS	ctg7180000011698	324804	324241	-3	-	564	Para-aminobenzoate synthase, amidotransferase component (EC 2.6.1.85) # PabAb	Folate Biosynthesis; <br>Tryptophan synthesis
			1832	fig|413498.3.peg.1832	CDS	ctg7180000011698	325437	324835	-3	-	603	Cell filamentation protein fic	- none -
			1833	fig|413498.3.peg.1833	CDS	ctg7180000011698	325597	325427	-1	-	171	hypothetical protein	- none -
			1834	fig|413498.3.peg.1834	CDS	ctg7180000011698	326276	325704	-2	-	573	Peptidyl-prolyl cis-trans isomerase ppiA precursor (EC 5.2.1.8)	Peptidyl-prolyl cis-trans isomerase
			1835	fig|413498.3.peg.1835	CDS	ctg7180000011698	326552	327739	2	+	1188	TsgA protein homolog	Uptake of selenate and selenite
			1836	fig|413498.3.peg.1836	CDS	ctg7180000011698	328066	330612	1	+	2547	Nitrite reductase [NAD(P)H] large subunit (EC 1.7.1.4)	Nitrate and nitrite ammonification
			1837	fig|413498.3.peg.1837	CDS	ctg7180000011698	330609	330935	3	+	327	Nitrite reductase [NAD(P)H] small subunit (EC 1.7.1.4)	Nitrate and nitrite ammonification
				fig|413498.3.peg.1838	CDS	ctg7180000011698	331186	331989	1	+	804	Nitrite transporter NirC	Nitrate and nitrite ammonification
			1839	fig|413498.3.peg.1839	CDS	ctg7180000011698	332002	333375	1	+	1374	Siroheme synthase / Precorrin-2 oxidase (EC 1.3.1.76) / Sirohydrochlorin ferrochelatase (EC 4.99.1.4) / Uroporphyrinogen-III methyltransferase (EC 2.1.1.107)	Heme and Siroheme Biosynthesis; <br>Heme and Siroheme Biosynthesis; <br>Heme and Siroheme Biosynthesis
			1840	fig|413498.3.peg.1840	CDS	ctg7180000011698	333666	335006	3	+	1341	hypothetical protein	- none -
			1841	fig|413498.3.peg.1841	CDS	ctg7180000011698	335028	336050	3	+	1023	Fructoselysine 6-phosphate deglycase (EC 3.5.-.-)	- none -
			1842	fig|413498.3.peg.1842	CDS	ctg7180000011698	336103	336933	1	+	831	Fructoselysine 3-epimerase	- none -
				fig|413498.3.peg.1843	CDS	ctg7180000011698	336930	337715	3	+	786	Fructoselysine kinase (EC 2.7.1.-)	- none -
			1844	fig|413498.3.peg.1844	CDS	ctg7180000011698	337862	338548	2	+	687	putative transcriptional regulator	- none -
			1845	fig|413498.3.peg.1845	CDS	ctg7180000011698	338702	338872	2	+	171	putative outer membrane lipoprotein	- none -
			1846	fig|413498.3.peg.1846	CDS	ctg7180000011698	339969	338965	-3	-	1005	Tryptophanyl-tRNA synthetase (EC 6.1.1.2)	tRNA aminoacylation, Trp
			1847	fig|413498.3.peg.1847	CDS	ctg7180000011698	340720	339962	-1	-	759	Phosphoglycolate phosphatase (EC 3.1.3.18)	2-phosphoglycolate salvage; <br>Glycolate, glyoxylate interconversions
			1848	fig|413498.3.peg.1848	CDS	ctg7180000011698	341390	340713	-2	-	678	Ribulose-phosphate 3-epimerase (EC 5.1.3.1)	Pentose phosphate pathway; <br>2-phosphoglycolate salvage; <br>Formaldehyde assimilation: Ribulose monophosphate pathway; <br>Conserved gene cluster associated with Met-tRNA formyltransferase
			1849	fig|413498.3.peg.1849	CDS	ctg7180000011698	342253	341435	-1	-	819	Methyl-directed repair DNA adenine methylase (EC 2.1.1.72)	DNA repair, bacterial
			1850	fig|413498.3.peg.1850	CDS	ctg7180000011698	343650	342322	-3	-	1329	DamX protein	- none -
			1851	fig|413498.3.peg.1851	CDS	ctg7180000011698	344720	343743	-2	-	978	3-dehydroquinate synthase (EC 4.2.3.4) # AroB	Common Pathway For Synthesis of Aromatic Compounds (DAHP synthase to chorismate); <br>Chorismate Synthesis
			1852	fig|413498.3.peg.1852	CDS	ctg7180000011698	345373	344888	-1	-	486	Shikimate kinase I (EC 2.7.1.71) # AroE I	Common Pathway For Synthesis of Aromatic Compounds (DAHP synthase to chorismate); <br>Chorismate Synthesis
			1853	fig|413498.3.peg.1853	CDS	ctg7180000011698	346856	345705	-2	-	1152	Type IV pilus biogenesis protein PilQ	- none -
				fig|413498.3.peg.1854	CDS	ctg7180000011698	347277	346867	-3	-	411	hypothetical protein	- none -
			1855	fig|413498.3.peg.1855	CDS	ctg7180000011698	347743	347267	-1	-	477	hypothetical protein	- none -
				fig|413498.3.peg.1856	CDS	ctg7180000011698	348266	347727	-2	-	540	Type IV pilus biogenesis protein PilN	- none -
			1857	fig|413498.3.peg.1857	CDS	ctg7180000011698	349069	348278	-1	-	792	hypothetical protein	- none -
			1858	fig|413498.3.peg.1858	CDS	ctg7180000011698	349189	351741	1	+	2553	Multimodular transpeptidase-transglycosylase (EC 2.4.1.129) (EC 3.4.-.-)	Peptidoglycan Biosynthesis; <br>CBSS-316273.3.peg.227
			1859	fig|413498.3.peg.1859	CDS	ctg7180000011698	352385	351825	-2	-	561	ADP compounds hydrolase NudE (EC 3.6.1.-)	Nudix proteins (nucleoside triphosphate hydrolases)
			1860	fig|413498.3.peg.1860	CDS	ctg7180000011698	352723	354861	1	+	2139	IgaA: a membrane protein that prevents overactivation of the Rcs regulatory system	CBSS-584.1.peg.3382
			1861	fig|413498.3.peg.1861	CDS	ctg7180000011698	354924	355604	3	+	681	FIG001957: putative hydrolase	CBSS-584.1.peg.3382
			1862	fig|413498.3.peg.1862	CDS	ctg7180000011698	355604	356005	2	+	402	Ribosome-associated heat shock protein implicated in the recycling of the 50S subunit (S4 paralog)	CBSS-584.1.peg.3382; <br>Heat shock dnaK gene cluster extended
			1863	fig|413498.3.peg.1863	CDS	ctg7180000011698	356029	356907	1	+	879	33 kDa chaperonin (Heat shock protein 33) (HSP33)	CBSS-584.1.peg.3382
			1864	fig|413498.3.peg.1864	CDS	ctg7180000011698	358671	356959	-3	-	1713	Putative transport protein	- none -
				fig|413498.3.peg.1865	CDS	ctg7180000011698	358738	358884	1	+	147	hypothetical protein	- none -
			1866	fig|413498.3.peg.1866	CDS	ctg7180000011698	359100	360719	3	+	1620	Phosphoenolpyruvate carboxykinase [ATP] (EC 4.1.1.49)	Pyruvate metabolism I: anaplerotic reactions, PEP; <br>Serine-glyoxylate cycle; <br>CBSS-584.1.peg.3382
			1867	fig|413498.3.peg.1867	CDS	ctg7180000011698	362129	360783	-2	-	1347	Osmolarity sensory histidine kinase EnvZ	- none -
			1868	fig|413498.3.peg.1868	CDS	ctg7180000011698	362845	362126	-1	-	720	Two-component system response regulator OmpR	- none -
			1869	fig|413498.3.peg.1869	CDS	ctg7180000011698	363190	363663	1	+	474	Transcription elongation factor GreB	Transcription factors bacterial
			1870	fig|413498.3.peg.1870	CDS	ctg7180000011698	363776	366100	2	+	2325	Transcription accessory protein (S1 RNA-binding domain)	- none -
			1871	fig|413498.3.peg.1871	CDS	ctg7180000011698	366650	366874	2	+	225	Ferrous iron transport protein A	- none -
			1872	fig|413498.3.peg.1872	CDS	ctg7180000011698	366895	369216	1	+	2322	Ferrous iron transport protein B	- none -
			1873	fig|413498.3.peg.1873	CDS	ctg7180000011698	369216	369452	3	+	237	hypothetical protein	- none -
			1874	fig|413498.3.peg.1874	CDS	ctg7180000011698	369737	369486	-2	-	252	protein of unknown function DUF1471	- none -
			1875	fig|413498.3.peg.1875	CDS	ctg7180000011698	370619	369840	-2	-	780	Biotin synthesis protein bioH	Biotin biosynthesis
				fig|413498.3.peg.1876	CDS	ctg7180000011698	370695	371336	3	+	642	Competence protein F	Glutaredoxins
			1877	fig|413498.3.peg.1877	CDS	ctg7180000011698	371395	371970	1	+	576	NfuA Fe-S protein maturation	- none -
			1878	fig|413498.3.peg.1878	CDS	ctg7180000011698	372342	372130	-3	-	213	Cold shock protein CspA	Cold shock, CspA family of proteins
			1879	fig|413498.3.peg.1879	CDS	ctg7180000011698	374711	372612	-2	-	2100	4-alpha-glucanotransferase (amylomaltase) (EC 2.4.1.25)	Maltose and Maltodextrin Utilization; <br>Glycogen metabolism
			1880	fig|413498.3.peg.1880	CDS	ctg7180000011698	377124	374722	-3	-	2403	maltodextrin phosphorylase( EC:2.4.1.1 )	- none -
			1881	fig|413498.3.peg.1881	CDS	ctg7180000011698	377773	380430	1	+	2658	Transcriptional activator of maltose regulon, MalT	Maltose and Maltodextrin Utilization
			1882	fig|413498.3.peg.1882	CDS	ctg7180000011698	381346	380588	-1	-	759	Glycerol-3-phosphate regulon repressor, DeoR family	Glycerol and Glycerol-3-phosphate Uptake and Utilization
			1883	fig|413498.3.peg.1883	CDS	ctg7180000011698	382202	381372	-2	-	831	GlpG protein (membrane protein of glp regulon)	Glycerol and Glycerol-3-phosphate Uptake and Utilization
			1884	fig|413498.3.peg.1884	CDS	ctg7180000011698	382627	382283	-1	-	345	Thiosulfate sulfurtransferase glpE (EC 2.8.1.1)	Glycerol and Glycerol-3-phosphate Uptake and Utilization
			1885	fig|413498.3.peg.1885	CDS	ctg7180000011698	382837	384354	1	+	1518	Aerobic glycerol-3-phosphate dehydrogenase (EC 1.1.5.3)	Respiratory dehydrogenases 1; <br>Glycerol and Glycerol-3-phosphate Uptake and Utilization; <br>Glycerolipid and Glycerophospholipid Metabolism in Bacteria
			1886	fig|413498.3.peg.1886	CDS	ctg7180000011698	384500	386059	2	+	1560	Diguanylate cyclase/phosphodiesterase domain 1 (GGDEF)	- none -
				fig|413498.3.peg.1887	CDS	ctg7180000011698	386522	386067	-2	-	456	hypothetical protein	- none -
			1888	fig|413498.3.peg.1888	CDS	ctg7180000011698	389038	386591	-1	-	2448	Glycogen phosphorylase (EC 2.4.1.1)	Maltose and Maltodextrin Utilization; <br>Glycogen metabolism
			1889	fig|413498.3.peg.1889	CDS	ctg7180000011698	390484	389051	-1	-	1434	Glycogen synthase, ADP-glucose transglucosylase (EC 2.4.1.21)	Glycogen metabolism
			1890	fig|413498.3.peg.1890	CDS	ctg7180000011698	391865	390582	-2	-	1284	Glucose-1-phosphate adenylyltransferase (EC 2.7.7.27)	Glycogen metabolism
			1891	fig|413498.3.peg.1891	CDS	ctg7180000011698	393765	391879	-3	-	1887	Glycogen debranching enzyme (EC 3.2.1.-)	Trehalose Biosynthesis; <br>Glycogen metabolism
			1892	fig|413498.3.peg.1892	CDS	ctg7180000011698	396043	393848	-1	-	2196	1,4-alpha-glucan (glycogen) branching enzyme, GH-13-type (EC 2.4.1.18)	Trehalose Biosynthesis; <br>Glycogen metabolism
			1893	fig|413498.3.peg.1893	CDS	ctg7180000011698	397408	396302	-1	-	1107	Aspartate-semialdehyde dehydrogenase (EC 1.2.1.11)	Lysine Biosynthesis DAP Pathway; <br>Threonine and Homoserine Biosynthesis
			1894	fig|413498.3.peg.1894	CDS	ctg7180000011698	397578	398171	3	+	594	hypothetical protein	- none -
				fig|413498.3.peg.1895	CDS	ctg7180000011698	398334	398555	3	+	222	hypothetical protein	- none -
			1896	fig|413498.3.peg.1896	CDS	ctg7180000011698	399909	398644	-3	-	1266	Low-affinity gluconate/H+ symporter GntU	D-gluconate and ketogluconates metabolism
			1897	fig|413498.3.peg.1897	CDS	ctg7180000011698	400515	399988	-3	-	528	Gluconokinase (EC 2.7.1.12)	Entner-Doudoroff Pathway; <br>D-gluconate and ketogluconates metabolism
			1898	fig|413498.3.peg.1898	CDS	ctg7180000011698	401652	400657	-3	-	996	Gluconate utilization system Gnt-I transcriptional repressor	Entner-Doudoroff Pathway; <br>D-gluconate and ketogluconates metabolism
			1899	fig|413498.3.peg.1899	CDS	ctg7180000011698	402452	401757	-2	-	696	Protein yhhW	- none -
			1900	fig|413498.3.peg.1900	CDS	ctg7180000011698	403614	402574	-3	-	1041	Putative oxidoreductase	- none -
			1901	fig|413498.3.peg.1901	CDS	ctg7180000011698	403932	404429	3	+	498	Putative acetyltransferase	- none -
			1902	fig|413498.3.peg.1902	CDS	ctg7180000011698	406365	404605	-3	-	1761	Gamma-glutamyltranspeptidase (EC 2.3.2.2)	Glutathione: Biosynthesis and gamma-glutamyl cycle
			1903	fig|413498.3.peg.1903	CDS	ctg7180000011698	406492	407013	1	+	522	hypothetical protein	- none -
			1904	fig|413498.3.peg.1904	CDS	ctg7180000011698	407750	407010	-2	-	741	Glycerophosphoryl diester phosphodiesterase (EC 3.1.4.46)	Glycerol and Glycerol-3-phosphate Uptake and Utilization
			1905	fig|413498.3.peg.1905	CDS	ctg7180000011698	408820	407747	-1	-	1074	SN-glycerol-3-phosphate transport ATP-binding protein ugpC (TC 3.A.1.1.3)	Glycerol and Glycerol-3-phosphate Uptake and Utilization
			1906	fig|413498.3.peg.1906	CDS	ctg7180000011698	409667	408822	-2	-	846	SN-glycerol-3-phosphate transport system permease protein ugpE (TC 3.A.1.1.3)	Glycerol and Glycerol-3-phosphate Uptake and Utilization
			1907	fig|413498.3.peg.1907	CDS	ctg7180000011698	410551	409664	-1	-	888	SN-glycerol-3-phosphate transport system permease protein ugpA (TC 3.A.1.1.3)	Glycerol and Glycerol-3-phosphate Uptake and Utilization
			1908	fig|413498.3.peg.1908	CDS	ctg7180000011698	411967	410681	-1	-	1287	Glycerol-3-phosphate ABC transporter, periplasmic glycerol-3-phosphate-binding protein (TC 3.A.1.1.3)	Glycerol and Glycerol-3-phosphate Uptake and Utilization
	TA			fig|413498.3.peg.1909	CDS	ctg7180000011698	412539	412171	-3	-	369	Death ON curing protein	- none -
	TA			fig|413498.3.peg.1910	CDS	ctg7180000011698	412760	412539	-2	-	222	Prevent host death protein, Phd antitoxin	- none -
			1911	fig|413498.3.peg.1911	CDS	ctg7180000011698	413606	412893	-2	-	714	Branched-chain amino acid transport ATP-binding protein livF (TC 3.A.1.4.1)	ABC transporter branched-chain amino acid (TC 3.A.1.4.1)
			1912	fig|413498.3.peg.1912	CDS	ctg7180000011698	414375	413608	-3	-	768	Branched-chain amino acid transport ATP-binding protein livG (TC 3.A.1.4.1)	ABC transporter branched-chain amino acid (TC 3.A.1.4.1)
			1913	fig|413498.3.peg.1913	CDS	ctg7180000011698	415652	414372	-2	-	1281	Branched-chain amino acid transport system permease protein livM (TC 3.A.1.4.1)	ABC transporter branched-chain amino acid (TC 3.A.1.4.1)
			1914	fig|413498.3.peg.1914	CDS	ctg7180000011698	416575	415649	-1	-	927	High-affinity branched-chain amino acid transport system permease protein LivH (TC 3.A.1.4.1)	ABC transporter branched-chain amino acid (TC 3.A.1.4.1)
				fig|413498.3.peg.1915	CDS	ctg7180000011698	416890	416639	-1	-	252	High-affinity leucine-specific transport system, periplasmic binding protein livK (TC 3.A.1.4.1)	- none -
			1916	fig|413498.3.peg.1916	CDS	ctg7180000011698	417311	417703	2	+	393	probable acetyltransferase YPO3809	- none -
			1917	fig|413498.3.peg.1917	CDS	ctg7180000011698	419143	418046	-1	-	1098	High-affinity leucine-specific transport system, periplasmic binding protein livK (TC 3.A.1.4.1)	ABC transporter branched-chain amino acid (TC 3.A.1.4.1)
			1918	fig|413498.3.peg.1918	CDS	ctg7180000011698	420548	419400	-2	-	1149	aromatic amino acid permease	- none -
			1919	fig|413498.3.peg.1919	CDS	ctg7180000011698	422226	420961	-3	-	1266	Gamma-aminobutyrate:alpha-ketoglutarate aminotransferase (EC 2.6.1.19)	Putrescine utilization pathways
			1920	fig|413498.3.peg.1920	CDS	ctg7180000011698	422357	423838	2	+	1482	Transcriptional regulator GabR of GABA utilization (GntR family with aminotransferase-like domain)	Threonine degradation
			1921	fig|413498.3.peg.1921	CDS	ctg7180000011698	424741	423884	-1	-	858	RNA polymerase sigma factor RpoH	Transcription initiation, bacterial sigma factors; <br>Heat shock dnaK gene cluster extended
			1922	fig|413498.3.peg.1922	CDS	ctg7180000011698	426058	425003	-1	-	1056	Cell division protein FtsX	Bacterial Cell Division
			1923	fig|413498.3.peg.1923	CDS	ctg7180000011698	426719	426051	-2	-	669	Cell division transporter, ATP-binding protein FtsE (TC 3.A.5.1.1)	Bacterial Cell Division
			1924	fig|413498.3.peg.1924	CDS	ctg7180000011698	428287	426722	-1	-	1566	Signal recognition particle receptor protein FtsY (=alpha subunit) (TC 3.A.5.1.1)	Universal GTPases; <br>Bacterial Cell Division
			1925	fig|413498.3.peg.1925	CDS	ctg7180000011698	428478	429074	3	+	597	Ribosomal RNA small subunit methyltransferase D (EC 2.1.1.-)	- none -
			1926	fig|413498.3.peg.1926	CDS	ctg7180000011698	429064	429333	1	+	270	Putative inner membrane protein	- none -
			1927	fig|413498.3.peg.1927	CDS	ctg7180000011698	429750	429385	-3	-	366	Putative receptor	- none -
			1928	fig|413498.3.peg.1928	CDS	ctg7180000011698	429891	430517	3	+	627	Putative inner membrane protein	- none -
			1929	fig|413498.3.peg.1929	CDS	ctg7180000011698	430618	432834	1	+	2217	Lead, cadmium, zinc and mercury transporting ATPase (EC 3.6.3.3) (EC 3.6.3.5); Copper-translocating P-type ATPase (EC 3.6.3.4)	Copper homeostasis
			1930	fig|413498.3.peg.1930	CDS	ctg7180000011698	434216	432930	-2	-	1287	TRAP-type C4-dicarboxylate transport system, large permease component	CBSS-49338.1.peg.459
			1931	fig|413498.3.peg.1931	CDS	ctg7180000011698	434737	434228	-1	-	510	TRAP-type C4-dicarboxylate transport system, small permease component	- none -
			1932	fig|413498.3.peg.1932	CDS	ctg7180000011698	435768	434785	-3	-	984	TRAP-type C4-dicarboxylate transport system, periplasmic component	CBSS-49338.1.peg.459
			1933	fig|413498.3.peg.1933	CDS	ctg7180000011698	436199	435954	-2	-	246	tRNA 5-methylaminomethyl-2-thiouridine synthase TusA	mnm5U34 biosynthesis bacteria
			1934	fig|413498.3.peg.1934	CDS	ctg7180000011698	436406	437071	2	+	666	Putative preQ0 transporter	Queuosine-Archaeosine Biosynthesis
			1935	fig|413498.3.peg.1935	CDS	ctg7180000011698	437145	437702	3	+	558	DcrB protein precursor	- none -
			1936	fig|413498.3.peg.1936	CDS	ctg7180000011698	438929	437739	-2	-	1191	Transporter, putative	- none -
			1937	fig|413498.3.peg.1937	CDS	ctg7180000011698	439077	440144	3	+	1068	Putative PerM family permease	- none -
53				fig|413498.3.peg.1938	CDS	ctg7180000011698	440729	441118	2	+	390	hypothetical protein	- none -
53				fig|413498.3.peg.1939	CDS	ctg7180000011698	441185	442252	2	+	1068	Putative O-methyltransferase	- none -
53				fig|413498.3.peg.1940	CDS	ctg7180000011698	442354	443076	1	+	723	3-oxoacyl-(acyl-carrier-protein) synthase	- none -
53				fig|413498.3.peg.1941	CDS	ctg7180000011698	443118	443894	3	+	777	1-acyl-sn-glycerol-3-phosphate acyltransferase	- none -
53				fig|413498.3.peg.1942	CDS	ctg7180000011698	443875	444132	1	+	258	Acyl carrier protein	Fatty Acid Biosynthesis FASII; <br>Glycerolipid and Glycerophospholipid Metabolism in Bacteria
53				fig|413498.3.peg.1943	CDS	ctg7180000011698	444145	444396	1	+	252	Acyl carrier protein	Fatty Acid Biosynthesis FASII; <br>Glycerolipid and Glycerophospholipid Metabolism in Bacteria
53				fig|413498.3.peg.1944	CDS	ctg7180000011698	444403	444990	1	+	588	Z4855 protein	- none -
53				fig|413498.3.peg.1945	CDS	ctg7180000011698	444987	446351	3	+	1365	FIGfam138462: Acyl-coenzyme A synthetase/AMP-(fatty) acid ligase related enzyme	- none -
53				fig|413498.3.peg.1946	CDS	ctg7180000011698	446338	446691	1	+	354	(3R)-hydroxymyristoyl-[acyl carrier protein] dehydratase (EC 4.2.1.-)	Fatty Acid Biosynthesis FASII
53				fig|413498.3.peg.1947	CDS	ctg7180000011698	446682	448403	3	+	1722	Acyltransferase (EC 2.3.1.-)	- none -
53				fig|413498.3.peg.1948	CDS	ctg7180000011698	448405	448827	1	+	423	4-hydroxybenzoyl-CoA thioesterase domain protein	- none -
53				fig|413498.3.peg.1949	CDS	ctg7180000011698	448824	449426	3	+	603	Putative transmembrane protein	- none -
53				fig|413498.3.peg.1950	CDS	ctg7180000011698	449398	451725	1	+	2328	membrane protein, inferred for ABFAE pathway	- none -
53				fig|413498.3.peg.1951	CDS	ctg7180000011698	451722	452306	3	+	585	hypothetical protein	- none -
53				fig|413498.3.peg.1952	CDS	ctg7180000011698	452308	453477	1	+	1170	3-oxoacyl-[acyl-carrier-protein] synthase (EC 2.3.1.41), FabV inferred for ABFAE pathway	- none -
53				fig|413498.3.peg.1953	CDS	ctg7180000011698	453474	453950	3	+	477	3-hydroxydecanoyl-[acyl-carrier-protein] dehydratase (EC 4.2.1.60), inferred for ABFAE pathway	- none -
53				fig|413498.3.peg.1954	CDS	ctg7180000011698	453947	454678	2	+	732	3-oxoacyl-[acyl-carrier protein] reductase (EC 1.1.1.100), inferred for ABFAE pathway	- none -
53				fig|413498.3.peg.1955	CDS	ctg7180000011698	454675	455904	1	+	1230	3-oxoacyl-[acyl-carrier-protein] synthase (EC 2.3.1.41), inferred for ABFAE pathway	- none -
53				fig|413498.3.peg.1956	CDS	ctg7180000011698	455907	456524	3	+	618	4&#39;-phosphopantetheinyl transferase (EC 2.7.8.-)	Fatty Acid Biosynthesis FASII
			1957	fig|413498.3.peg.1957	CDS	ctg7180000011698	457035	456529	-3	-	507	putative lipoprotein	- none -
			1958	fig|413498.3.peg.1958	CDS	ctg7180000011698	457514	458767	2	+	1254	Gamma-glutamyl-putrescine synthetase (EC 6.3.1.11)	Putrescine utilization pathways; <br>GABA and putrescine metabolism from cluters
				fig|413498.3.peg.1959	CDS	ctg7180000011698	458789	460186	2	+	1398	Alpha,alpha-trehalose-phosphate synthase [UDP-forming] (EC 2.4.1.15)	Trehalose Biosynthesis
			1960	fig|413498.3.peg.1960	CDS	ctg7180000011698	461383	460193	-1	-	1191	hypothetical protein	- none -
			1961	fig|413498.3.peg.1961	CDS	ctg7180000011698	461778	463115	3	+	1338	Low-affinity inorganic phosphate transporter	Phosphate metabolism
			1962	fig|413498.3.peg.1962	CDS	ctg7180000011698	463500	463165	-3	-	336	Universal stress protein B	Universal stress protein family
			1963	fig|413498.3.peg.1963	CDS	ctg7180000011698	463896	464333	3	+	438	Universal stress protein A	Universal stress protein family
			1964	fig|413498.3.peg.1964	CDS	ctg7180000011698	465159	464407	-3	-	753	hypothetical protein	- none -
			1965	fig|413498.3.peg.1965	CDS	ctg7180000011698	467210	465168	-2	-	2043	Oligopeptidase A (EC 3.4.24.70)	Protein degradation
			1966	fig|413498.3.peg.1966	CDS	ctg7180000011698	467404	468246	1	+	843	hypothetical protein	- none -
			1967	fig|413498.3.peg.1967	CDS	ctg7180000011698	468321	469673	3	+	1353	Glutathione reductase (EC 1.8.1.7)	Glutathione: Redox cycle
			1968	fig|413498.3.peg.1968	CDS	ctg7180000011698	471343	469739	-1	-	1605	putative membrane protein	- none -
				fig|413498.3.peg.1969	CDS	ctg7180000011698	471581	471402	-2	-	180	hypothetical protein	- none -
			1970	fig|413498.3.peg.1970	CDS	ctg7180000011698	471614	472186	2	+	573	Acetyltransferase (EC 2.3.1.-)	- none -
			1971	fig|413498.3.peg.1971	CDS	ctg7180000011698	472384	472782	1	+	399	COG3111: Uncharacterized conserved protein	- none -
			1972	fig|413498.3.peg.1972	CDS	ctg7180000011698	473584	472826	-1	-	759	Reductase	- none -
			1973	fig|413498.3.peg.1973	CDS	ctg7180000011698	473703	474602	3	+	900	LysR family transcriptional regulator YhjC	DNA-binding regulatory proteins, strays; <br>Inner membrane protein YhjD and conserved cluster involved in LPS biosynthesis
			1974	fig|413498.3.peg.1974	CDS	ctg7180000011698	474655	475689	1	+	1035	Inner membrane protein YhjD	Inner membrane protein YhjD and conserved cluster involved in LPS biosynthesis
			1975	fig|413498.3.peg.1975	CDS	ctg7180000011698	475964	477292	2	+	1329	Inner membrane metabolite transport protein YhjE	Inner membrane protein YhjD and conserved cluster involved in LPS biosynthesis
			1976	fig|413498.3.peg.1976	CDS	ctg7180000011698	479523	477466	-3	-	2058	Uncharacterized protein YhjG	Inner membrane protein YhjD and conserved cluster involved in LPS biosynthesis
			1977	fig|413498.3.peg.1977	CDS	ctg7180000011698	480361	479588	-1	-	774	GGDEF/EAL domain protein YhjH	Inner membrane protein YhjD and conserved cluster involved in LPS biosynthesis
			1978	fig|413498.3.peg.1978	CDS	ctg7180000011698	480594	481526	3	+	933	2-dehydro-3-deoxygluconate kinase (EC 2.7.1.45)	Entner-Doudoroff Pathway; <br>D-Galacturonate and D-Glucuronate Utilization
			1979	fig|413498.3.peg.1979	CDS	ctg7180000011698	483111	481633	-3	-	1479	Protein YhjJ, putative peptidase	Inner membrane protein YhjD and conserved cluster involved in LPS biosynthesis
			1980	fig|413498.3.peg.1980	CDS	ctg7180000011698	484596	483310	-3	-	1287	Aerobic C4-dicarboxylate transporter for fumarate, L-malate, D-malate, succunate	Pyruvate metabolism I: anaplerotic reactions, PEP
			1981	fig|413498.3.peg.1981	CDS	ctg7180000011698	486702	484777	-3	-	1926	Protein yhjK	- none -
			1982	fig|413498.3.peg.1982	CDS	ctg7180000011698	490362	486859	-3	-	3504	Cellulose synthase operon protein C	- none -
			1983	fig|413498.3.peg.1983	CDS	ctg7180000011698	491459	490344	-2	-	1116	Endoglucanase precursor (EC 3.2.1.4)	- none -
			1984	fig|413498.3.peg.1984	CDS	ctg7180000011698	493898	491466	-2	-	2433	Cyclic di-GMP binding protein precursor	- none -
			1985	fig|413498.3.peg.1985	CDS	ctg7180000011698	496527	493909	-3	-	2619	Cellulose synthase catalytic subunit [UDP-forming] (EC 2.4.1.12)	- none -
			1986	fig|413498.3.peg.1986	CDS	ctg7180000011698	497258	496524	-2	-	735	Cellulose synthase, putative	- none -
			1987	fig|413498.3.peg.1987	CDS	ctg7180000011698	497461	497255	-1	-	207	FIG004405: Putative cytoplasmic protein	- none -
			1988	fig|413498.3.peg.1988	CDS	ctg7180000011698	497634	499199	3	+	1566	FIG005274: hypothetical protein	- none -
			1989	fig|413498.3.peg.1989	CDS	ctg7180000011698	499196	499393	2	+	198	FIG005119: putative inner membrane protein	- none -
			1990	fig|413498.3.peg.1990	CDS	ctg7180000011698	499386	501071	3	+	1686	FIG002337: predicted inner membrane protein	- none -
			1991	fig|413498.3.peg.1991	CDS	ctg7180000011698	502240	501227	-1	-	1014	Dipeptide transport ATP-binding protein DppF (TC 3.A.1.5.2)	ABC transporter dipeptide (TC 3.A.1.5.2)
			1992	fig|413498.3.peg.1992	CDS	ctg7180000011698	503222	502227	-2	-	996	Dipeptide transport ATP-binding protein DppD (TC 3.A.1.5.2)	ABC transporter dipeptide (TC 3.A.1.5.2)
			1993	fig|413498.3.peg.1993	CDS	ctg7180000011698	504136	503234	-1	-	903	Dipeptide transport system permease protein DppC (TC 3.A.1.5.2)	ABC transporter dipeptide (TC 3.A.1.5.2)
			1994	fig|413498.3.peg.1994	CDS	ctg7180000011698	505165	504146	-1	-	1020	Dipeptide transport system permease protein DppB (TC 3.A.1.5.2)	ABC transporter dipeptide (TC 3.A.1.5.2)
			1995	fig|413498.3.peg.1995	CDS	ctg7180000011698	506941	505361	-1	-	1581	Dipeptide-binding ABC transporter, periplasmic substrate-binding component (TC 3.A.1.5.2)	Bacterial Chemotaxis; <br>ABC transporter dipeptide (TC 3.A.1.5.2)
				fig|413498.3.peg.1996	CDS	ctg7180000011698	508646	509107	2	+	462	hypothetical protein	- none -
				fig|413498.3.peg.1997	CDS	ctg7180000011698	509248	509613	1	+	366	hypothetical protein	- none -
			1998	fig|413498.3.peg.1998	CDS	ctg7180000011698	511700	510021	-2	-	1680	Phosphoethanolamine transferase specific for the outer Kdo residue of lipopolysaccharide	Lipid A modifications
			1999	fig|413498.3.peg.1999	CDS	ctg7180000011698	512351	511920	-2	-	432	Organic hydroperoxide resistance protein	Oxidative stress; <br>CBSS-269482.1.peg.1294
[truncated: 2,288 more rows]

## Sheet: Cdublac 23825 feature table
GR	Mobilome	Plasmids	Core	Feature ID	Type	Contig	Start	Stop	Frame	Strand	Length (bp)	Function	Subsystem	NCBI GI	locus
			1	fig|413499.3.peg.1	CDS	ctg7180000002138	4581	1594	-3	-	2988	SrfB	- none -
			2	fig|413499.3.peg.2	CDS	ctg7180000002138	5973	4585	-3	-	1389	ssrAB activated gene	- none -
			3	fig|413499.3.peg.3	CDS	ctg7180000002138	6303	7898	3	+	1596	Dipeptide-binding ABC transporter, periplasmic substrate-binding component (TC 3.A.1.5.2)	Bacterial Chemotaxis; <br>ABC transporter dipeptide (TC 3.A.1.5.2)
			4	fig|413499.3.peg.4	CDS	ctg7180000002138	7947	8192	3	+	246	hypothetical protein	- none -
			5+6	fig|413499.3.peg.5	CDS	ctg7180000002138	8202	8900	3	+	699	2-hydroxy-3-oxopropionate reductase (EC 1.1.1.60)	D-galactarate, D-glucarate and D-glycerate catabolism; <br>Glycerate metabolism
			5+6	fig|413499.3.peg.6	CDS	ctg7180000002138	8897	9085	2	+	189	2-hydroxy-3-oxopropionate reductase (EC 1.1.1.60)	D-galactarate, D-glucarate and D-glycerate catabolism; <br>Glycerate metabolism
			7	fig|413499.3.peg.7	CDS	ctg7180000002138	9538	9089	-1	-	450	Putative inner membrane protein	- none -
			8	fig|413499.3.peg.8	CDS	ctg7180000002138	10053	9535	-3	-	519	Putative acetyltransferase	- none -
			9	fig|413499.3.peg.9	CDS	ctg7180000002138	10092	10667	3	+	576	Transcriptional regulator	- none -
			10	fig|413499.3.peg.10	CDS	ctg7180000002138	10717	11757	1	+	1041	Putative oxidoreductase YncB	Broadly distributed proteins not in subsystems
			11	fig|413499.3.peg.11	CDS	ctg7180000002138	11833	13446	1	+	1614	Oligopeptide transport ATP-binding protein OppD (TC 3.A.1.5.1)	ABC transporter oligopeptide (TC 3.A.1.5.1)
			12	fig|413499.3.peg.12	CDS	ctg7180000002138	14036	13443	-2	-	594	Ornithine cyclodeaminase (EC 4.3.1.12)	Threonine degradation; <br>Arginine and Ornithine Degradation; <br>Proline, 4-hydroxyproline uptake and utilization
			13	fig|413499.3.peg.13	CDS	ctg7180000002139	2063	69	-2	-	1995	Transketolase (EC 2.2.1.1)	Pentose phosphate pathway
			14	fig|413499.3.peg.14	CDS	ctg7180000002139	3034	2084	-1	-	951	Transaldolase (EC 2.2.1.2)	Pentose phosphate pathway
			15	fig|413499.3.peg.15	CDS	ctg7180000002139	3317	5596	2	+	2280	NADP-dependent malic enzyme (EC 1.1.1.40)	Pyruvate metabolism I: anaplerotic reactions, PEP
			16	fig|413499.3.peg.16	CDS	ctg7180000002139	6606	5815	-3	-	792	Ferric enterobactin transport ATP-binding protein FepC (TC 3.A.1.14.2)	Siderophore Enterobactin
			17	fig|413499.3.peg.17	CDS	ctg7180000002139	7595	6603	-2	-	993	Ferric enterobactin transport system permease protein FepG (TC 3.A.1.14.2)	Siderophore Enterobactin
			18	fig|413499.3.peg.18	CDS	ctg7180000002139	8311	7592	-1	-	720	Ferric enterobactin transport system permease protein FepD (TC 3.A.1.14.2)	Siderophore Enterobactin
		pCTU1/pESA3		fig|413499.3.peg.19	CDS	ctg7180000002141	34	1755	1	+	1722	Aerobactin siderophore receptor IutA @ TonB-dependent siderophore receptor	Siderophore Aerobactin; <br>Siderophore assembly kit; <br>Ton and Tol transport systems; <br>Ton and Tol transport systems
		pCTU1/pESA3		fig|413499.3.peg.20	CDS	ctg7180000002141	3395	2427	-2	-	969	Chromosome (plasmid) partitioning protein ParB	Bacterial Cytoskeleton; <br>RNA modification and chromosome partitioning cluster; <br>Cell Division Subsystem including YidCD
		pCTU1/pESA3		fig|413499.3.peg.21	CDS	ctg7180000002141	4598	3403	-2	-	1197	Chromosome (plasmid) partitioning protein ParA	Bacterial Cytoskeleton; <br>RNA modification and chromosome partitioning cluster; <br>Cell Division Subsystem including YidCD
		pCTU1/pESA3		fig|413499.3.peg.22	CDS	ctg7180000002142	33	785	3	+	753	Outer membrane protein V	- none -
		pCTU1/pESA3		fig|413499.3.peg.23	CDS	ctg7180000002142	1004	1894	2	+	891	Putative transcriptional regulator	- none -
		pCTU1/pESA3		fig|413499.3.peg.24	CDS	ctg7180000002142	2341	1958	-1	-	384	FIG00553586: hypothetical protein	- none -
		pCTU1/pESA3		fig|413499.3.peg.25	CDS	ctg7180000002142	3092	2397	-2	-	696	probable transcription regulator protein, deoR family	- none -
		pCTU1/pESA3		fig|413499.3.peg.26	CDS	ctg7180000002142	3460	3113	-1	-	348	putative membrane protein	- none -
		pCTU1/pESA3		fig|413499.3.peg.27	CDS	ctg7180000002142	4317	3493	-3	-	825	putative membrane protein	- none -
		pCTU1/pESA3		fig|413499.3.peg.28	CDS	ctg7180000002143	11	1150	2	+	1140	Malto-oligosyltrehalose synthase (EC 5.4.99.15)	Maltose and Maltodextrin Utilization; <br>Glycogen metabolism; <br>Trehalose Biosynthesis
		pCTU1/pESA3		fig|413499.3.peg.29	CDS	ctg7180000002143	1177	3294	1	+	2118	Glycogen debranching enzyme (EC 3.2.1.-)	Glycogen metabolism cluster; <br>Glycogen metabolism; <br>Trehalose Biosynthesis
		pCTU1/pESA3		fig|413499.3.peg.30	CDS	ctg7180000002143	3759	3355	-3	-	405	FIG00553710: hypothetical protein	- none -
		pCTU1/pESA3		fig|413499.3.peg.31	CDS	ctg7180000002144	2586	958	-3	-	1629	FIG00553710: hypothetical protein	- none -
		pCTU1/pESA3		fig|413499.3.peg.32	CDS	ctg7180000002144	2879	2712	-2	-	168	hypothetical protein	- none -
		pCTU1/pESA3		fig|413499.3.peg.33	CDS	ctg7180000002145	415	233	-1	-	183	FIG00554929: hypothetical protein	- none -
		pCTU1/pESA3		fig|413499.3.peg.34	CDS	ctg7180000002145	1785	412	-3	-	1374	FIG00554929: hypothetical protein	- none -
		pCTU1/pESA3		fig|413499.3.peg.35	CDS	ctg7180000002145	2469	3029	3	+	561	hypothetical protein	- none -
		pCTU1/pESA3		fig|413499.3.peg.36	CDS	ctg7180000002146	10	276	1	+	267	Methyl-accepting chemotaxis protein I (serine chemoreceptor protein)	Bacterial Chemotaxis
		pCTU1/pESA3		fig|413499.3.peg.37	CDS	ctg7180000002146	830	411	-2	-	420	FIG00553361: hypothetical protein	- none -
		pCTU1/pESA3		fig|413499.3.peg.38	CDS	ctg7180000002146	1560	964	-3	-	597	Glutathione S-transferase (EC 2.5.1.18)	cAMP signaling in bacteria; <br>Glutathione: Non-redox reactions
		pCTU1/pESA3		fig|413499.3.peg.39	CDS	ctg7180000002146	2382	2263	-3	-	120	hypothetical protein	- none -
		pCTU1/pESA3		fig|413499.3.peg.40	CDS	ctg7180000002147	172	1359	1	+	1188	hypothetical protein	- none -
		pCTU1/pESA3		fig|413499.3.peg.41	CDS	ctg7180000002147	2786	1617	-2	-	1170	Signal transduction histidine kinase CheA (EC 2.7.3.-)	Bacterial Chemotaxis; <br>Flagellar motility
		pCTU1/pESA3		fig|413499.3.peg.42	CDS	ctg7180000002147	3189	2779	-3	-	411	response regulator receiver protein	- none -
		pCTU1/pESA3		fig|413499.3.peg.43	CDS	ctg7180000002148	83	886	2	+	804	FIG00905070: hypothetical protein	- none -
		pCTU1/pESA3		fig|413499.3.peg.44	CDS	ctg7180000002148	1393	896	-1	-	498	putative exported protein	- none -
		pCTU1/pESA3		fig|413499.3.peg.45	CDS	ctg7180000002148	1589	1705	2	+	117	hypothetical protein	- none -
		pCTU1/pESA3		fig|413499.3.peg.46	CDS	ctg7180000002148	1692	1967	3	+	276	hypothetical protein	- none -
		pCTU1/pESA3		fig|413499.3.peg.47	CDS	ctg7180000002148	2374	2087	-1	-	288	Methyl-accepting chemotaxis protein I (serine chemoreceptor protein)	Bacterial Chemotaxis
		pCTU1/pESA3		fig|413499.3.peg.48	CDS	ctg7180000002149	5	2065	2	+	2061	Magnesium transporting ATPase, P-type 1 (EC 3.6.3.2)	- none -
		pCTU1/pESA3		fig|413499.3.peg.49	CDS	ctg7180000002150	228	1232	3	+	1005	hypothetical protein	- none -
		pCTU1/pESA3		fig|413499.3.peg.50	CDS	ctg7180000002150	2986	1316	-1	-	1671	Malto-oligosyltrehalose trehalohydrolase (EC 3.2.1.141)	Trehalose Biosynthesis
		pCTU1/pESA3		fig|413499.3.peg.51	CDS	ctg7180000002151	740	63	-2	-	678	oxidoreductase, short-chain dehydrogenase/reductase family	- none -
		pCTU1/pESA3		fig|413499.3.peg.52	CDS	ctg7180000002151	1064	2296	2	+	1233	FIG00554552: hypothetical protein	- none -
		pCTU1/pESA3		fig|413499.3.peg.53	CDS	ctg7180000002152	209	1777	2	+	1569	FIG00553511: hypothetical protein	- none -
		pCTU1/pESA3		fig|413499.3.peg.54	CDS	ctg7180000002152	2335	1829	-1	-	507	hypothetical protein	- none -
		pCTU1/pESA3		fig|413499.3.peg.55	CDS	ctg7180000002153	18	908	3	+	891	Citrate:6-N-acetyl-6-N-hydroxy-L-lysine ligase, alpha subunit (EC 6.3.2.27), aerobactin biosynthesis protein IucA @ Siderophore synthetase superfamily, group A @ Siderophore synthetase large component, acetyltransferase	Siderophore Aerobactin; <br>Siderophore assembly kit
		pCTU1/pESA3		fig|413499.3.peg.56	CDS	ctg7180000002153	901	1848	1	+	948	N6-hydroxylysine O-acetyltransferase (EC 2.3.1.102), aerobactin biosynthesis protein IucB @ Siderophore synthetase small component, acetyltransferase	Siderophore Aerobactin; <br>Siderophore assembly kit
		pCTU1/pESA3		fig|413499.3.peg.57	CDS	ctg7180000002154	549	1610	3	+	1062	hypothetical protein	- none -
		pCTU1/pESA3		fig|413499.3.peg.58	CDS	ctg7180000002155	256	873	1	+	618	two component transcriptional regulator, LuxR family	- none -
		pCTU1/pESA3		fig|413499.3.peg.59	CDS	ctg7180000002155	2630	855	-2	-	1776	Signal transduction histidine kinase CheA (EC 2.7.3.-)	Bacterial Chemotaxis; <br>Flagellar motility
		pCTU1/pESA3		fig|413499.3.peg.60	CDS	ctg7180000002156	1306	386	-1	-	921	Transcriptional regulator, LysR family	- none -
		pCTU1/pESA3		fig|413499.3.peg.61	CDS	ctg7180000002156	1516	1403	-1	-	114	hypothetical protein	- none -
		pCTU1/pESA3		fig|413499.3.peg.62	CDS	ctg7180000002157	1650	772	-3	-	879	Permease of the drug/metabolite transporter (DMT) superfamily	Cobalt-zinc-cadmium resistance; <br>Queuosine-Archaeosine Biosynthesis
		pCTU1/pESA3		fig|413499.3.peg.63	CDS	ctg7180000002158	229	59	-1	-	171	hypothetical protein	- none -
		pCTU1/pESA3		fig|413499.3.peg.64	CDS	ctg7180000002158	479	264	-2	-	216	hypothetical protein	- none -
		pCTU1/pESA3		fig|413499.3.peg.65	CDS	ctg7180000002158	1347	592	-3	-	756	Thiol:disulfide interchange protein DsbG precursor	Periplasmic disulfide interchange
		pCTU1/pESA3		fig|413499.3.peg.66	CDS	ctg7180000002158	1582	1391	-1	-	192	Putative inner membrane protein	- none -
		pCTU1/pESA3		fig|413499.3.peg.67	CDS	ctg7180000002158	1740	1609	-3	-	132	hypothetical protein	- none -
		pCTU1/pESA3		fig|413499.3.peg.68	CDS	ctg7180000002159	17	985	2	+	969	Putative membrane protein	- none -
		pCTU1/pESA3		fig|413499.3.peg.69	CDS	ctg7180000002159	982	1869	1	+	888	iron-chelator utilization protein	Ton and Tol transport systems
		pCTU1/pESA3		fig|413499.3.peg.70	CDS	ctg7180000002161	58	465	1	+	408	ABC transporter (iron.B12.siderophore.hemin) , permease component	- none -
		pCTU1/pESA3		fig|413499.3.peg.71	CDS	ctg7180000002161	1326	505	-3	-	822	Non-heme chloroperoxidase (EC 1.11.1.10)	- none -
		pCTU1/pESA3		fig|413499.3.peg.72	CDS	ctg7180000002161	2456	1380	-2	-	1077	MFS permease	- none -
		pCTU1/pESA3		fig|413499.3.peg.73	CDS	ctg7180000002162	1	258	1	+	258	Transporter, MFS superfamily	- none -
		pCTU1/pESA3		fig|413499.3.peg.74	CDS	ctg7180000002162	410	1243	2	+	834	Beta-glucoside bgl operon antiterminator, BglG family	Beta-Glucoside Metabolism
		pCTU1/pESA3		fig|413499.3.peg.75	CDS	ctg7180000002163	1	447	1	+	447	two-component system regulatory protein	- none -
		pCTU1/pESA3		fig|413499.3.peg.76	CDS	ctg7180000002164	2073	718	-3	-	1356	hypothetical protein	- none -
		pCTU1/pESA3		fig|413499.3.peg.77	CDS	ctg7180000002166	1079	786	-2	-	294	hypothetical protein	- none -
		pCTU1/pESA3		fig|413499.3.peg.78	CDS	ctg7180000002167	7	204	1	+	198	INTEGRAL MEMBRANE PROTEIN (Rhomboid family)	- none -
		pCTU1/pESA3		fig|413499.3.peg.79	CDS	ctg7180000002167	322	1380	1	+	1059	FIG00553537: hypothetical protein	- none -
		pCTU1/pESA3		fig|413499.3.peg.80	CDS	ctg7180000002169	1104	862	-3	-	243	putative replication protein A	- none -
		pCTU1/pESA3		fig|413499.3.peg.81	CDS	ctg7180000002170	694	1017	1	+	324	FIG00553834: hypothetical protein	- none -
		pCTU1/pESA3		fig|413499.3.peg.82	CDS	ctg7180000002170	1361	1023	-2	-	339	Permeases of the major facilitator superfamily	- none -
		pCTU1/pESA3		fig|413499.3.peg.83	CDS	ctg7180000002171	519	635	3	+	117	hypothetical protein	- none -
		pCTU1/pESA3		fig|413499.3.peg.84	CDS	ctg7180000002172	1414	239	-1	-	1176	Hemolysin activator protein precursor	- none -
	IS			fig|413499.3.peg.85	CDS	ctg7180000002173	665	438	-2	-	228	IS1 orfA	- none -
		pCTU1/pESA3		fig|413499.3.peg.86	CDS	ctg7180000002177	96	263	3	+	168	hypothetical protein	- none -
		pCTU1/pESA3		fig|413499.3.peg.87	CDS	ctg7180000002177	408	647	3	+	240	FIG00553618: hypothetical protein	- none -
		pCTU1/pESA3		fig|413499.3.peg.88	CDS	ctg7180000002178	187	651	1	+	465	ABC transporter (iron.B12.siderophore.hemin) , permease component	- none -
		pCTU1/pESA3		fig|413499.3.peg.89	CDS	ctg7180000002179	1162	515	-1	-	648	Citrate:6-N-acetyl-6-N-hydroxy-L-lysine ligase, alpha subunit (EC 6.3.2.27), aerobactin biosynthesis protein IucA @ Siderophore synthetase superfamily, group C @ Siderophore synthetase component, ligase	Siderophore Aerobactin; <br>Siderophore assembly kit
		pCTU1/pESA3		fig|413499.3.peg.90	CDS	ctg7180000002183	13	366	1	+	354	L-lysine 6-monooxygenase [NADPH] (EC 1.14.13.59), aerobactin biosynthesis protein IucD @ Siderophore biosynthesis protein, monooxygenase	Siderophore Aerobactin; <br>Siderophore assembly kit
		pCTU1/pESA3		fig|413499.3.peg.91	CDS	ctg7180000002185	185	319	2	+	135	hypothetical protein	- none -
		pCTU1/pESA3		fig|413499.3.peg.92	CDS	ctg7180000002185	771	580	-3	-	192	hypothetical protein	- none -
		pCTU1/pESA3		fig|413499.3.peg.93	CDS	ctg7180000002190	762	214	-3	-	549	FIG00553442: hypothetical protein	- none -
		pCTU1/pESA3		fig|413499.3.peg.94	CDS	ctg7180000002192	809	630	-2	-	180	phosphoglycerate mutase	- none -
		pCTU1/pESA3		fig|413499.3.peg.95	CDS	ctg7180000002195	926	489	-2	-	438	ABC transporter (iron.B12.siderophore.hemin) , periplasmic substrate-binding component	- none -
		pCTU1/pESA3		fig|413499.3.peg.96	CDS	ctg7180000002206	80	469	2	+	390	3&#39;,5&#39;-cyclic-nucleotide phosphodiesterase (EC 3.1.4.17)	CBSS-342610.3.peg.1794; <br>cAMP signaling in bacteria
		pCTU1/pESA3		fig|413499.3.peg.97	CDS	ctg7180000002206	811	527	-1	-	285	FIG01056622: hypothetical protein	- none -
		pCTU1/pESA3		fig|413499.3.peg.98	CDS	ctg7180000002492	9	521	3	+	513	PTS system, beta-glucoside-specific IIB component (EC 2.7.1.69) / PTS system, beta-glucoside-specific IIC component (EC 2.7.1.69) / PTS system, beta-glucoside-specific IIA component (EC 2.7.1.69)	Beta-Glucoside Metabolism; <br>Beta-Glucoside Metabolism; <br>Beta-Glucoside Metabolism
		pCTU1/pESA3		fig|413499.3.peg.99	CDS	ctg7180000002492	1182	652	-3	-	531	hypothetical protein	- none -
		pCTU1/pESA3		fig|413499.3.peg.100	CDS	ctg7180000002493	943	515	-1	-	429	DoxX family protein	- none -
		pCTU1/pESA3		fig|413499.3.peg.101	CDS	ctg7180000002493	2660	948	-2	-	1713	Exoenzymes regulatory protein AepA precursor	- none -
		pCTU1/pESA3		fig|413499.3.peg.102	CDS	ctg7180000002494	763	365	-1	-	399	FIG00554008: hypothetical protein	- none -
		pCTU1/pESA3		fig|413499.3.peg.103	CDS	ctg7180000002494	1079	756	-2	-	324	FIG00553914: hypothetical protein	- none -
		pCTU1/pESA3		fig|413499.3.peg.104	CDS	ctg7180000002494	1182	1715	3	+	534	putative acetyltransferase	- none -
		pCTU1/pESA3		fig|413499.3.peg.105	CDS	ctg7180000002494	2294	1749	-2	-	546	Thiol:disulfide interchange protein DsbC	Periplasmic disulfide interchange
		pCTU1/pESA3		fig|413499.3.peg.106	CDS	ctg7180000002494	2845	2459	-1	-	387	Prolyl endopeptidase (EC 3.4.21.26)	Serine endopeptidase (EC 3.4.21.-)
		pCTU1/pESA3		fig|413499.3.peg.107	CDS	ctg7180000002494	2863	2988	1	+	126	hypothetical protein	- none -
		pCTU1/pESA3		fig|413499.3.peg.108	CDS	ctg7180000002494	3302	5221	2	+	1920	Methyl-accepting chemotaxis protein I (serine chemoreceptor protein)	Bacterial Chemotaxis
		pCTU1/pESA3		fig|413499.3.peg.109	CDS	ctg7180000002494	7635	6655	-3	-	981	Tellurite resistance protein TehA	Tellurite resistance: Chromosomal determinants
		pCTU1/pESA3		fig|413499.3.peg.110	CDS	ctg7180000002494	8576	7833	-2	-	744	Putative HTH-type transcriptional regulator ycgE	- none -
		pCTU1/pESA3		fig|413499.3.peg.111	CDS	ctg7180000002494	9349	8756	-1	-	594	Hypothetical protein ycgF	- none -
			112	fig|413499.3.peg.112	CDS	ctg7180000002495	3505	4533	1	+	1029	UDP-N-acetylenolpyruvoylglucosamine reductase (EC 1.1.1.158)	UDP-N-acetylmuramate from Fructose-6-phosphate Biosynthesis; <br>Peptidoglycan Biosynthesis
			113	fig|413499.3.peg.113	CDS	ctg7180000002495	4530	5492	3	+	963	Biotin-protein ligase (EC 6.3.4.15) / Biotin operon repressor	Biotin biosynthesis; <br>Biotin biosynthesis; <br>Lipoic acid metabolism; <br>Iojap
			114	fig|413499.3.peg.114	CDS	ctg7180000002495	6483	5527	-3	-	957	Pantothenate kinase (EC 2.7.1.33)	Coenzyme A Biosynthesis
			115	fig|413499.3.peg.115	CDS	ctg7180000002495	7497	8681	3	+	1185	Translation elongation factor Tu	Universal GTPases; <br>Translation elongation factors bacterial
			116	fig|413499.3.peg.116	CDS	ctg7180000002495	8916	9299	3	+	384	Preprotein translocase subunit SecE (TC 3.A.5.1.1)	LSU ribosomal proteins cluster
			117	fig|413499.3.peg.117	CDS	ctg7180000002495	9301	9846	1	+	546	Transcription antitermination protein NusG	LSU ribosomal proteins cluster; <br>Transcription factors bacterial
			118	fig|413499.3.peg.118	CDS	ctg7180000002495	9997	10425	1	+	429	LSU ribosomal protein L11p (L12e)	LSU ribosomal proteins cluster; <br>Ribosome LSU bacterial
			119	fig|413499.3.peg.119	CDS	ctg7180000002495	10429	11133	1	+	705	LSU ribosomal protein L1p (L10Ae)	LSU ribosomal proteins cluster; <br>Ribosome LSU bacterial
			120	fig|413499.3.peg.120	CDS	ctg7180000002495	11424	11921	3	+	498	LSU ribosomal protein L10p (P0)	LSU ribosomal proteins cluster; <br>Ribosome LSU bacterial
			121	fig|413499.3.peg.121	CDS	ctg7180000002495	11988	12356	3	+	369	LSU ribosomal protein L7/L12 (P1/P2)	LSU ribosomal proteins cluster; <br>Ribosome LSU bacterial
				fig|413499.3.peg.122	CDS	ctg7180000002495	12879	12685	-3	-	195	hypothetical protein	- none -
			123	fig|413499.3.peg.123	CDS	ctg7180000002495	12907	16701	1	+	3795	DNA-directed RNA polymerase beta subunit (EC 2.7.7.6)	RNA polymerase bacterial
			124	fig|413499.3.peg.124	CDS	ctg7180000002495	16778	21001	2	+	4224	DNA-directed RNA polymerase beta&#39; subunit (EC 2.7.7.6)	RNA polymerase bacterial
				fig|413499.3.peg.125	CDS	ctg7180000002495	21806	21687	-2	-	120	hypothetical protein	- none -
				fig|413499.3.peg.126	CDS	ctg7180000002495	23176	22136	-1	-	1041	transcriptional regulator, AraC family	- none -
			127	fig|413499.3.peg.127	CDS	ctg7180000002495	23642	23325	-2	-	318	PTS system, diacetylchitobiose-specific IIA component (EC 2.7.1.69)	- none -
			128	fig|413499.3.peg.128	CDS	ctg7180000002495	23955	23647	-3	-	309	PTS system, cellobiose-specific IIB component (EC 2.7.1.69)	Beta-Glucoside Metabolism
			129	fig|413499.3.peg.129	CDS	ctg7180000002495	25402	24269	-1	-	1134	Thiazole biosynthesis protein ThiH	Thiamin biosynthesis
			130	fig|413499.3.peg.130	CDS	ctg7180000002495	26169	25399	-3	-	771	Thiazole biosynthesis protein ThiG	Thiamin biosynthesis; <br>COG2363
			131	fig|413499.3.peg.131	CDS	ctg7180000002495	26371	26171	-1	-	201	Sulfur carrier protein ThiS	Thiamin biosynthesis; <br>COG2363
			132	fig|413499.3.peg.132	CDS	ctg7180000002495	27110	26361	-2	-	750	Sulfur carrier protein adenylyltransferase ThiF	Thiamin biosynthesis; <br>Molybdenum cofactor biosynthesis
			133	fig|413499.3.peg.133	CDS	ctg7180000002495	27738	27103	-3	-	636	Thiamin-phosphate pyrophosphorylase (EC 2.5.1.3)	Thiamin biosynthesis; <br>COG2363; <br>5-FCL-like protein
			134	fig|413499.3.peg.134	CDS	ctg7180000002495	29636	27735	-2	-	1902	Thiamin biosynthesis protein ThiC	Thiamin biosynthesis; <br>COG2363
			135	fig|413499.3.peg.135	CDS	ctg7180000002495	30422	29919	-2	-	504	Regulator of sigma D	- none -
			136	fig|413499.3.peg.136	CDS	ctg7180000002495	30525	31298	3	+	774	NADH pyrophosphatase (EC 3.6.1.22)	Nudix proteins (nucleoside triphosphate hydrolases)
			137	fig|413499.3.peg.137	CDS	ctg7180000002495	31339	32403	1	+	1065	Uroporphyrinogen III decarboxylase (EC 4.1.1.37)	Heme and Siroheme Biosynthesis
			138	fig|413499.3.peg.138	CDS	ctg7180000002495	32413	33084	1	+	672	Endonuclease V (EC 3.1.21.7)	DNA repair, bacterial
			139	fig|413499.3.peg.139	CDS	ctg7180000002495	33128	33718	2	+	591	FIG00554262: hypothetical protein	- none -
			140	fig|413499.3.peg.140	CDS	ctg7180000002495	33905	34177	2	+	273	DNA-binding protein HU-alpha	DNA structural proteins, bacterial
			141	fig|413499.3.peg.141	CDS	ctg7180000002495	34183	34881	1	+	699	FIG00553829: hypothetical protein	- none -
			142	fig|413499.3.peg.142	CDS	ctg7180000002495	36246	34948	-3	-	1299	Phosphoribosylamine--glycine ligase (EC 6.3.4.13)	De Novo Purine Biosynthesis
			143	fig|413499.3.peg.143	CDS	ctg7180000002495	37849	36260	-1	-	1590	IMP cyclohydrolase (EC 3.5.4.10) / Phosphoribosylaminoimidazolecarboxamide formyltransferase (EC 2.1.2.3)	De Novo Purine Biosynthesis; <br>De Novo Purine Biosynthesis; <br>5-FCL-like protein
			144	fig|413499.3.peg.144	CDS	ctg7180000002496	6027	3454	-3	-	2574	ClpB protein	Type VI secretion systems; <br>USS-DB-7; <br>Proteolysis in bacteria, ATP-dependent; <br>Protein chaperones
			145	fig|413499.3.peg.145	CDS	ctg7180000002496	6885	6157	-3	-	729	COG1496: Uncharacterized conserved protein	- none -
			146	fig|413499.3.peg.146	CDS	ctg7180000002496	7784	6882	-2	-	903	Ribosomal large subunit pseudouridine synthase D (EC 4.2.1.70)	Ribosome biogenesis bacterial
			147	fig|413499.3.peg.147	CDS	ctg7180000002496	7992	8729	3	+	738	Probable component of the lipoprotein assembly complex (forms a complex with YaeT, YfgL, and NlpB)	Lipopolysaccharide assembly
			148	fig|413499.3.peg.148	CDS	ctg7180000002497	1537	1878	1	+	342	Ribosome hibernation protein YfiA	Ribosome activity modulation
			149	fig|413499.3.peg.149	CDS	ctg7180000002497	2129	3289	2	+	1161	Chorismate mutase I (EC 5.4.99.5) / Prephenate dehydratase (EC 4.2.1.51)	Phenylalanine and Tyrosine Branches from Chorismate; <br>Phenylalanine and Tyrosine Branches from Chorismate; <br>Chorismate Synthesis; <br>Chorismate Synthesis
			150	fig|413499.3.peg.150	CDS	ctg7180000002497	4200	3322	-3	-	879	Putative cytoplasmic protein	- none -
			151	fig|413499.3.peg.151	CDS	ctg7180000002497	5388	4267	-3	-	1122	Chorismate mutase I (EC 5.4.99.5) / Cyclohexadienyl dehydrogenase (EC 1.3.1.12)(EC 1.3.1.43)	Phenylalanine and Tyrosine Branches from Chorismate; <br>Phenylalanine and Tyrosine Branches from Chorismate; <br>Chorismate Synthesis; <br>Chorismate Synthesis
			152	fig|413499.3.peg.152	CDS	ctg7180000002497	6469	5399	-1	-	1071	2-keto-3-deoxy-D-arabino-heptulosonate-7-phosphate synthase I alpha (EC 2.5.1.54)	Chorismate Synthesis; <br>Common Pathway For Synthesis of Aromatic Compounds (DAHP synthase to chorismate)
			153	fig|413499.3.peg.153	CDS	ctg7180000002497	8035	6668	-1	-	1368	Uncharacterized iron-regulated membrane protein; Iron-uptake factor PiuB	- none -
				fig|413499.3.peg.154	CDS	ctg7180000002497	8533	8090	-1	-	444	FIG00554670: hypothetical protein	- none -
			155	fig|413499.3.peg.155	CDS	ctg7180000002497	9044	8697	-2	-	348	LSU ribosomal protein L19p	Ribosome LSU bacterial
			156	fig|413499.3.peg.156	CDS	ctg7180000002497	9863	9090	-2	-	774	tRNA (Guanine37-N1) -methyltransferase (EC 2.1.1.31)	Ribosome biogenesis bacterial; <br>RNA methylation
			157	fig|413499.3.peg.157	CDS	ctg7180000002497	10445	9894	-2	-	552	16S rRNA processing protein RimM	Ribosome biogenesis bacterial
			158	fig|413499.3.peg.158	CDS	ctg7180000002497	10709	10461	-2	-	249	SSU ribosomal protein S16p	- none -
			159	fig|413499.3.peg.159	CDS	ctg7180000002497	12329	10968	-2	-	1362	Signal recognition particle, subunit Ffh SRP54 (TC 3.A.5.1.1)	Universal GTPases; <br>Bacterial signal recognition particle (SRP)
			160	fig|413499.3.peg.160	CDS	ctg7180000002497	12492	13283	3	+	792	FIG001154: CcsA-related protein	- none -
			161	fig|413499.3.peg.161	CDS	ctg7180000002497	13311	14600	3	+	1290	Hemolysins and related proteins containing CBS domains	- none -
			162	fig|413499.3.peg.162	CDS	ctg7180000002497	15253	14660	-1	-	594	Heat shock protein GrpE	Protein chaperones; <br>Heat shock dnaK gene cluster extended
			163	fig|413499.3.peg.163	CDS	ctg7180000002497	15376	16254	1	+	879	NAD kinase (EC 2.7.1.23)	NAD and NADP cofactor biosynthesis global
			164	fig|413499.3.peg.164	CDS	ctg7180000002497	16341	18002	3	+	1662	DNA repair protein RecN	DNA-replication; <br>DNA repair, bacterial
			165	fig|413499.3.peg.165	CDS	ctg7180000002497	18294	18563	3	+	270	Outer membrane lipoprotein SmpA, a component of the essential YaeT outer-membrane protein assembly complex	Lipopolysaccharide assembly
			166	fig|413499.3.peg.166	CDS	ctg7180000002497	18959	18669	-2	-	291	UPF0125 protein yfjF	- none -
			167	fig|413499.3.peg.167	CDS	ctg7180000002497	19386	18949	-3	-	438	Putative oligoketide cyclase/lipid transport protein, similarity with yeast ubiquinone-binding protein YOL008W	- none -
			168	fig|413499.3.peg.168	CDS	ctg7180000002497	19535	20017	2	+	483	tmRNA-binding protein SmpB	Translation termination factors bacterial; <br>Heat shock dnaK gene cluster extended
16				fig|413499.3.peg.169	CDS	ctg7180000002497	21454	20285	-1	-	1170	HlyD family secretion protein	- none -
16				fig|413499.3.peg.170	CDS	ctg7180000002497	23599	21464	-1	-	2136	LktB	- none -
16				fig|413499.3.peg.171	CDS	ctg7180000002497	24933	23623	-3	-	1311	Agglutination protein	- none -
16				fig|413499.3.peg.172	CDS	ctg7180000002497	36605	25062	-2	-	11544	large repetitive protein	- none -
				fig|413499.3.peg.173	CDS	ctg7180000002497	37248	36700	-3	-	549	hypothetical protein	- none -
	prophage			fig|413499.3.peg.174	CDS	ctg7180000002497	38428	39477	1	+	1050	Integrase	- none -
	prophage			fig|413499.3.peg.175	CDS	ctg7180000002497	42717	40966	-3	-	1752	Sulfur carrier protein adenylyltransferase ThiF	Thiamin biosynthesis; <br>Molybdenum cofactor biosynthesis
	prophage			fig|413499.3.peg.176	CDS	ctg7180000002497	43978	42731	-1	-	1248	hypothetical protein	- none -
	prophage			fig|413499.3.peg.177	CDS	ctg7180000002497	46245	45670	-3	-	576	FIG00643345: hypothetical protein	- none -
	prophage			fig|413499.3.peg.178	CDS	ctg7180000002497	49683	49525	-3	-	159	hypothetical protein	- none -
	prophage			fig|413499.3.peg.179	CDS	ctg7180000002497	52517	50514	-2	-	2004	plasmid-related protein	- none -
	prophage			fig|413499.3.peg.180	CDS	ctg7180000002497	54216	52975	-3	-	1242	putative; ORF located using Glimmer/Genemark	- none -
	TE			fig|413499.3.peg.181	CDS	ctg7180000002497	56396	55407	-2	-	990	ATP binding protein	- none -
	TE			fig|413499.3.peg.182	CDS	ctg7180000002497	57122	56979	-2	-	144	hypothetical protein	- none -
	TE			fig|413499.3.peg.183	CDS	ctg7180000002497	58930	58796	-1	-	135	hypothetical protein	- none -
	TE			fig|413499.3.peg.184	CDS	ctg7180000002497	60483	60764	3	+	282	hypothetical protein	- none -
	TE			fig|413499.3.peg.185	CDS	ctg7180000002497	61330	61208	-1	-	123	hypothetical protein	- none -
	TE			fig|413499.3.peg.186	CDS	ctg7180000002497	61727	61918	2	+	192	Antirestriction protein klcA	- none -
	TE			fig|413499.3.peg.187	CDS	ctg7180000002497	61933	62400	1	+	468	DNA repair protein RadC	DNA repair, bacterial
	TE			fig|413499.3.peg.188	CDS	ctg7180000002497	62468	62737	2	+	270	hypothetical protein	- none -
	TE			fig|413499.3.peg.189	CDS	ctg7180000002497	62822	63148	2	+	327	YeeV toxin protein	- none -
	TE			fig|413499.3.peg.190	CDS	ctg7180000002497	63926	63684	-2	-	243	Transposase	- none -
	TE			fig|413499.3.peg.191	CDS	ctg7180000002497	64738	64550	-1	-	189	Transposase	- none -
	TE			fig|413499.3.peg.192	CDS	ctg7180000002497	65945	66088	2	+	144	hypothetical protein	- none -
	TE			fig|413499.3.peg.193	CDS	ctg7180000002497	69512	69381	-2	-	132	hypothetical protein	- none -
				fig|413499.3.peg.194	CDS	ctg7180000002497	70597	70998	1	+	402	hypothetical protein	- none -
				fig|413499.3.peg.195	CDS	ctg7180000002497	71469	71095	-3	-	375	hypothetical protein	- none -
			196	fig|413499.3.peg.196	CDS	ctg7180000002497	73453	71645	-1	-	1809	FIG00553241: hypothetical protein	- none -
			197	fig|413499.3.peg.197	CDS	ctg7180000002497	74015	73857	-2	-	159	hypothetical protein	- none -
			198	fig|413499.3.peg.198	CDS	ctg7180000002497	74244	74423	3	+	180	corresponds to STY2919 from Accession AL513382: Salmonella typhi CT18	- none -
				fig|413499.3.peg.199	CDS	ctg7180000002497	75044	74736	-2	-	309	hypothetical protein	- none -
				fig|413499.3.peg.200	CDS	ctg7180000002497	75278	75081	-2	-	198	hypothetical protein	- none -
			201	fig|413499.3.peg.201	CDS	ctg7180000002497	75565	76020	1	+	456	Putative inner membrane protein	- none -
			202	fig|413499.3.peg.202	CDS	ctg7180000002497	76375	76031	-1	-	345	Putative cytoplasmic protein	- none -
			203	fig|413499.3.peg.203	CDS	ctg7180000002497	76536	76862	3	+	327	FIG00554257: hypothetical protein	- none -
			204	fig|413499.3.peg.204	CDS	ctg7180000002497	77151	77396	3	+	246	Glutaredoxin-like protein NrdH, required for reduction of Ribonucleotide reductase class Ib	Glutaredoxins; <br>Glutathione: Redox cycle; <br>Ribonucleotide reduction
			205	fig|413499.3.peg.205	CDS	ctg7180000002497	77393	77794	2	+	402	Ribonucleotide reduction protein NrdI	Ribonucleotide reduction
			206	fig|413499.3.peg.206	CDS	ctg7180000002497	77776	79926	1	+	2151	Ribonucleotide reductase of class Ib (aerobic), alpha subunit (EC 1.17.4.1)	Glutathione: Redox cycle; <br>Ribonucleotide reduction
			207	fig|413499.3.peg.207	CDS	ctg7180000002497	79936	80898	1	+	963	Ribonucleotide reductase of class Ib (aerobic), beta subunit (EC 1.17.4.1)	Ribonucleotide reduction
			208	fig|413499.3.peg.208	CDS	ctg7180000002497	81253	82455	1	+	1203	L-proline glycine betaine ABC transport system permease protein ProV (TC 3.A.1.12.1)	Choline and Betaine Uptake and Betaine Biosynthesis
			209	fig|413499.3.peg.209	CDS	ctg7180000002497	82448	83518	2	+	1071	L-proline glycine betaine ABC transport system permease protein ProW (TC 3.A.1.12.1)	Choline and Betaine Uptake and Betaine Biosynthesis
			210	fig|413499.3.peg.210	CDS	ctg7180000002497	83572	84567	1	+	996	L-proline glycine betaine binding ABC transporter protein ProX (TC 3.A.1.12.1)	Choline and Betaine Uptake and Betaine Biosynthesis
			211	fig|413499.3.peg.211	CDS	ctg7180000002497	84885	86024	3	+	1140	MFS permease protein	- none -
			212	fig|413499.3.peg.212	CDS	ctg7180000002497	86574	87104	3	+	531	Transcription repressor	- none -
			213	fig|413499.3.peg.213	CDS	ctg7180000002497	87241	88416	1	+	1176	Multidrug resistance protein A	- none -
			214	fig|413499.3.peg.214	CDS	ctg7180000002497	88431	89969	3	+	1539	Multidrug resistance protein B	- none -
			215	fig|413499.3.peg.215	CDS	ctg7180000002497	92630	90012	-2	-	2619	Conserved putative membrane protein	- none -
			216	fig|413499.3.peg.216	CDS	ctg7180000002497	93503	92988	-2	-	516	S-ribosylhomocysteine lyase (EC 4.4.1.21) / Autoinducer-2 production protein LuxS	Methionine Biosynthesis; <br>Methionine Degradation
			217	fig|413499.3.peg.217	CDS	ctg7180000002497	95212	93656	-1	-	1557	Glutamate--cysteine ligase (EC 6.3.2.2)	Glutathione: Biosynthesis and gamma-glutamyl cycle; <br>Glutathione: Non-redox reactions
			218	fig|413499.3.peg.218	CDS	ctg7180000002497	95733	95305	-3	-	429	Putative membrane protein	- none -
			219	fig|413499.3.peg.219	CDS	ctg7180000002497	96299	95730	-2	-	570	Putative phosphatase YqaB	2-phosphoglycolate salvage
			220	fig|413499.3.peg.220	CDS	ctg7180000002497	97734	97549	-3	-	186	Carbon storage regulator	Carbon storage regulator; <br>Carbon Starvation
			221	fig|413499.3.peg.221	CDS	ctg7180000002497	100498	97979	-1	-	2520	Alanyl-tRNA synthetase (EC 6.1.1.7)	tRNA aminoacylation, Ala; <br>CBSS-257314.1.peg.488; <br>CBSS-281090.3.peg.464
			222	fig|413499.3.peg.222	CDS	ctg7180000002497	101170	100742	-1	-	429	Regulatory protein RecX	RecA and RecX; <br>DNA repair system including RecA, MutS and a hypothetical protein
			223	fig|413499.3.peg.223	CDS	ctg7180000002497	102361	101297	-1	-	1065	RecA protein	DNA repair, bacterial RecFOR pathway; <br>DNA repair, bacterial UmuCD system; <br>RecA and RecX; <br>DNA-replication; <br>DNA repair, bacterial; <br>DNA repair system including RecA, MutS and a hypothetical protein
			224	fig|413499.3.peg.224	CDS	ctg7180000002497	102930	102451	-3	-	480	Protein Implicated in DNA repair function with RecA and MutS	DNA repair system including RecA, MutS and a hypothetical protein
			225	fig|413499.3.peg.225	CDS	ctg7180000002497	104171	103089	-2	-	1083	Membrane-bound lytic murein transglycosylase B precursor (EC 3.2.1.-)	Murein Hydrolases; <br>Peptidoglycan Biosynthesis
			226	fig|413499.3.peg.226	CDS	ctg7180000002497	105009	104287	-3	-	723	Glutamate transport ATP-binding protein	- none -
			227	fig|413499.3.peg.227	CDS	ctg7180000002497	105766	104996	-1	-	771	Amino acid ABC transporter, permease protein	- none -
			228	fig|413499.3.peg.228	CDS	ctg7180000002497	106597	105830	-1	-	768	Glutamine ABC transporter, periplasmic glutamine-binding protein (TC 3.A.1.3.2)	- none -
			229	fig|413499.3.peg.229	CDS	ctg7180000002497	106837	106983	1	+	147	FIG00553569: hypothetical protein	- none -
			230	fig|413499.3.peg.230	CDS	ctg7180000002497	108720	107050	-3	-	1671	Methyl-accepting chemotaxis protein I (serine chemoreceptor protein)	Bacterial Chemotaxis
			231	fig|413499.3.peg.231	CDS	ctg7180000002497	108926	109630	2	+	705	putative acetyltransferase (GNAT family)	- none -
				fig|413499.3.peg.232	CDS	ctg7180000002497	110102	109737	-2	-	366	FIG00554105: hypothetical protein	- none -
				fig|413499.3.peg.233	CDS	ctg7180000002497	110427	110089	-3	-	339	FIG00554902: hypothetical protein	- none -
			234	fig|413499.3.peg.234	CDS	ctg7180000002497	110991	113552	3	+	2562	DNA mismatch repair protein MutS	DNA repair system including RecA, MutS and a hypothetical protein; <br>DNA repair, bacterial MutL-MutS system
			235	fig|413499.3.peg.235	CDS	ctg7180000002497	114079	113852	-1	-	228	Hydroxyaromatic non-oxidative decarboxylase protein D (EC 4.1.1.-)	Hydroxyaromatic decarboxylase family
			236	fig|413499.3.peg.236	CDS	ctg7180000002497	115518	114076	-3	-	1443	Hydroxyaromatic non-oxidative decarboxylase protein C (EC 4.1.1.-)	Hydroxyaromatic decarboxylase family
			237	fig|413499.3.peg.237	CDS	ctg7180000002497	116110	115529	-1	-	582	3-polyprenyl-4-hydroxybenzoate carboxy-lyase UbiX (EC 4.1.1.-)	Ubiquinone Biosynthesis; <br>Experimental-Ubiquinone BiosynthesisVDC
			238	fig|413499.3.peg.238	CDS	ctg7180000002497	116300	116707	2	+	408	Transcriptional regulator, MarR family	- none -
			239	fig|413499.3.peg.239	CDS	ctg7180000002497	117612	116710	-3	-	903	Possible LysR-family transcriptional regulator	- none -
			240	fig|413499.3.peg.240	CDS	ctg7180000002497	117715	119094	1	+	1380	Possible membrane transport protein	- none -
			241	fig|413499.3.peg.241	CDS	ctg7180000002497	119094	119468	3	+	375	Putative cytoplasmic protein	- none -
			242	fig|413499.3.peg.242	CDS	ctg7180000002497	120516	119524	-3	-	993	RNA polymerase sigma factor RpoS	Transcription initiation, bacterial sigma factors
			243	fig|413499.3.peg.243	CDS	ctg7180000002497	121724	120576	-2	-	1149	Lipoprotein NlpD	- none -
			244	fig|413499.3.peg.244	CDS	ctg7180000002497	122479	121853	-1	-	627	Protein-L-isoaspartate O-methyltransferase (EC 2.1.1.77)	Ton and Tol transport systems
			245	fig|413499.3.peg.245	CDS	ctg7180000002497	123234	122473	-3	-	762	5-nucleotidase SurE (EC 3.1.3.5)	Housecleaning nucleoside triphosphate pyrophosphatases
				fig|413499.3.peg.246	CDS	ctg7180000002497	124058	124384	2	+	327	putative cytoplasmic protein	- none -
			247	fig|413499.3.peg.247	CDS	ctg7180000002497	125507	124458	-2	-	1050	tRNA pseudouridine 13 synthase (EC 4.2.1.-)	tRNA processing
			248	fig|413499.3.peg.248	CDS	ctg7180000002497	125983	125504	-1	-	480	2-C-methyl-D-erythritol 2,4-cyclodiphosphate synthase (EC 4.6.1.12)	Isoprenoid Biosynthesis; <br>Nonmevalonate Branch of Isoprenoid Biosynthesis
			249	fig|413499.3.peg.249	CDS	ctg7180000002497	126693	125983	-3	-	711	2-C-methyl-D-erythritol 4-phosphate cytidylyltransferase (EC 2.7.7.60)	Isoprenoid Biosynthesis; <br>Nonmevalonate Branch of Isoprenoid Biosynthesis
			250	fig|413499.3.peg.250	CDS	ctg7180000002497	127024	126713	-1	-	312	Cell division protein FtsB	Bacterial Cytoskeleton
			251	fig|413499.3.peg.251	CDS	ctg7180000002497	127510	127187	-1	-	324	Putative cytochrome oxidase subunit	- none -
			252	fig|413499.3.peg.252	CDS	ctg7180000002497	128165	127560	-2	-	606	Adenylylsulfate kinase (EC 2.7.1.25)	Inorganic Sulfur Assimilation; <br>Cysteine Biosynthesis
			253	fig|413499.3.peg.253	CDS	ctg7180000002497	129592	128165	-1	-	1428	Sulfate adenylyltransferase subunit 1 (EC 2.7.7.4)	Inorganic Sulfur Assimilation; <br>Cysteine Biosynthesis
			254	fig|413499.3.peg.254	CDS	ctg7180000002497	130510	129602	-1	-	909	Sulfate adenylyltransferase subunit 2 (EC 2.7.7.4)	Inorganic Sulfur Assimilation; <br>Cysteine Biosynthesis
			255	fig|413499.3.peg.255	CDS	ctg7180000002497	131935	130520	-1	-	1416	Siroheme synthase / Precorrin-2 oxidase (EC 1.3.1.76) / Sirohydrochlorin ferrochelatase (EC 4.99.1.4) / Uroporphyrinogen-III methyltransferase (EC 2.1.1.107)	Heme and Siroheme Biosynthesis; <br>Heme and Siroheme Biosynthesis; <br>Heme and Siroheme Biosynthesis
			256	fig|413499.3.peg.256	CDS	ctg7180000002497	132180	133169	3	+	990	Alkaline phosphatase isozyme conversion protein precursor (EC 3.4.11.-)	CBSS-216592.1.peg.3534
			257	fig|413499.3.peg.257	CDS	ctg7180000002497	133943	133209	-2	-	735	Phosphoadenylyl-sulfate reductase [thioredoxin] (EC 1.8.4.8)	Inorganic Sulfur Assimilation; <br>Cysteine Biosynthesis
			258	fig|413499.3.peg.258	CDS	ctg7180000002497	135766	134054	-1	-	1713	Sulfite reductase [NADPH] hemoprotein beta-component (EC 1.8.1.2)	Inorganic Sulfur Assimilation; <br>Cysteine Biosynthesis
			259	fig|413499.3.peg.259	CDS	ctg7180000002497	137541	135766	-3	-	1776	Sulfite reductase [NADPH] flavoprotein alpha-component (EC 1.8.1.2)	Inorganic Sulfur Assimilation; <br>Cysteine Biosynthesis
			260	fig|413499.3.peg.260	CDS	ctg7180000002497	137976	138236	3	+	261	Queuosine biosynthesis QueD, PTPS-I	Zinc regulated enzymes; <br>Queuosine-Archaeosine Biosynthesis
			261	fig|413499.3.peg.261	CDS	ctg7180000002497	139226	138555	-2	-	672	Queuosine Biosynthesis QueE Radical SAM	Queuosine-Archaeosine Biosynthesis
			262	fig|413499.3.peg.262	CDS	ctg7180000002497	139421	140386	2	+	966	FIG00554258: hypothetical protein	- none -
			263	fig|413499.3.peg.263	CDS	ctg7180000002497	141061	140372	-1	-	690	N-acetylmannosamine-6-phosphate 2-epimerase (EC 5.1.3.9)	Sialic Acid Metabolism
			264	fig|413499.3.peg.264	CDS	ctg7180000002497	142623	141070	-3	-	1554	PTS system, maltose and glucose-specific IIC component (EC 2.7.1.69) / PTS system, maltose and glucose-specific IIB component (EC 2.7.1.69)	Maltose and Maltodextrin Utilization; <br>Maltose and Maltodextrin Utilization
			265	fig|413499.3.peg.265	CDS	ctg7180000002497	142676	143617	2	+	942	RpiR family transcriptional regulator	- none -
				fig|413499.3.peg.266	CDS	ctg7180000002497	143949	145058	3	+	1110	Nucleoside-diphosphate-sugar epimerases	COG0451
			267	fig|413499.3.peg.267	CDS	ctg7180000002497	146408	145110	-2	-	1299	Enolase (EC 4.2.1.11)	Glycolysis and Gluconeogenesis; <br>Serine-glyoxylate cycle; <br>Entner-Doudoroff Pathway; <br>Dehydrogenase complexes
			268	fig|413499.3.peg.268	CDS	ctg7180000002497	148128	146491	-3	-	1638	CTP synthase (EC 6.3.4.2)	pyrimidine conversions; <br>CTP synthase (EC 6.3.4.2) cluster
			269	fig|413499.3.peg.269	CDS	ctg7180000002497	149145	148354	-3	-	792	Nucleoside triphosphate pyrophosphohydrolase MazG	Nucleoside triphosphate pyrophosphohydrolase MazG
				fig|413499.3.peg.270	CDS	ctg7180000002497	149678	149259	-2	-	420	GTP pyrophosphokinase (EC 2.7.6.5), (p)ppGpp synthetase I	Stringent Response, (p)ppGpp metabolism; <br>BarA-UvrY(SirA) two-component regulatory system; <br>CBSS-176299.4.peg.1292
			271	fig|413499.3.peg.271	CDS	ctg7180000002497	151492	149678	-1	-	1815	GTP pyrophosphokinase (EC 2.7.6.5), (p)ppGpp synthetase I	Stringent Response, (p)ppGpp metabolism; <br>BarA-UvrY(SirA) two-component regulatory system; <br>CBSS-176299.4.peg.1292
			272	fig|413499.3.peg.272	CDS	ctg7180000002497	152843	151545	-2	-	1299	23S rRNA (Uracil-5-) -methyltransferase RumA (EC 2.1.1.-)	BarA-UvrY(SirA) two-component regulatory system; <br>RNA methylation
			273	fig|413499.3.peg.273	CDS	ctg7180000002497	152901	155660	3	+	2760	BarA sensory histidine kinase (= VarS = GacS)	BarA-UvrY(SirA) two-component regulatory system
			274	fig|413499.3.peg.274	CDS	ctg7180000002497	156152	155703	-2	-	450	Hypothetical flavoprotein YqcA (clustered with tRNA pseudouridine synthase C)	Flavodoxin; <br>CBSS-83333.1.peg.2748
			275	fig|413499.3.peg.275	CDS	ctg7180000002497	156953	156156	-2	-	798	tRNA pseudouridine synthase C (EC 4.2.1.70) ## tRNA Psi65	CBSS-83333.1.peg.2748
			276	fig|413499.3.peg.276	CDS	ctg7180000002497	157279	156950	-1	-	330	Hypothetical protein YqcC (clustered with tRNA pseudouridine synthase C)	CBSS-83333.1.peg.2748
			277	fig|413499.3.peg.277	CDS	ctg7180000002497	158466	157921	-3	-	546	Syd protein	- none -
			278	fig|413499.3.peg.278	CDS	ctg7180000002497	158536	159381	1	+	846	NADPH dependent preQ0 reductase	Queuosine-Archaeosine Biosynthesis
			279	fig|413499.3.peg.279	CDS	ctg7180000002497	159499	160863	1	+	1365	Decarboxylase family protein	- none -
				fig|413499.3.peg.280	CDS	ctg7180000002497	160973	161107	2	+	135	hypothetical protein	- none -
			281	fig|413499.3.peg.281	CDS	ctg7180000002497	161315	162601	2	+	1287	Serine transporter	Glycine and Serine Utilization; <br>Pyruvate Alanine Serine Interconversions
			282	fig|413499.3.peg.282	CDS	ctg7180000002497	162668	164035	2	+	1368	L-serine dehydratase (EC 4.3.1.17)	Glycine cleavage system; <br>Glycine and Serine Utilization; <br>Pyruvate Alanine Serine Interconversions
				fig|413499.3.peg.283	CDS	ctg7180000002497	164068	164181	1	+	114	hypothetical protein	- none -
			284	fig|413499.3.peg.284	CDS	ctg7180000002497	164163	164918	3	+	756	DNA polymerase I (EC 2.7.7.7)	DNA-replication; <br>DNA Repair Base Excision
			285	fig|413499.3.peg.285	CDS	ctg7180000002497	166163	165063	-2	-	1101	Putative RNA 2&#39;-O-ribose methyltransferase mtfA (EC 2.1.1.-)	- none -
			286	fig|413499.3.peg.286	CDS	ctg7180000002497	166551	166156	-3	-	396	COG2363	COG2363
			287	fig|413499.3.peg.287	CDS	ctg7180000002497	167514	166597	-3	-	918	Glycine cleavage system transcriptional activator GcvA	Glycine cleavage system; <br>Orphan regulatory proteins
			288	fig|413499.3.peg.288	CDS	ctg7180000002497	168080	167853	-2	-	228	probable lipoprotein	- none -
			289	fig|413499.3.peg.289	CDS	ctg7180000002497	168273	169475	3	+	1203	Cysteine desulfurase CsdA-CsdE (EC 2.8.1.7), main protein CsdA	Alanine biosynthesis; <br>COG2363; <br>mnm5U34 biosynthesis bacteria; <br>At5g37530; <br>Fe-S cluster assembly
			290	fig|413499.3.peg.290	CDS	ctg7180000002497	169476	169919	3	+	444	Cysteine desulfurase CsdA-CsdE, sulfur acceptor protein CsdE	COG2363; <br>At5g37530; <br>Fe-S cluster assembly
			291	fig|413499.3.peg.291	CDS	ctg7180000002497	170720	169920	-2	-	801	HesA/MoeB/ThiF family protein related to EC-YgdL	At5g37530
			292	fig|413499.3.peg.292	CDS	ctg7180000002497	171936	170839	-3	-	1098	Membrane-bound lytic murein transglycosylase A precursor (EC 3.2.1.-)	Murein Hydrolases; <br>At5g37530
			293	fig|413499.3.peg.293	CDS	ctg7180000002497	173678	172425	-2	-	1254	N-acetylmuramoyl-L-alanine amidase (EC 3.5.1.28)	Murein Hydrolases; <br>Zinc regulated enzymes; <br>Recycling of Peptidoglycan Amino Acids
				fig|413499.3.peg.294	CDS	ctg7180000002497	173887	173762	-1	-	126	hypothetical protein	- none -
			295	fig|413499.3.peg.295	CDS	ctg7180000002497	173996	175237	2	+	1242	N-acetylglutamate synthase (EC 2.3.1.1)	Arginine Biosynthesis extended
			296	fig|413499.3.peg.296	CDS	ctg7180000002497	177112	175280	-1	-	1833	Exodeoxyribonuclease V alpha chain (EC 3.1.11.5) ## RecD	DNA repair, bacterial RecBCD pathway; <br>DNA-replication
			297	fig|413499.3.peg.297	CDS	ctg7180000002497	180651	177109	-3	-	3543	Exodeoxyribonuclease V beta chain (EC 3.1.11.5) ## RecB	DNA repair, bacterial RecBCD pathway; <br>DNA-replication
			298	fig|413499.3.peg.298	CDS	ctg7180000002497	183494	180648	-2	-	2847	Protease III precursor (EC 3.4.24.55)	DNA repair, bacterial RecBCD pathway
			299	fig|413499.3.peg.299	CDS	ctg7180000002497	187012	183638	-1	-	3375	Exodeoxyribonuclease V gamma chain (EC 3.1.11.5) ## RecC	DNA repair, bacterial RecBCD pathway; <br>DNA-replication; <br>CBSS-364106.7.peg.3197
			300	fig|413499.3.peg.300	CDS	ctg7180000002497	187345	187028	-1	-	318	FIG00553892: hypothetical protein	- none -
			301	fig|413499.3.peg.301	CDS	ctg7180000002497	187743	187342	-3	-	402	FIG00554001: hypothetical protein	- none -
			302	fig|413499.3.peg.302	CDS	ctg7180000002497	188323	187760	-1	-	564	Prepilin peptidase dependent protein B precursor	- none -
			303	fig|413499.3.peg.303	CDS	ctg7180000002497	188787	188314	-3	-	474	Prepilin peptidase dependent protein A precursor	CBSS-364106.7.peg.3197
			304	fig|413499.3.peg.304	CDS	ctg7180000002497	189761	188967	-2	-	795	Thymidylate synthase (EC 2.1.1.45)	pyrimidine conversions; <br>Folate Biosynthesis
			305	fig|413499.3.peg.305	CDS	ctg7180000002497	190643	189768	-2	-	876	Prolipoprotein diacylglyceryl transferase (EC 2.4.99.-)	Lipoprotein Biosynthesis
			306	fig|413499.3.peg.306	CDS	ctg7180000002497	193051	190805	-1	-	2247	FIG001592: Phosphocarrier protein kinase/phosphorylase, nitrogen regulation associated	CBSS-364106.7.peg.3204
			307	fig|413499.3.peg.307	CDS	ctg7180000002497	193597	193064	-1	-	534	Adenosine (5&#39;)-pentaphospho-(5&#39;&#39;)-adenosine pyrophosphohydrolase (EC 3.6.1.-)	Nudix proteins (nucleoside triphosphate hydrolases); <br>CBSS-364106.7.peg.3204
			308	fig|413499.3.peg.308	CDS	ctg7180000002497	194281	194967	1	+	687	DNA mismatch repair endonuclease MutH	CBSS-364106.7.peg.3211; <br>DNA repair, bacterial
			309	fig|413499.3.peg.309	CDS	ctg7180000002497	195045	195758	3	+	714	FIG003462: membrane protein	CBSS-364106.7.peg.3211
			310	fig|413499.3.peg.310	CDS	ctg7180000002497	195962	196105	2	+	144	Hypothetical lipoprotein ygdR precursor	CBSS-364106.7.peg.3211
			311	fig|413499.3.peg.311	CDS	ctg7180000002497	196241	197281	2	+	1041	Oxidoreductase, aldo/keto reductase family	CBSS-364106.7.peg.3211
			312	fig|413499.3.peg.312	CDS	ctg7180000002497	198521	197328	-2	-	1194	Lysophospholipid transporter LplT	CBSS-364106.7.peg.3211
			313	fig|413499.3.peg.313	CDS	ctg7180000002497	200673	198514	-3	-	2160	2-acylglycerophosphoethanolamine acyltransferase (EC 2.3.1.40) / Acyl-[acyl-carrier-protein] synthetase (EC 6.2.1.20)	CBSS-364106.7.peg.3211; <br>CBSS-364106.7.peg.3211
			314	fig|413499.3.peg.314	CDS	ctg7180000002497	201167	202183	2	+	1017	Galactose operon repressor, GalR-LacI family of transcriptional regulators	Lactose and Galactose Uptake and Utilization
			315	fig|413499.3.peg.315	CDS	ctg7180000002497	202638	202144	-3	-	495	Putative acetyltransferase, (GNAT) family	- none -
			316	fig|413499.3.peg.316	CDS	ctg7180000002497	203408	202635	-2	-	774	Hexuronate utilization operon transcriptional repressor ExuR	D-Galacturonate and D-Glucuronate Utilization
			317	fig|413499.3.peg.317	CDS	ctg7180000002497	203787	203470	-3	-	318	PTS system, cellobiose-specific IIB component (EC 2.7.1.69)	Beta-Glucoside Metabolism
			318	fig|413499.3.peg.318	CDS	ctg7180000002497	205225	203798	-1	-	1428	Beta-glucosidase (EC 3.2.1.21)	Beta-Glucoside Metabolism
			319	fig|413499.3.peg.319	CDS	ctg7180000002497	206570	205233	-2	-	1338	PTS system, cellobiose-specific IIC component (EC 2.7.1.69)	Beta-Glucoside Metabolism
			320	fig|413499.3.peg.320	CDS	ctg7180000002497	206864	207892	2	+	1029	Transcriptional regulator, LacI family	- none -
			321	fig|413499.3.peg.321	CDS	ctg7180000002497	209131	207869	-1	-	1263	Diaminopimelate decarboxylase (EC 4.1.1.20)	Lysine Biosynthesis DAP Pathway; <br>CBSS-323850.3.peg.3269
			322	fig|413499.3.peg.322	CDS	ctg7180000002497	209474	210412	2	+	939	Transcriptional activator protein LysR	DNA-binding regulatory proteins, strays
			323	fig|413499.3.peg.323	CDS	ctg7180000002497	211091	210390	-2	-	702	Aspartate racemase (EC 5.1.1.13)	Glutamine, Glutamate, Aspartate and Asparagine Biosynthesis
			324	fig|413499.3.peg.324	CDS	ctg7180000002497	211243	211566	1	+	324	Putative pectin degradation protein	- none -
				fig|413499.3.peg.325	CDS	ctg7180000002497	211824	211624	-3	-	201	hypothetical protein	- none -
				fig|413499.3.peg.326	CDS	ctg7180000002497	212765	211836	-2	-	930	Ferric enterobactin uptake protein FepE	Siderophore Enterobactin
			327	fig|413499.3.peg.327	CDS	ctg7180000002497	213377	214267	2	+	891	Putative ABC sugar transporter	- none -
			328	fig|413499.3.peg.328	CDS	ctg7180000002497	214260	215174	3	+	915	Putative sugar ABC transporter	- none -
			329	fig|413499.3.peg.329	CDS	ctg7180000002497	215187	216314	3	+	1128	ABC sugar transporter, ATP-binding subunit	- none -
			330	fig|413499.3.peg.330	CDS	ctg7180000002497	216328	217617	1	+	1290	Sugar-binding protein precursor	- none -
				fig|413499.3.peg.331	CDS	ctg7180000002497	217685	218815	2	+	1131	Oligogalacturonate lyase (EC 4.2.2.6)	D-Galacturonate and D-Glucuronate Utilization
			332	fig|413499.3.peg.332	CDS	ctg7180000002497	220083	219322	-3	-	762	2-deoxy-D-gluconate 3-dehydrogenase (EC 1.1.1.125)	D-Galacturonate and D-Glucuronate Utilization
			333	fig|413499.3.peg.333	CDS	ctg7180000002497	220696	221874	1	+	1179	Oligogalacturonate lyase (EC 4.2.2.6)	D-Galacturonate and D-Glucuronate Utilization
			334	fig|413499.3.peg.334	CDS	ctg7180000002497	222816	222136	-3	-	681	Oligogalacturonate-specific porin	- none -
			335	fig|413499.3.peg.335	CDS	ctg7180000002497	224392	223211	-1	-	1182	Acetyl-CoA acetyltransferase (EC 2.3.1.9)	Isoprenoid Biosynthesis; <br>Butyrate metabolism cluster; <br>Butanol Biosynthesis; <br>Polyhydroxybutyrate metabolism; <br>Serine-glyoxylate cycle; <br>Acetyl-CoA fermentation to Butyrate
			336	fig|413499.3.peg.336	CDS	ctg7180000002497	225167	224547	-2	-	621	FIG00553750: hypothetical protein	- none -
			337	fig|413499.3.peg.337	CDS	ctg7180000002497	225950	225330	-2	-	621	Putative threonine efflux protein	- none -
	prophage			fig|413499.3.peg.338	CDS	ctg7180000002497	226726	226133	-1	-	594	Tail fiber assembly protein	- none -
	prophage			fig|413499.3.peg.339	CDS	ctg7180000002497	227556	226726	-3	-	831	Phage tail fiber protein	Phage tail fiber proteins; <br>Phage tail proteins
	prophage			fig|413499.3.peg.340	CDS	ctg7180000002497	228221	227556	-2	-	666	Putative bacteriophage protein	- none -
	prophage			fig|413499.3.peg.341	CDS	ctg7180000002497	229417	228218	-1	-	1200	putative bacteriophage protein	- none -
	prophage			fig|413499.3.peg.342	CDS	ctg7180000002497	229770	229417	-3	-	354	Putative bacteriophage protein	- none -
	prophage			fig|413499.3.peg.343	CDS	ctg7180000002497	230522	229767	-2	-	756	Phage-related protein	- none -
	prophage			fig|413499.3.peg.344	CDS	ctg7180000002497	231581	230595	-2	-	987	putative bacteriophage protein	- none -
	prophage			fig|413499.3.peg.345	CDS	ctg7180000002497	231880	231578	-1	-	303	probable bacteriophage protein STY1063	- none -
	prophage			fig|413499.3.peg.346	CDS	ctg7180000002497	232444	231881	-1	-	564	probable bacteriophage protein STY1062	- none -
	prophage			fig|413499.3.peg.347	CDS	ctg7180000002497	234135	232444	-3	-	1692	FIG00554812: hypothetical protein	- none -
	prophage			fig|413499.3.peg.348	CDS	ctg7180000002497	234302	234135	-2	-	168	FIG00553328: hypothetical protein	- none -
	prophage			fig|413499.3.peg.349	CDS	ctg7180000002497	234733	234314	-1	-	420	Putative bacteriophage protein	- none -
	prophage			fig|413499.3.peg.350	CDS	ctg7180000002497	235176	234736	-3	-	441	putative bacteriophage protein	- none -
	prophage			fig|413499.3.peg.351	CDS	ctg7180000002497	236661	235186	-3	-	1476	FIG00554523: hypothetical protein	- none -
	prophage			fig|413499.3.peg.352	CDS	ctg7180000002497	237199	236666	-1	-	534	putative bacteriophage protein	- none -
	prophage			fig|413499.3.peg.353	CDS	ctg7180000002497	237669	237196	-3	-	474	putative phage endopeptidase	- none -
	prophage			fig|413499.3.peg.354	CDS	ctg7180000002497	238127	237651	-2	-	477	putative phage lysozyme( EC:3.2.1.17 )	- none -
	prophage			fig|413499.3.peg.355	CDS	ctg7180000002497	238428	238120	-3	-	309	FIG00553316: hypothetical protein	- none -
	prophage			fig|413499.3.peg.356	CDS	ctg7180000002497	238667	238467	-2	-	201	FIG00554941: hypothetical protein	- none -
	prophage			fig|413499.3.peg.357	CDS	ctg7180000002497	239040	239687	3	+	648	putative phage repressor	- none -
	prophage			fig|413499.3.peg.358	CDS	ctg7180000002497	240584	240378	-2	-	207	putative acyl carrier protein	- none -
			359	fig|413499.3.peg.359	CDS	ctg7180000002497	242300	241545	-2	-	756	Uncharacterized lipoprotein YgeR precursor	- none -
			360	fig|413499.3.peg.360	CDS	ctg7180000002497	243964	242447	-1	-	1518	Lysyl-tRNA synthetase (class II) (EC 6.1.1.6)	tRNA aminoacylation, Lys
			361	fig|413499.3.peg.361	CDS	ctg7180000002497	244855	243974	-1	-	882	Peptide chain release factor 2; programmed frameshift-containing	Translation termination factors bacterial; <br>Programmed frameshift; <br>Programmed frameshift
				fig|413499.3.peg.362	CDS	ctg7180000002497	244856	245011	2	+	156	hypothetical protein	- none -
			363	fig|413499.3.peg.363	CDS	ctg7180000002497	246902	245169	-2	-	1734	Single-stranded-DNA-specific exonuclease RecJ (EC 3.1.-.-)	DNA repair, bacterial RecFOR pathway; <br>DNA-replication; <br>DNA Repair Base Excision
			364	fig|413499.3.peg.364	CDS	ctg7180000002497	247625	246906	-2	-	720	Thiol:disulfide interchange protein DsbC	Periplasmic disulfide interchange
			365	fig|413499.3.peg.365	CDS	ctg7180000002497	248550	247648	-3	-	903	Tyrosine recombinase XerD	- none -
			366	fig|413499.3.peg.366	CDS	ctg7180000002497	248646	249167	3	+	522	Flavodoxin 2	Flavodoxin
				fig|413499.3.peg.367	CDS	ctg7180000002497	249548	249183	-2	-	366	Putative inner membrane protein	- none -
			368	fig|413499.3.peg.368	CDS	ctg7180000002497	249843	249577	-3	-	267	YgfY COG2938	- none -
			369	fig|413499.3.peg.369	CDS	ctg7180000002497	250121	251110	2	+	990	Folate-dependent protein for Fe/S cluster synthesis/repair in oxidative stress	- none -
			370	fig|413499.3.peg.370	CDS	ctg7180000002497	251893	251240	-1	-	654	COG1272: Predicted membrane protein hemolysin III homolog	- none -
			371	fig|413499.3.peg.371	CDS	ctg7180000002497	252403	252056	-1	-	348	COG3097: Uncharacterized protein conserved in bacteria	- none -
			372	fig|413499.3.peg.372	CDS	ctg7180000002497	252542	253276	2	+	735	Phosphosugar-binding transcriptional regulator, RpiR family	- none -
			373	fig|413499.3.peg.373	CDS	ctg7180000002497	253429	254862	1	+	1434	6-phospho-beta-glucosidase (EC 3.2.1.86)	Beta-Glucoside Metabolism
			374	fig|413499.3.peg.374	CDS	ctg7180000002497	256042	255257	-1	-	786	Putative oxidoreductase	- none -
			375	fig|413499.3.peg.375	CDS	ctg7180000002497	259057	256184	-1	-	2874	Glycine dehydrogenase [decarboxylating] (glycine cleavage system P protein) (EC 1.4.4.2)	Glycine cleavage system; <br>Glycine and Serine Utilization; <br>Lipoic acid metabolism
			376	fig|413499.3.peg.376	CDS	ctg7180000002497	259575	259186	-3	-	390	Glycine cleavage system H protein	Glycine cleavage system; <br>Glycine and Serine Utilization
			377	fig|413499.3.peg.377	CDS	ctg7180000002497	260696	259599	-2	-	1098	Aminomethyltransferase (glycine cleavage system T protein) (EC 2.1.2.10)	Glycine cleavage system; <br>Glycine and Serine Utilization; <br>CBSS-87626.3.peg.3639
			378	fig|413499.3.peg.378	CDS	ctg7180000002497	262320	261118	-3	-	1203	2-octaprenyl-3-methyl-6-methoxy-1,4-benzoquinol hydroxylase (EC 1.14.13.-)	Ubiquinone Biosynthesis; <br>CBSS-87626.3.peg.3639; <br>Experimental-Ubiquinone BiosynthesisVDC
			379	fig|413499.3.peg.379	CDS	ctg7180000002497	263509	262331	-1	-	1179	2-octaprenyl-6-methoxyphenol hydroxylase (EC 1.14.13.-)	Ubiquinone Biosynthesis; <br>CBSS-87626.3.peg.3639; <br>Experimental-Ubiquinone BiosynthesisVDC
			380	fig|413499.3.peg.380	CDS	ctg7180000002497	264822	263506	-3	-	1317	Xaa-Pro aminopeptidase (EC 3.4.11.9)	CBSS-87626.3.peg.3639; <br>Aminopeptidases (EC 3.4.11.-)
			381	fig|413499.3.peg.381	CDS	ctg7180000002497	265430	264846	-2	-	585	FIG037488: Putative conserved exported protein precursor	- none -
			382	fig|413499.3.peg.382	CDS	ctg7180000002497	265586	265915	2	+	330	Z-ring-associated protein ZapA	Bacterial Cytoskeleton
			383	fig|413499.3.peg.383	CDS	ctg7180000002497	266157	266753	3	+	597	5-formyltetrahydrofolate cyclo-ligase (EC 6.3.3.2)	Folate Biosynthesis; <br>Experimental - Histidine Degradation; <br>One-carbon metabolism by tetrahydropterines; <br>Serine-glyoxylate cycle; <br>5-FCL-like protein
			384	fig|413499.3.peg.384	CDS	ctg7180000002497	268078	266840	-1	-	1239	D-3-phosphoglycerate dehydrogenase (EC 1.1.1.95)	Serine Biosynthesis; <br>Glycine and Serine Utilization; <br>Pyridoxin (Vitamin B6) Biosynthesis
			385	fig|413499.3.peg.385	CDS	ctg7180000002497	269007	268348	-3	-	660	Ribose 5-phosphate isomerase A (EC 5.3.1.6)	Pentose phosphate pathway; <br>Dihydroxyacetone kinases; <br>Glycolate, glyoxylate interconversions; <br>D-ribose utilization
			386	fig|413499.3.peg.386	CDS	ctg7180000002497	269175	270068	3	+	894	Chromosome initiation inhibitor	- none -
			387	fig|413499.3.peg.387	CDS	ctg7180000002497	270894	270097	-3	-	798	Protein of unknown function DUF541	CBSS-316407.3.peg.2816
			388	fig|413499.3.peg.388	CDS	ctg7180000002497	271633	270998	-1	-	636	Arginine exporter protein ArgO	CBSS-316407.3.peg.2816
			389	fig|413499.3.peg.389	CDS	ctg7180000002497	272715	271777	-3	-	939	Protein involved in stability of MscS mechanosensitive channel	CBSS-316407.3.peg.2816
			390	fig|413499.3.peg.390	CDS	ctg7180000002497	273981	272905	-3	-	1077	Fructose-bisphosphate aldolase class II (EC 4.1.2.13)	Glycolysis and Gluconeogenesis
			391	fig|413499.3.peg.391	CDS	ctg7180000002497	275241	274078	-3	-	1164	Phosphoglycerate kinase (EC 2.7.2.3)	Glycolysis and Gluconeogenesis; <br>Entner-Doudoroff Pathway
			392	fig|413499.3.peg.392	CDS	ctg7180000002497	276336	275317	-3	-	1020	D-erythrose-4-phosphate dehydrogenase (EC 1.2.1.72)	Pyridoxin (Vitamin B6) Biosynthesis
			393	fig|413499.3.peg.393	CDS	ctg7180000002497	276691	277827	1	+	1137	NrtR-regulated ADP-ribosyl-glycohydrolase DraG	- none -
			394	fig|413499.3.peg.394	CDS	ctg7180000002497	279873	277882	-3	-	1992	Transketolase (EC 2.2.1.1)	Pentose phosphate pathway
			395	fig|413499.3.peg.395	CDS	ctg7180000002497	280152	280910	3	+	759	Putative metalloprotease yggG (EC 3.4.24.-)	- none -
			396	fig|413499.3.peg.396	CDS	ctg7180000002497	281860	281018	-1	-	843	Agmatinase (EC 3.5.3.11)	Polyamine Metabolism; <br>Arginine and Ornithine Degradation
			397	fig|413499.3.peg.397	CDS	ctg7180000002497	284056	282182	-1	-	1875	Biosynthetic arginine decarboxylase (EC 4.1.1.19)	Polyamine Metabolism; <br>Arginine and Ornithine Degradation
			398	fig|413499.3.peg.398	CDS	ctg7180000002497	284954	286102	2	+	1149	S-adenosylmethionine synthetase (EC 2.5.1.6)	Methionine Biosynthesis; <br>Methionine Degradation
			399	fig|413499.3.peg.399	CDS	ctg7180000002497	286521	287915	3	+	1395	Arabinose-proton symporter	L-Arabinose utilization; <br>COG3533
				fig|413499.3.peg.400	CDS	ctg7180000002497	288826	287978	-1	-	849	Nucleoside-specific channel-forming protein Tsx precursor	- none -
			401	fig|413499.3.peg.401	CDS	ctg7180000002497	289167	289667	3	+	501	Protein sprT	- none -
			402	fig|413499.3.peg.402	CDS	ctg7180000002497	289756	290463	1	+	708	Extracellular deoxyribonuclease Dns (EC 3.1.21.-)	- none -
			403	fig|413499.3.peg.403	CDS	ctg7180000002497	290537	291268	2	+	732	Ribosomal RNA small subunit methyltransferase E (EC 2.1.1.-)	RNA methylation; <br>Heat shock dnaK gene cluster extended; <br>CBSS-318161.14.peg.2599
			404	fig|413499.3.peg.404	CDS	ctg7180000002497	291281	292228	2	+	948	Glutathione synthetase (EC 6.3.2.3)	CBSS-320372.3.peg.6046; <br>Glutathione: Biosynthesis and gamma-glutamyl cycle; <br>Glutaredoxins; <br>Glutathione: Non-redox reactions; <br>Heat shock dnaK gene cluster extended; <br>CBSS-318161.14.peg.2599
			405	fig|413499.3.peg.405	CDS	ctg7180000002497	292336	292905	1	+	570	UPF0301 protein YqgE	CBSS-320372.3.peg.6046; <br>CBSS-318161.14.peg.2599
			406	fig|413499.3.peg.406	CDS	ctg7180000002497	292905	293321	3	+	417	Putative Holliday junction resolvase (EC 3.1.-.-)	CBSS-320372.3.peg.6046; <br>CBSS-257314.1.peg.488; <br>CBSS-281090.3.peg.464; <br>CBSS-318161.14.peg.2599
			407	fig|413499.3.peg.407	CDS	ctg7180000002497	294175	293483	-1	-	693	Transcriptional regulator, IclR family	- none -
				fig|413499.3.peg.408	CDS	ctg7180000002497	294285	294148	-3	-	138	FIG00553423: hypothetical protein	- none -
			409	fig|413499.3.peg.409	CDS	ctg7180000002497	294238	296496	1	+	2259	FIG00554815: hypothetical protein	- none -
			410	fig|413499.3.peg.410	CDS	ctg7180000002497	297509	296493	-2	-	1017	Twitching motility protein PilT	Bacterial motility:Gliding
			411	fig|413499.3.peg.411	CDS	ctg7180000002497	297624	298238	3	+	615	Hypothetical protein YggS, proline synthase co-transcribed bacterial homolog PROSC	CBSS-630.2.peg.3360; <br>A Hypothetical Protein Related to Proline Metabolism
			412	fig|413499.3.peg.412	CDS	ctg7180000002497	298254	298808	3	+	555	Integral membrane protein YggT, involved in response to extracytoplasmic stress (osmotic shock)	CBSS-630.2.peg.3360; <br>Phosphate metabolism
			413	fig|413499.3.peg.413	CDS	ctg7180000002497	298805	299095	2	+	291	UPF0235 protein VC0458	CBSS-630.2.peg.3360
			414	fig|413499.3.peg.414	CDS	ctg7180000002497	299109	299702	3	+	594	Nucleoside 5-triphosphatase RdgB (dHAPTP, dITP, XTP-specific) (EC 3.6.1.15)	Heme and Siroheme Biosynthesis; <br>Heat shock dnaK gene cluster extended; <br>Housecleaning nucleoside triphosphate pyrophosphatases
			415	fig|413499.3.peg.415	CDS	ctg7180000002497	299695	300831	1	+	1137	Radical SAM family enzyme, similar to coproporphyrinogen III oxidase, oxygen-independent, clustered with nucleoside-triphosphatase RdgB	CBSS-630.2.peg.3360; <br>Heme and Siroheme Biosynthesis; <br>Heat shock dnaK gene cluster extended; <br>Queuosine-Archaeosine Biosynthesis
			416	fig|413499.3.peg.416	CDS	ctg7180000002497	302573	301161	-2	-	1413	Putative cell division protein precursor	- none -
			417	fig|413499.3.peg.417	CDS	ctg7180000002497	303342	302623	-3	-	720	1-acyl-sn-glycerol-3-phosphate acyltransferase (EC 2.3.1.51)	Glycerolipid and Glycerophospholipid Metabolism in Bacteria; <br>Phosphate metabolism
			418	fig|413499.3.peg.418	CDS	ctg7180000002497	305879	303609	-2	-	2271	Topoisomerase IV subunit A (EC 5.99.1.-)	Resistance to fluoroquinolones; <br>DNA topoisomerases, Type II, ATP-dependent
			419	fig|413499.3.peg.419	CDS	ctg7180000002497	306127	306708	1	+	582	Modulator of drug activity B	- none -
			420	fig|413499.3.peg.420	CDS	ctg7180000002497	306740	307054	2	+	315	YgiN protei involved in menadione metabolism	- none -
			421	fig|413499.3.peg.421	CDS	ctg7180000002497	309330	307150	-3	-	2181	Catalase (EC 1.11.1.6) / Peroxidase (EC 1.11.1.7)	Oxidative stress; <br>Oxidative stress; <br>Protection from Reactive Oxygen Species; <br>Protection from Reactive Oxygen Species
			422	fig|413499.3.peg.422	CDS	ctg7180000002497	311417	309525	-2	-	1893	Topoisomerase IV subunit B (EC 5.99.1.-)	CBSS-342610.3.peg.1794; <br>Resistance to fluoroquinolones; <br>DNA topoisomerases, Type II, ATP-dependent
			423	fig|413499.3.peg.423	CDS	ctg7180000002497	312035	311460	-2	-	576	Putative esterase, FIGfam005057	CBSS-342610.3.peg.1794
			424	fig|413499.3.peg.424	CDS	ctg7180000002497	312862	312035	-1	-	828	3&#39;,5&#39;-cyclic-nucleotide phosphodiesterase (EC 3.1.4.17)	CBSS-342610.3.peg.1794; <br>cAMP signaling in bacteria
			425	fig|413499.3.peg.425	CDS	ctg7180000002497	313309	312887	-1	-	423	Putative cytoplasmic protein	- none -
			426	fig|413499.3.peg.426	CDS	ctg7180000002497	313944	313312	-3	-	633	ADP-ribose pyrophosphatase (EC 3.6.1.13)	CBSS-342610.3.peg.1794; <br>Nudix proteins (nucleoside triphosphate hydrolases); <br>NAD and NADP cofactor biosynthesis global; <br>CBSS-216591.1.peg.168
			427	fig|413499.3.peg.427	CDS	ctg7180000002497	314157	315647	3	+	1491	Type I secretion outer membrane protein, TolC precursor	Multidrug Resistance Efflux Pumps; <br>Ton and Tol transport systems
			428	fig|413499.3.peg.428	CDS	ctg7180000002497	315799	316455	1	+	657	UPF0441 protein ygiB	- none -
			429	fig|413499.3.peg.429	CDS	ctg7180000002497	316460	317620	2	+	1161	Similarity with glutathionylspermidine synthase (EC 6.3.1.8), group 1	Glutathionylspermidine and Trypanothione
			430	fig|413499.3.peg.430	CDS	ctg7180000002497	318424	317651	-1	-	774	Uncharacterized protein ygiD	- none -
			431	fig|413499.3.peg.431	CDS	ctg7180000002497	318634	319416	1	+	783	Zinc transporter ZupT	- none -
			432	fig|413499.3.peg.432	CDS	ctg7180000002497	320136	319483	-3	-	654	3,4-dihydroxy-2-butanone 4-phosphate synthase	Riboflavin, FMN and FAD metabolism; <br>riboflavin to FAD
			433	fig|413499.3.peg.433	CDS	ctg7180000002497	320552	320917	2	+	366	Uncharacterized protein yqiC	- none -
			434	fig|413499.3.peg.434	CDS	ctg7180000002497	322396	320969	-1	-	1428	ADP-heptose synthase (EC 2.7.-.-) / D-glycero-beta-D-manno-heptose 7-phosphate kinase	LOS core oligosaccharide biosynthesis; <br>LOS core oligosaccharide biosynthesis
			435	fig|413499.3.peg.435	CDS	ctg7180000002497	325301	322464	-2	-	2838	Glutamate-ammonia-ligase adenylyltransferase (EC 2.7.7.42)	Ammonia assimilation; <br>CBSS-316057.3.peg.3521
			436	fig|413499.3.peg.436	CDS	ctg7180000002497	326623	325322	-1	-	1302	Adenylate cyclase (EC 4.6.1.1)	cAMP signaling in bacteria; <br>Iojap
				fig|413499.3.peg.437	CDS	ctg7180000002497	326816	326688	-2	-	129	FIG00554118: hypothetical protein	- none -
			438	fig|413499.3.peg.438	CDS	ctg7180000002497	326873	327487	2	+	615	Arylsulfatase (EC 3.1.6.1)	Alkanesulfonate assimilation; <br>Galactosylceramide and Sulfatide metabolism
			439	fig|413499.3.peg.439	CDS	ctg7180000002497	327655	328830	1	+	1176	tRNA nucleotidyltransferase (EC 2.7.7.21) (EC 2.7.7.25)	tRNA nucleotidyltransferase; <br>Polyadenylation bacterial
			440	fig|413499.3.peg.440	CDS	ctg7180000002497	329654	328836	-2	-	819	Undecaprenyl-diphosphatase (EC 3.6.1.27)	COG0451
			441	fig|413499.3.peg.441	CDS	ctg7180000002497	330138	329779	-3	-	360	Dihydroneopterin aldolase (EC 4.1.2.25)	Folate Biosynthesis
			442	fig|413499.3.peg.442	CDS	ctg7180000002497	330245	330862	2	+	618	Acyl-phosphate:glycerol-3-phosphate O-acyltransferase PlsY	Glycerolipid and Glycerophospholipid Metabolism in Bacteria
			443	fig|413499.3.peg.443	CDS	ctg7180000002497	331913	330900	-2	-	1014	YgjD/Kae1/Qri7 family, required for threonylcarbamoyladenosine (t(6)A) formation in tRNA	- none -
			444	fig|413499.3.peg.444	CDS	ctg7180000002497	332161	332376	1	+	216	SSU ribosomal protein S21p	- none -
			445	fig|413499.3.peg.445	CDS	ctg7180000002497	332489	334234	2	+	1746	DNA primase (EC 2.7.7.-)	DNA-replication
				fig|413499.3.peg.446	CDS	ctg7180000002497	334335	334457	3	+	123	hypothetical protein	- none -
			447	fig|413499.3.peg.447	CDS	ctg7180000002497	334474	336318	1	+	1845	RNA polymerase sigma factor RpoD	Flagellum; <br>Transcription initiation, bacterial sigma factors
			448	fig|413499.3.peg.448	CDS	ctg7180000002497	336571	336990	1	+	420	FIG00554359: hypothetical protein	- none -
			449	fig|413499.3.peg.449	CDS	ctg7180000002497	337543	337037	-1	-	507	G:T/U mismatch-specific uracil/thymine DNA-glycosylase	Uracil-DNA glycosylase; <br>DNA repair, bacterial
86				fig|413499.3.peg.450	CDS	ctg7180000002497	338097	337918	-3	-	180	FIG00553968: hypothetical protein	- none -
86				fig|413499.3.peg.451	CDS	ctg7180000002497	338389	338273	-1	-	117	hypothetical protein	- none -
86				fig|413499.3.peg.452	CDS	ctg7180000002497	338857	339009	1	+	153	Protein ytfJ precursor	- none -
86				fig|413499.3.peg.453	CDS	ctg7180000002497	340768	340454	-1	-	315	hypothetical protein	- none -
			454	fig|413499.3.peg.454	CDS	ctg7180000002497	341151	341699	3	+	549	Protein ytfJ precursor	- none -
				fig|413499.3.peg.455	CDS	ctg7180000002497	341942	341820	-2	-	123	hypothetical protein	- none -
			456	fig|413499.3.peg.456	CDS	ctg7180000002497	341957	342862	2	+	906	Octaprenyl-diphosphate synthase (EC 2.5.1.-) / Dimethylallyltransferase (EC 2.5.1.1) / Geranyltranstransferase (farnesyldiphosphate synthase) (EC 2.5.1.10) / Geranylgeranyl pyrophosphate synthetase (EC 2.5.1.29)	Isoprenoid Biosynthesis; <br>Isoprenoid Biosynthesis; <br>Isoprenoid Biosynthesis: Interconversions; <br>Polyprenyl Diphosphate Biosynthesis; <br>Polyprenyl Diphosphate Biosynthesis; <br>Polyprenyl Diphosphate Biosynthesis; <br>Carotenoids; <br>Carotenoids
			457	fig|413499.3.peg.457	CDS	ctg7180000002497	342908	343951	2	+	1044	Isopentenyl-diphosphate delta-isomerase, FMN-dependent (EC 5.3.3.2)	Isoprenoid Biosynthesis; <br>Isoprenoid Biosynthesis: Interconversions
			458a	fig|413499.3.peg.458a	CDS	ctg7180000002497	343948	345223		+	1275	Zeaxanthin glucosyl transferase	- none -
			458b	fig|413499.3.peg.458b	CDS	ctg7180000002497	345220	346395		+	1175	lycopene cyclase CRTY
			459	fig|413499.3.peg.459	CDS	ctg7180000002497	346388	347866	2	+	1479	Phytoene dehydrogenase (EC 1.14.99.-)	Carotenoids
			460	fig|413499.3.peg.460	CDS	ctg7180000002497	347863	348834	1	+	972	Phytoene synthase (EC 2.5.1.32)	Carotenoids
			461	fig|413499.3.peg.461	CDS	ctg7180000002497	351390	349441	-3	-	1950	Methyl-accepting chemotaxis protein I (serine chemoreceptor protein)	Bacterial Chemotaxis
			462+463	fig|413499.3.peg.462	CDS	ctg7180000002497	352324	353991	1	+	1668	Carbon starvation protein A paralog	COG0523; <br>Carbon Starvation
			462+463	fig|413499.3.peg.463	CDS	ctg7180000002497	353970	354458	3	+	489	Carbon starvation protein A paralog	COG0523; <br>Carbon Starvation
				fig|413499.3.peg.464	CDS	ctg7180000002497	354533	354646	2	+	114	hypothetical protein	- none -
			465	fig|413499.3.peg.465	CDS	ctg7180000002497	354636	354839	3	+	204	COG2879, Hypothetical small protein yjiX	- none -
			466	fig|413499.3.peg.466	CDS	ctg7180000002497	354858	355832	3	+	975	Putative metal chaperone, involved in Zn homeostasis, GTPase of COG0523 family	G3E family of P-loop GTPases (metallocenter biosynthesis); <br>COG0523; <br>Zinc regulated enzymes
				fig|413499.3.peg.467	CDS	ctg7180000002497	356104	355856	-1	-	249	FIG00553574: hypothetical protein	- none -
				fig|413499.3.peg.468	CDS	ctg7180000002497	356814	356440	-3	-	375	hypothetical protein	- none -
			469	fig|413499.3.peg.469	CDS	ctg7180000002497	357680	356964	-2	-	717	FIG004016: Uncharacterized protein YggN	- none -
			470	fig|413499.3.peg.470	CDS	ctg7180000002497	358057	357731	-1	-	327	FIG002060: uncharacterized protein YggL	CBSS-83333.1.peg.2911
			471	fig|413499.3.peg.471	CDS	ctg7180000002497	358776	358057	-3	-	720	tRNA (guanine46-N7-)-methyltransferase (EC 2.1.1.33)	RNA methylation; <br>CBSS-83333.1.peg.2911
			472	fig|413499.3.peg.472	CDS	ctg7180000002497	358928	360013	2	+	1086	A/G-specific adenine glycosylase (EC 3.2.2.-)	DNA repair, bacterial
			473	fig|413499.3.peg.473	CDS	ctg7180000002497	360016	360291	1	+	276	FIG001341: Probable Fe(2+)-trafficking protein YggX	Heat shock dnaK gene cluster extended
				fig|413499.3.peg.474	CDS	ctg7180000002497	360475	360311	-1	-	165	hypothetical protein	- none -
			475	fig|413499.3.peg.475	CDS	ctg7180000002497	360458	361417	2	+	960	Membrane-bound lytic murein transglycosylase C precursor (EC 3.2.1.-)	Murein Hydrolases
			476	fig|413499.3.peg.476	CDS	ctg7180000002497	362493	361651	-3	-	843	2-(5&#39;&#39;-triphosphoribosyl)-3&#39;-dephosphocoenzyme-A synthase (EC 2.7.8.25)	Citrate Metabolism, Transport, and Regulation
			477	fig|413499.3.peg.477	CDS	ctg7180000002497	363010	362471	-1	-	540	Apo-citrate lyase phosphoribosyl-dephospho-CoA transferase (EC 2.7.7.61)	Citrate Metabolism, Transport, and Regulation
				fig|413499.3.peg.478	CDS	ctg7180000002497	364531	363014	-1	-	1518	Citrate lyase alpha chain (EC 4.1.3.6)	TCA Cycle; <br>Citrate Metabolism, Transport, and Regulation
			479	fig|413499.3.peg.479	CDS	ctg7180000002497	365417	364542	-2	-	876	Citrate lyase beta chain (EC 4.1.3.6)	TCA Cycle; <br>Citrate Metabolism, Transport, and Regulation
			480	fig|413499.3.peg.480	CDS	ctg7180000002497	365707	365414	-1	-	294	Citrate lyase beta chain (EC 4.1.3.6)	TCA Cycle; <br>Citrate Metabolism, Transport, and Regulation
			481	fig|413499.3.peg.481	CDS	ctg7180000002497	366764	365733	-2	-	1032	[Citrate [pro-3S]-lyase] ligase (EC 6.2.1.22)	TCA Cycle; <br>Citrate Metabolism, Transport, and Regulation
			482	fig|413499.3.peg.482	CDS	ctg7180000002497	367646	366783	-2	-	864	Fumarylacetoacetate hydrolase family protein	Gentisare degradation; <br>Salicylate and gentisate catabolism
			483	fig|413499.3.peg.483	CDS	ctg7180000002497	369029	367665	-2	-	1365	Malate Na(+) symporter	Pyruvate metabolism I: anaplerotic reactions, PEP
			484	fig|413499.3.peg.484	CDS	ctg7180000002497	369367	370999	1	+	1632	Sensor kinase CitA, DpiB (EC 2.7.3.-)	Orphan regulatory proteins; <br>CitAB; <br>Citrate Metabolism, Transport, and Regulation
			485	fig|413499.3.peg.485	CDS	ctg7180000002497	370989	371687	3	+	699	Transcriptional regulatory protein CitB, DpiA	Orphan regulatory proteins; <br>CitAB; <br>Citrate Metabolism, Transport, and Regulation
			486	fig|413499.3.peg.486	CDS	ctg7180000002497	373982	371844	-2	-	2139	Ornithine decarboxylase (EC 4.1.1.17)	Polyamine Metabolism; <br>Arginine and Ornithine Degradation
			487	fig|413499.3.peg.487	CDS	ctg7180000002497	374522	375241	2	+	720	Putative inner membrane protein YqgA	- none -
21				fig|413499.3.peg.488	CDS	ctg7180000002497	376042	375707	-1	-	336	hypothetical protein	- none -
21				fig|413499.3.peg.489	CDS	ctg7180000002497	377052	376213	-3	-	840	FIG00554425: hypothetical protein	- none -
21				fig|413499.3.peg.490	CDS	ctg7180000002497	377251	380343	1	+	3093	FIG00554992: hypothetical protein	- none -
			491	fig|413499.3.peg.491	CDS	ctg7180000002497	380588	381205	2	+	618	Inner membrane protein yjdF	- none -
			492	fig|413499.3.peg.492	CDS	ctg7180000002497	382136	381246	-2	-	891	Catabolite control protein A	HPr catabolite repression system
			493	fig|413499.3.peg.493	CDS	ctg7180000002497	382490	382804	2	+	315	PTS system, cellobiose-specific IIB component (EC 2.7.1.69)	Beta-Glucoside Metabolism
			494	fig|413499.3.peg.494	CDS	ctg7180000002497	382821	384146	3	+	1326	PTS system, cellobiose-specific IIC component (EC 2.7.1.69)	Beta-Glucoside Metabolism
			495	fig|413499.3.peg.495	CDS	ctg7180000002497	384285	384590	3	+	306	PTS system, cellobiose-specific IIA component (EC 2.7.1.69)	Beta-Glucoside Metabolism
			496	fig|413499.3.peg.496	CDS	ctg7180000002497	384740	386119	2	+	1380	Maltoporin (maltose/maltodextrin high-affinity receptor, phage lambda receptor protein)	Trehalose Uptake and Utilization; <br>Maltose and Maltodextrin Utilization
26				fig|413499.3.peg.497	CDS	ctg7180000002497	386275	386709	1	+	435	PhnO protein	- none -
26				fig|413499.3.peg.498	CDS	ctg7180000002497	387405	388199	3	+	795	hypothetical protein	- none -
			499	fig|413499.3.peg.499	CDS	ctg7180000002497	389354	388242	-2	-	1113	Putative inner membrane protein	- none -
			500	fig|413499.3.peg.500	CDS	ctg7180000002497	390015	389518	-3	-	498	Putative membrane protein	- none -
			501+502	fig|413499.3.peg.501	CDS	ctg7180000002497	390395	390135	-2	-	261	Putative ATP-dependent RNA helicase-like protein	- none -
			501+502	fig|413499.3.peg.502	CDS	ctg7180000002497	390520	390392	-1	-	129	Putative ATP-dependent RNA helicase-like protein	- none -
			503	fig|413499.3.peg.503	CDS	ctg7180000002497	390738	391139	3	+	402	FIG00553918: hypothetical protein	- none -
			504	fig|413499.3.peg.504	CDS	ctg7180000002497	391145	391564	2	+	420	Putative cytoplasmic protein	- none -
			505	fig|413499.3.peg.505	CDS	ctg7180000002497	391844	392740	2	+	897	Putative oxidoreductase	- none -
			506	fig|413499.3.peg.506	CDS	ctg7180000002497	393247	392822	-1	-	426	Biopolymer transport protein ExbD/TolR	Ton and Tol transport systems
			507	fig|413499.3.peg.507	CDS	ctg7180000002497	393988	393254	-1	-	735	MotA/TolQ/ExbB proton channel family protein	Ton and Tol transport systems
			508	fig|413499.3.peg.508	CDS	ctg7180000002497	394072	395424	1	+	1353	Cystathionine beta-lyase (EC 4.4.1.8)	L-Cystine Uptake and Metabolism; <br>Methionine Biosynthesis
			509	fig|413499.3.peg.509	CDS	ctg7180000002497	395542	396195	1	+	654	DedA family inner membrane protein YghB	DedA family of inner membrane proteins
			510	fig|413499.3.peg.510	CDS	ctg7180000002497	397117	396224	-1	-	894	Hypothetical transcriptional regulator YqhC	D-gluconate and ketogluconates metabolism
			511	fig|413499.3.peg.511	CDS	ctg7180000002497	397305	398468	3	+	1164	Hypothetical oxidoreductase YqhD (EC 1.1.-.-)	D-gluconate and ketogluconates metabolism
			512	fig|413499.3.peg.512	CDS	ctg7180000002497	398574	399401	3	+	828	Methylglyoxal reductase, acetol producing (EC 1.1.1.-) / 2,5-diketo-D-gluconate reductase A (EC 1.1.1.274)	D-gluconate and ketogluconates metabolism
			513	fig|413499.3.peg.513	CDS	ctg7180000002497	399477	399986	3	+	510	conserved hypothetical protein	- none -
			514	fig|413499.3.peg.514	CDS	ctg7180000002497	400350	400048	-3	-	303	FIG00554375: hypothetical protein	- none -
			515	fig|413499.3.peg.515	CDS	ctg7180000002497	401042	400407	-2	-	636	Glutaredoxin 2	Glutaredoxins; <br>Glutathione: Redox cycle
				fig|413499.3.peg.516	CDS	ctg7180000002497	401424	401281	-3	-	144	hypothetical protein	- none -
			517	fig|413499.3.peg.517	CDS	ctg7180000002497	401419	402366	1	+	948	Trehalose operon transcriptional repressor	Trehalose Uptake and Utilization
			518	fig|413499.3.peg.518	CDS	ctg7180000002497	402514	403932	1	+	1419	PTS system, trehalose-specific IIB component (EC 2.7.1.69) / PTS system, trehalose-specific IIC component (EC 2.7.1.69)	Trehalose Uptake and Utilization; <br>Trehalose Uptake and Utilization
			519	fig|413499.3.peg.519	CDS	ctg7180000002497	403993	405648	1	+	1656	Trehalose-6-phosphate hydrolase (EC 3.2.1.93)	Trehalose Uptake and Utilization
			520	fig|413499.3.peg.520	CDS	ctg7180000002497	406203	405673	-3	-	531	Glutathione-regulated potassium-efflux system ancillary protein KefG	Glutathione-regulated potassium-efflux system and associated functions; <br>Potassium homeostasis
			521	fig|413499.3.peg.521	CDS	ctg7180000002497	406306	407187	1	+	882	Transcriptional regulator, LysR family	- none -
			522	fig|413499.3.peg.522	CDS	ctg7180000002497	407485	409620	1	+	2136	Ribonucleotide reductase of class III (anaerobic), large subunit (EC 1.17.4.2)	Ribonucleotide reduction
			523	fig|413499.3.peg.523	CDS	ctg7180000002497	409956	410420	3	+	465	Ribonucleotide reductase of class III (anaerobic), activating protein (EC 1.97.1.4)	Ribonucleotide reduction
15				fig|413499.3.peg.524	CDS	ctg7180000002497	412382	410472	-2	-	1911	Putative BglB-family transcriptional antiterminator	- none -
15				fig|413499.3.peg.525	CDS	ctg7180000002497	413234	412494	-2	-	741	4-Hydroxy-2-oxoglutarate aldolase (EC 4.1.3.16)	Glycolate, glyoxylate interconversions; <br>Proline, 4-hydroxyproline uptake and utilization
15				fig|413499.3.peg.526	CDS	ctg7180000002497	414349	413231	-1	-	1119	L-seryl-tRNA(Sec) selenium transferase-related protein	Selenocysteine metabolism
15				fig|413499.3.peg.527	CDS	ctg7180000002497	415466	414333	-2	-	1134	Metallo-dependent hydrolases, subgroup B	- none -
15				fig|413499.3.peg.528	CDS	ctg7180000002497	416150	415506	-2	-	645	Putative inner membrane protein	- none -
15				fig|413499.3.peg.529	CDS	ctg7180000002497	416937	416161	-3	-	777	Putative inner membrane protein	- none -
15				fig|413499.3.peg.530	CDS	ctg7180000002497	417262	416960	-1	-	303	Putative cytoplasmic protein	- none -
15				fig|413499.3.peg.531	CDS	ctg7180000002497	417628	417266	-1	-	363	FIG00732339: hypothetical protein	- none -
15				fig|413499.3.peg.532	CDS	ctg7180000002497	417968	417645	-2	-	324	hypothetical protein	- none -
			533	fig|413499.3.peg.533	CDS	ctg7180000002497	418679	418293	-2	-	387	Soluble cytochrome b562	Soluble cytochromes and functionally related electron carriers
			534	fig|413499.3.peg.534	CDS	ctg7180000002497	420077	418737	-2	-	1341	TldE/PmbA protein, part of proposed TldE/TldD proteolytic complex (PMID 12029038)	Putative TldE-TldD proteolytic complex
			535	fig|413499.3.peg.535	CDS	ctg7180000002497	420196	420747	1	+	552	FIG138315: Putative alpha helix protein	Putative TldE-TldD proteolytic complex
			536	fig|413499.3.peg.536	CDS	ctg7180000002497	421068	422276	3	+	1209	FIG00553432: hypothetical protein	- none -
			537	fig|413499.3.peg.537	CDS	ctg7180000002497	423713	422334	-2	-	1380	UDP-N-acetylmuramate:L-alanyl-gamma-D-glutamyl-meso-diaminopimelate ligase (EC 6.3.2.-)	Recycling of Peptidoglycan Amino Acids; <br>Peptidoglycan biosynthesis--gjo
			538	fig|413499.3.peg.538	CDS	ctg7180000002497	423889	424887	1	+	999	Fructose-1,6-bisphosphatase, type I (EC 3.1.3.11)	Glycolysis and Gluconeogenesis; <br>Putative sugar ABC transporter (ytf cluster); <br>Cluster Ytf and putative sugar transporter
			539	fig|413499.3.peg.539	CDS	ctg7180000002497	426722	425157	-2	-	1566	Methyl-accepting chemotaxis protein I (serine chemoreceptor protein)	Bacterial Chemotaxis
			540	fig|413499.3.peg.540	CDS	ctg7180000002497	427821	426832	-3	-	990	Putative sugar ABC transport system, permease protein YjfF	Putative sugar ABC transporter (ytf cluster); <br>Cluster Ytf and putative sugar transporter
			541	fig|413499.3.peg.541	CDS	ctg7180000002497	428830	427808	-1	-	1023	Putative sugar ABC transport system, permease protein YtfT	Putative sugar ABC transporter (ytf cluster); <br>Cluster Ytf and putative sugar transporter
			542	fig|413499.3.peg.542	CDS	ctg7180000002497	430346	428844	-2	-	1503	Putative sugar ABC transport system, ATP-binding protein YtfR (EC 3.6.3.17)	Putative sugar ABC transporter (ytf cluster); <br>Cluster Ytf and putative sugar transporter
			543	fig|413499.3.peg.543	CDS	ctg7180000002497	431448	430543	-3	-	906	Putative sugar ABC transport system, periplasmic binding protein YtfQ precursor	Putative sugar ABC transporter (ytf cluster); <br>Cluster Ytf and putative sugar transporter
				fig|413499.3.peg.544	CDS	ctg7180000002497	431576	431701	2	+	126	hypothetical protein	- none -
			545	fig|413499.3.peg.545	CDS	ctg7180000002497	431833	431711	-1	-	123	FIG00554642: hypothetical protein	- none -
			546	fig|413499.3.peg.546	CDS	ctg7180000002497	431900	432427	2	+	528	Inorganic pyrophosphatase (EC 3.6.1.1)	Phosphate metabolism; <br>Iojap
9				fig|413499.3.peg.547	CDS	ctg7180000002497	434072	432477	-2	-	1596	Methyl-accepting chemotaxis protein	- none -
9				fig|413499.3.peg.548	CDS	ctg7180000002497	435871	434237	-1	-	1635	Lipid A core-O-antigen ligase	- none -
9				fig|413499.3.peg.549	CDS	ctg7180000002497	436896	436426	-3	-	471	Putative minor fimbrial subunit	- none -
9				fig|413499.3.peg.550	CDS	ctg7180000002497	437673	437098	-3	-	576	MrfE	- none -
9				fig|413499.3.peg.551	CDS	ctg7180000002497	438451	437693	-1	-	759	Periplasmic fimbrial chaperone	- none -
9				fig|413499.3.peg.552	CDS	ctg7180000002497	440907	438493	-3	-	2415	FIG027785: Fimbriae usher protein StfC	- none -
9				fig|413499.3.peg.553	CDS	ctg7180000002497	441615	441064	-3	-	552	Fimbrial protein	- none -
9				fig|413499.3.peg.554	CDS	ctg7180000002497	442232	441699	-2	-	534	PapA	- none -
			555	fig|413499.3.peg.555	CDS	ctg7180000002497	442916	442635	-2	-	282	UPF0131 protein YtfP	Putative sugar ABC transporter (ytf cluster); <br>Cluster Ytf and putative sugar transporter
			556	fig|413499.3.peg.556	CDS	ctg7180000002497	446785	442973	-1	-	3813	Uncharacterized protein YtfN	Putative sugar ABC transporter (ytf cluster); <br>Cluster Ytf and putative sugar transporter
			557	fig|413499.3.peg.557	CDS	ctg7180000002497	448478	446745	-2	-	1734	Uncharacterized protein YtfM precursor	Putative sugar ABC transporter (ytf cluster); <br>Cluster Ytf and putative sugar transporter
			558	fig|413499.3.peg.558	CDS	ctg7180000002497	448703	449341	2	+	639	Peptide methionine sulfoxide reductase MsrA (EC 1.8.4.11)	Putative sugar ABC transporter (ytf cluster); <br>Peptide methionine sulfoxide reductase; <br>Cluster Ytf and putative sugar transporter
				fig|413499.3.peg.559	CDS	ctg7180000002497	449447	450862	2	+	1416	Putative periplasmic or exported protein	- none -
			560	fig|413499.3.peg.560	CDS	ctg7180000002497	451060	452391	1	+	1332	Putative membrane protein	- none -
			561	fig|413499.3.peg.561	CDS	ctg7180000002497	452662	452456	-1	-	207	protein of unknown function DUF1107	- none -
			562	fig|413499.3.peg.562	CDS	ctg7180000002497	452991	453548	3	+	558	Protein ytfJ precursor	- none -
			563	fig|413499.3.peg.563	CDS	ctg7180000002497	454281	453538	-3	-	744	3&#39;(2&#39;),5&#39;-bisphosphate nucleotidase (EC 3.1.3.7)	Inorganic Sulfur Assimilation
			564	fig|413499.3.peg.564	CDS	ctg7180000002497	454501	456444	1	+	1944	2&#39;,3&#39;-cyclic-nucleotide 2&#39;-phosphodiesterase (EC 3.1.4.16)	pyrimidine conversions; <br>Glutathione-regulated potassium-efflux system and associated functions; <br>Purine conversions
			565	fig|413499.3.peg.565	CDS	ctg7180000002497	457051	456671	-1	-	381	Redox-sensing transcriptional regulator QorR	NADPH:quinone oxidoreductase 2
			566	fig|413499.3.peg.566	CDS	ctg7180000002497	457140	457994	3	+	855	NADPH:quinone oxidoreductase 2 ## possible protective/detoxification role	NADPH:quinone oxidoreductase 2
			567	fig|413499.3.peg.567	CDS	ctg7180000002497	458102	458473	2	+	372	conserved hypothetical protein	- none -
			568	fig|413499.3.peg.568	CDS	ctg7180000002497	458559	459383	3	+	825	Transcriptional regulator, AraC family	- none -
			569	fig|413499.3.peg.569	CDS	ctg7180000002497	459432	460013	3	+	582	FIG00554887: hypothetical protein	- none -
			570	fig|413499.3.peg.570	CDS	ctg7180000002497	460093	461061	1	+	969	Putative membrane protein	- none -
			571	fig|413499.3.peg.571	CDS	ctg7180000002497	462766	461093	-1	-	1674	Methyl-accepting chemotaxis protein I (serine chemoreceptor protein)	Bacterial Chemotaxis
			572	fig|413499.3.peg.572	CDS	ctg7180000002497	463010	463675	2	+	666	Nitric oxide-dependent regulator DnrN or NorA	Nitrosative stress; <br>Flavohaemoglobin
			573	fig|413499.3.peg.573	CDS	ctg7180000002497	465155	463743	-2	-	1413	D-serine/D-alanine/glycine transporter	Glycine and Serine Utilization; <br>Pyruvate Alanine Serine Interconversions
			574	fig|413499.3.peg.574	CDS	ctg7180000002497	466064	465444	-2	-	621	FKBP-type peptidyl-prolyl cis-trans isomerase fklB (EC 5.2.1.8)	Peptidyl-prolyl cis-trans isomerase
			575	fig|413499.3.peg.575	CDS	ctg7180000002497	466256	466837	2	+	582	Putative cell envelope opacity-associated protein A	- none -
			576	fig|413499.3.peg.576	CDS	ctg7180000002497	467358	466909	-3	-	450	LSU ribosomal protein L9p	Ribosome LSU bacterial
			577	fig|413499.3.peg.577	CDS	ctg7180000002497	467627	467400	-2	-	228	SSU ribosomal protein S18p	- none -
			578	fig|413499.3.peg.578	CDS	ctg7180000002497	468347	467952	-2	-	396	SSU ribosomal protein S6p	- none -
			579	fig|413499.3.peg.579	CDS	ctg7180000002497	469251	468523	-3	-	729	YjfP protein	- none -
			580	fig|413499.3.peg.580	CDS	ctg7180000002497	469455	469763	3	+	309	Putative exported protein	- none -
			581	fig|413499.3.peg.581	CDS	ctg7180000002497	469899	470174	3	+	276	Inner membrane protein	- none -
			582	fig|413499.3.peg.582	CDS	ctg7180000002497	470322	472253	3	+	1932	Methyl-accepting chemotaxis protein	- none -
			583	fig|413499.3.peg.583	CDS	ctg7180000002497	473888	472254	-2	-	1635	Alkylation response protein AidB, acyl-CoA dehydrogenase family	- none -
			584	fig|413499.3.peg.584	CDS	ctg7180000002497	475165	473978	-1	-	1188	Similarity with glutathionylspermidine synthase (EC 6.3.1.8), group 1	Glutathionylspermidine and Trypanothione
			585	fig|413499.3.peg.585	CDS	ctg7180000002497	475822	475166	-1	-	657	FIG00554879: hypothetical protein	- none -
			586	fig|413499.3.peg.586	CDS	ctg7180000002497	476242	475844	-1	-	399	Membrane protein with DUF350 domain	- none -
				fig|413499.3.peg.587	CDS	ctg7180000002497	476296	476427	1	+	132	hypothetical protein	- none -
			588	fig|413499.3.peg.588	CDS	ctg7180000002497	477161	476430	-2	-	732	23S rRNA (guanosine-2&#39;-O-) -methyltransferase rlmB (EC 2.1.1.-)	RNA methylation
			589	fig|413499.3.peg.589	CDS	ctg7180000002497	479714	477243	-2	-	2472	3&#39;-to-5&#39; exoribonuclease RNase R	RNA processing and degradation, bacterial
			590	fig|413499.3.peg.590	CDS	ctg7180000002497	480104	479751	-2	-	354	Nitrite-sensitive transcriptional repressor NsrR	Nitrosative stress; <br>Rrf2 family transcriptional regulators; <br>Oxidative stress; <br>Flavohaemoglobin
			591	fig|413499.3.peg.591	CDS	ctg7180000002497	481630	480332	-1	-	1299	Adenylosuccinate synthetase (EC 6.3.4.4)	Purine conversions; <br>Histidine Biosynthesis
			592	fig|413499.3.peg.592	CDS	ctg7180000002497	481930	481733	-1	-	198	Putative inner membrane protein YjeT (clustered with HflC)	Hfl operon
			593	fig|413499.3.peg.593	CDS	ctg7180000002497	482997	481993	-3	-	1005	HflC protein	Hfl operon; <br>Scaffold proteins for [4Fe-4S] cluster assembly (MRP family)
			594	fig|413499.3.peg.594	CDS	ctg7180000002497	484244	483000	-2	-	1245	HflK protein	Hfl operon; <br>Scaffold proteins for [4Fe-4S] cluster assembly (MRP family)
			595	fig|413499.3.peg.595	CDS	ctg7180000002497	485697	484417	-3	-	1281	GTP-binding protein HflX	Universal GTPases; <br>Hfl operon
			596	fig|413499.3.peg.596	CDS	ctg7180000002497	486001	485771	-1	-	231	RNA-binding protein Hfq	Hfl operon; <br>Polyadenylation bacterial
			597	fig|413499.3.peg.597	CDS	ctg7180000002497	487085	486180	-2	-	906	tRNA delta(2)-isopentenylpyrophosphate transferase (EC 2.5.1.8)	tRNA processing; <br>Iojap
			598	fig|413499.3.peg.598	CDS	ctg7180000002497	489030	487123	-3	-	1908	DNA mismatch repair protein MutL	DNA repair, bacterial MutL-MutS system
			599	fig|413499.3.peg.599	CDS	ctg7180000002497	490371	489040	-3	-	1332	N-acetylmuramoyl-L-alanine amidase (EC 3.5.1.28)	Murein Hydrolases; <br>Zinc regulated enzymes; <br>Recycling of Peptidoglycan Amino Acids
			600	fig|413499.3.peg.600	CDS	ctg7180000002497	490750	490400	-1	-	351	ATPase YjeE, predicted to have essential role in cell wall biosynthesis	YjeE
			601	fig|413499.3.peg.601	CDS	ctg7180000002497	492363	490855	-3	-	1509	YjeF protein, function unknown	YjeE
			602	fig|413499.3.peg.602	CDS	ctg7180000002497	492377	493516	2	+	1140	Iron-sulfur cluster-binding protein	Soluble cytochromes and functionally related electron carriers; <br>Scaffold proteins for [4Fe-4S] cluster assembly (MRP family)
				fig|413499.3.peg.603	CDS	ctg7180000002497	493529	493765	2	+	237	hypothetical protein	- none -
			604	fig|413499.3.peg.604	CDS	ctg7180000002497	494913	494368	-3	-	546	3&#39;-to-5&#39; oligoribonuclease (orn)	RNA processing and degradation, bacterial
			605	fig|413499.3.peg.605	CDS	ctg7180000002497	495026	496072	2	+	1047	Ribosome small subunit-stimulated GTPase EngC	Universal GTPases
			606	fig|413499.3.peg.606	CDS	ctg7180000002497	496169	497131	2	+	963	Phosphatidylserine decarboxylase (EC 4.1.1.65)	Glycerolipid and Glycerophospholipid Metabolism in Bacteria
			607	fig|413499.3.peg.607	CDS	ctg7180000002497	497149	500481	1	+	3333	Potassium efflux system KefA protein / Small-conductance mechanosensitive channel	Potassium homeostasis
			608	fig|413499.3.peg.608	CDS	ctg7180000002497	501628	500651	-1	-	978	Lysyl-tRNA synthetase-related protein	- none -
			609	fig|413499.3.peg.609	CDS	ctg7180000002497	501931	503721	1	+	1791	Succinate dehydrogenase flavoprotein subunit (EC 1.3.99.1)	Succinate dehydrogenase; <br>Serine-glyoxylate cycle; <br>TCA Cycle
			610	fig|413499.3.peg.610	CDS	ctg7180000002497	503714	504460	2	+	747	Succinate dehydrogenase iron-sulfur protein (EC 1.3.99.1)	Succinate dehydrogenase; <br>Serine-glyoxylate cycle; <br>TCA Cycle; <br>5-FCL-like protein
			611	fig|413499.3.peg.611	CDS	ctg7180000002497	504460	504855	1	+	396	Fumarate reductase subunit C	Succinate dehydrogenase
			612	fig|413499.3.peg.612	CDS	ctg7180000002497	504866	505225	2	+	360	Fumarate reductase subunit D	Succinate dehydrogenase
			613	fig|413499.3.peg.613	CDS	ctg7180000002497	505344	505883	3	+	540	Outer membrane lipoprotein Blc	- none -
			614	fig|413499.3.peg.614	CDS	ctg7180000002497	506197	505880	-1	-	318	Quaternary ammonium compound-resistance protein sugE	- none -
				fig|413499.3.peg.615	CDS	ctg7180000002497	506214	506351	3	+	138	hypothetical protein	- none -
			616	fig|413499.3.peg.616	CDS	ctg7180000002497	506476	507081	1	+	606	Putative luxR family bacterial regulatory protein	- none -
			617	fig|413499.3.peg.617	CDS	ctg7180000002497	507268	507122	-1	-	147	Entericidin B precursor	- none -
			618	fig|413499.3.peg.618	CDS	ctg7180000002497	507502	507371	-1	-	132	hypothetical protein	- none -
			619	fig|413499.3.peg.619	CDS	ctg7180000002497	508081	507560	-1	-	522	Translation elongation factor P	Translation elongation factors bacterial
			620	fig|413499.3.peg.620	CDS	ctg7180000002497	508353	509195	3	+	843	Lysine 2,3-aminomutase (EC 5.4.3.2)	Lysine degradation
			621	fig|413499.3.peg.621	CDS	ctg7180000002497	509693	509346	-2	-	348	probable membrane protein yjeI	- none -
			622	fig|413499.3.peg.622	CDS	ctg7180000002497	511524	509881	-3	-	1644	Heat shock protein 60 family chaperone GroEL	GroEL GroES
			623	fig|413499.3.peg.623	CDS	ctg7180000002497	511866	511573	-3	-	294	Heat shock protein 60 family co-chaperone GroES	GroEL GroES
			624	fig|413499.3.peg.624	CDS	ctg7180000002497	512477	512001	-2	-	477	FxsA protein	- none -
			625	fig|413499.3.peg.625	CDS	ctg7180000002497	512815	514251	1	+	1437	Aspartate ammonia-lyase (EC 4.3.1.1)	Glutamine, Glutamate, Aspartate and Asparagine Biosynthesis
			626	fig|413499.3.peg.626	CDS	ctg7180000002497	514463	515665	2	+	1203	C4-dicarboxylate transporter DcuA	- none -
			627	fig|413499.3.peg.627	CDS	ctg7180000002497	515789	516136	2	+	348	Periplasmic divalent cation tolerance protein cutA	Biogenesis of c-type cytochromes; <br>Copper homeostasis: copper tolerance
			628	fig|413499.3.peg.628	CDS	ctg7180000002497	516112	517848	1	+	1737	Cytochrome c-type biogenesis protein DsbD, protein-disulfide reductase (EC 1.8.1.8)	Biogenesis of c-type cytochromes; <br>Encapsulating protein for DyP-type peroxidase and ferritin-like protein oligomers; <br>Periplasmic disulfide interchange
			629	fig|413499.3.peg.629	CDS	ctg7180000002497	517899	518474	3	+	576	Transcriptional regulator, TetR family	- none -
				fig|413499.3.peg.630	CDS	ctg7180000002497	518993	519955	2	+	963	putative membrane protein	- none -
			631	fig|413499.3.peg.631	CDS	ctg7180000002497	520062	520931	3	+	870	Glutathione S-transferase (EC 2.5.1.18)	cAMP signaling in bacteria; <br>Glutathione: Non-redox reactions
			632	fig|413499.3.peg.632	CDS	ctg7180000002497	521827	520991	-1	-	837	4-deoxy-L-threo-5-hexosulose-uronate ketol-isomerase (EC 5.3.1.17)	D-Galacturonate and D-Glucuronate Utilization
			633	fig|413499.3.peg.633	CDS	ctg7180000002497	522227	523222	2	+	996	2-keto-3-deoxygluconate permease (KDG permease)	D-Galacturonate and D-Glucuronate Utilization
			634	fig|413499.3.peg.634	CDS	ctg7180000002497	524051	523260	-2	-	792	Methyl-accepting chemotaxis protein	- none -
			635	fig|413499.3.peg.635	CDS	ctg7180000002497	526480	524117	-1	-	2364	Putative vimentin	- none -
				fig|413499.3.peg.636	CDS	ctg7180000002497	526792	526944	1	+	153	hypothetical protein	- none -
			637	fig|413499.3.peg.637	CDS	ctg7180000002497	527053	527388	1	+	336	Alkylphosphonate utilization operon protein PhnA	- none -
				fig|413499.3.peg.638	CDS	ctg7180000002497	527696	527583	-2	-	114	hypothetical protein	- none -
			639	fig|413499.3.peg.639	CDS	ctg7180000002497	528103	528699	1	+	597	PhnH protein	- none -
			640	fig|413499.3.peg.640	CDS	ctg7180000002497	529037	528696	-2	-	342	hypothetical protein	- none -
			641	fig|413499.3.peg.641	CDS	ctg7180000002497	531459	529144	-3	-	2316	FIG00553992: hypothetical protein	- none -
			642	fig|413499.3.peg.642	CDS	ctg7180000002497	533315	531459	-2	-	1857	FIG00553873: hypothetical protein	- none -
				fig|413499.3.peg.643	CDS	ctg7180000002497	534610	534723	1	+	114	hypothetical protein	- none -
			644	fig|413499.3.peg.644	CDS	ctg7180000002497	536265	534823	-3	-	1443	Proton/glutamate symport protein @ Proton/aspartate symport protein	ZZ gjo need homes; <br>ZZ gjo need homes
			645	fig|413499.3.peg.645	CDS	ctg7180000002497	536561	538519	2	+	1959	Acetyl-coenzyme A synthetase (EC 6.2.1.1)	Pyruvate metabolism II: acetyl-CoA, acetogenesis from pyruvate
			646	fig|413499.3.peg.646	CDS	ctg7180000002497	538616	538930	2	+	315	Putative membrane protein, clustering with ActP	Pyruvate metabolism II: acetyl-CoA, acetogenesis from pyruvate
			647	fig|413499.3.peg.647	CDS	ctg7180000002497	538927	540576	1	+	1650	Acetate permease ActP (cation/acetate symporter)	Pyruvate metabolism II: acetyl-CoA, acetogenesis from pyruvate
			648	fig|413499.3.peg.648	CDS	ctg7180000002497	542345	540699	-2	-	1647	Putative Na(+)/H(+) exchanger protein, CPA1 family precursor	- none -
			649	fig|413499.3.peg.649	CDS	ctg7180000002497	543833	542484	-2	-	1350	Guanine-hypoxanthine permease	Purine Utilization
				fig|413499.3.peg.650	CDS	ctg7180000002497	543935	544132	2	+	198	hypothetical protein	- none -
			651	fig|413499.3.peg.651	CDS	ctg7180000002497	544813	544145	-1	-	669	Glutathione S-transferase (EC 2.5.1.18)	cAMP signaling in bacteria; <br>Glutathione: Non-redox reactions
			652	fig|413499.3.peg.652	CDS	ctg7180000002497	545349	544891	-3	-	459	Redox-sensitive transcriptional activator SoxR	Oxidative stress
			653	fig|413499.3.peg.653	CDS	ctg7180000002497	545436	545759	3	+	324	Regulatory protein SoxS	Oxidative stress; <br>Commensurate regulon activation
			654	fig|413499.3.peg.654	CDS	ctg7180000002497	547306	545747	-1	-	1560	FIG00553920: hypothetical protein	- none -
			655	fig|413499.3.peg.655	CDS	ctg7180000002497	547942	548220	1	+	279	YjcB protein	- none -
			656	fig|413499.3.peg.656	CDS	ctg7180000002497	548622	548278	-3	-	345	FIG00554488: hypothetical protein	- none -
			657	fig|413499.3.peg.657	CDS	ctg7180000002497	549842	548796	-2	-	1047	GGDEF domain protein	- none -
			658	fig|413499.3.peg.658	CDS	ctg7180000002497	550939	550397	-1	-	543	Single-stranded DNA-binding protein	DNA repair, bacterial RecFOR pathway; <br>DNA repair, bacterial UmuCD system; <br>DNA repair, bacterial
			659	fig|413499.3.peg.659	CDS	ctg7180000002497	551170	553995	1	+	2826	Excinuclease ABC subunit A	DNA repair, UvrABC system
4				fig|413499.3.peg.660	CDS	ctg7180000002497	554085	554246	3	+	162	hypothetical protein	- none -
4				fig|413499.3.peg.661	CDS	ctg7180000002497	554277	554597	3	+	321	FIG00553928: hypothetical protein	- none -
4				fig|413499.3.peg.662	CDS	ctg7180000002497	554610	554954	3	+	345	FIG00553991: hypothetical protein	- none -
4				fig|413499.3.peg.663	CDS	ctg7180000002497	557181	554983	-3	-	2199	Hemolysin	- none -
4				fig|413499.3.peg.664	CDS	ctg7180000002497	557415	557302	-3	-	114	hypothetical protein	- none -
			665	fig|413499.3.peg.665	CDS	ctg7180000002497	557981	557628	-2	-	354	Protein yjbR	- none -
			666	fig|413499.3.peg.666	CDS	ctg7180000002497	558400	557978	-1	-	423	FIG00553642: hypothetical protein	- none -
			667	fig|413499.3.peg.667	CDS	ctg7180000002497	560189	558507	-2	-	1683	Hemolysin activator protein precursor	- none -
			668	fig|413499.3.peg.668	CDS	ctg7180000002497	561816	560623	-3	-	1194	Biosynthetic Aromatic amino acid aminotransferase alpha (EC 2.6.1.57)	Phenylalanine and Tyrosine Branches from Chorismate; <br>Methionine Salvage
			669	fig|413499.3.peg.669	CDS	ctg7180000002497	563222	562143	-2	-	1080	Alanine racemase, biosynthetic (EC 5.1.1.1)	Alanine biosynthesis; <br>Pyruvate Alanine Serine Interconversions
			670	fig|413499.3.peg.670	CDS	ctg7180000002497	564802	563396	-1	-	1407	Replicative DNA helicase (EC 3.6.1.-)	DNA-replication
			671	fig|413499.3.peg.671	CDS	ctg7180000002497	564923	565906	2	+	984	Quinone oxidoreductase (EC 1.6.5.5)	ZZ gjo need homes
			672	fig|413499.3.peg.672	CDS	ctg7180000002497	566347	566087	-1	-	261	Putative inner membrane protein	- none -
			673	fig|413499.3.peg.673	CDS	ctg7180000002497	567474	566479	-3	-	996	tRNA dihydrouridine synthase A (EC 1.-.-.-)	- none -
			674	fig|413499.3.peg.674	CDS	ctg7180000002497	568845	567565	-3	-	1281	Putative exported protein	- none -
			675	fig|413499.3.peg.675	CDS	ctg7180000002497	569498	568992	-2	-	507	FIG00553607: hypothetical protein	- none -
			676	fig|413499.3.peg.676	CDS	ctg7180000002497	569607	570122	3	+	516	Zinc uptake regulation protein ZUR	COG0523; <br>Oxidative stress; <br>Zinc regulated enzymes
			677	fig|413499.3.peg.677	CDS	ctg7180000002497	570418	570209	-1	-	210	UPF0337 protein yjbJ	- none -
			678	fig|413499.3.peg.678	CDS	ctg7180000002497	571937	570630	-2	-	1308	DNA-damage-inducible protein F	- none -
			679	fig|413499.3.peg.679	CDS	ctg7180000002497	572638	572060	-1	-	579	SOS-response repressor and protease LexA (EC 3.4.21.88)	DNA repair, bacterial UmuCD system; <br>DNA repair, bacterial
			680	fig|413499.3.peg.680	CDS	ctg7180000002497	573082	572777	-1	-	306	Diacylglycerol kinase (EC 2.7.1.107)	Glycerolipid and Glycerophospholipid Metabolism in Bacteria
			681	fig|413499.3.peg.681	CDS	ctg7180000002497	573278	575704	2	+	2427	Glycerol-3-phosphate acyltransferase (EC 2.3.1.15)	Glycerolipid and Glycerophospholipid Metabolism in Bacteria
			682	fig|413499.3.peg.682	CDS	ctg7180000002497	576954	576082	-3	-	873	4-hydroxybenzoate polyprenyltransferase (EC 2.5.1.-)	Ubiquinone Biosynthesis; <br>Experimental-Ubiquinone BiosynthesisVDC
			683	fig|413499.3.peg.683	CDS	ctg7180000002497	577463	576954	-2	-	510	Chorismate--pyruvate lyase (EC 4.1.3.40)	Ubiquinone Biosynthesis; <br>Experimental-Ubiquinone BiosynthesisVDC
			684	fig|413499.3.peg.684	CDS	ctg7180000002497	578611	577646	-1	-	966	Maltose operon periplasmic protein MalM	Maltose and Maltodextrin Utilization
			685	fig|413499.3.peg.685	CDS	ctg7180000002497	580049	578733	-2	-	1317	Maltoporin (maltose/maltodextrin high-affinity receptor, phage lambda receptor protein)	Trehalose Uptake and Utilization; <br>Maltose and Maltodextrin Utilization
			686	fig|413499.3.peg.686	CDS	ctg7180000002497	581203	580094	-1	-	1110	Maltose/maltodextrin transport ATP-binding protein MalK (EC 3.6.3.19)	Maltose and Maltodextrin Utilization
			687	fig|413499.3.peg.687	CDS	ctg7180000002497	581575	582765	1	+	1191	Maltose/maltodextrin ABC transporter, substrate binding periplasmic protein MalE	Bacterial Chemotaxis; <br>Maltose and Maltodextrin Utilization; <br>Alpha-Amylase locus in Streptocococcus
			688	fig|413499.3.peg.688	CDS	ctg7180000002497	582961	584505	1	+	1545	Maltose/maltodextrin ABC transporter, permease protein MalF	Maltose and Maltodextrin Utilization
			689	fig|413499.3.peg.689	CDS	ctg7180000002497	584517	585407	3	+	891	Maltose/maltodextrin ABC transporter, permease protein MalG	Maltose and Maltodextrin Utilization
				fig|413499.3.peg.690	CDS	ctg7180000002497	585650	585537	-2	-	114	hypothetical protein	- none -
			691	fig|413499.3.peg.691	CDS	ctg7180000002497	585621	586262	3	+	642	Glutamate racemase (EC 5.1.1.3)	Glutamine, Glutamate, Aspartate and Asparagine Biosynthesis; <br>Peptidoglycan Biosynthesis
			692	fig|413499.3.peg.692	CDS	ctg7180000002497	586262	586729	2	+	468	Acetyltransferase (EC 2.3.1.-)	- none -
			693	fig|413499.3.peg.693	CDS	ctg7180000002497	589164	587068	-3	-	2097	YjbH outer membrane lipoprotein	- none -
			694	fig|413499.3.peg.694	CDS	ctg7180000002497	589898	589164	-2	-	735	YjbG polysaccharide synthesis-related protein	- none -
			695	fig|413499.3.peg.695	CDS	ctg7180000002497	590533	589898	-1	-	636	YjbF outer membrane lipoprotein	- none -
				fig|413499.3.peg.696	CDS	ctg7180000002497	591158	591027	-2	-	132	hypothetical protein	- none -
			697	fig|413499.3.peg.697	CDS	ctg7180000002497	592879	591230	-1	-	1650	Glucose-6-phosphate isomerase (EC 5.3.1.9)	Glycolysis and Gluconeogenesis
			698	fig|413499.3.peg.698	CDS	ctg7180000002497	593616	594968	3	+	1353	Aspartokinase (EC 2.7.2.4)	Lysine Biosynthesis DAP Pathway; <br>Threonine and Homoserine Biosynthesis; <br>CBSS-216591.1.peg.168
			699	fig|413499.3.peg.699	CDS	ctg7180000002497	595775	594990	-2	-	786	COG3541: Predicted nucleotidyltransferase	- none -
			700	fig|413499.3.peg.700	CDS	ctg7180000002497	597018	595792	-3	-	1227	Protein RtcB	RNA 3&#39;-terminal phosphate cyclase
			701	fig|413499.3.peg.701	CDS	ctg7180000002497	598154	597021	-2	-	1134	COG0330: Membrane protease subunits, stomatin/prohibitin homologs	- none -
			702	fig|413499.3.peg.702	CDS	ctg7180000002497	598629	600221	3	+	1593	Transcriptional regulatory protein RtcR	RNA 3&#39;-terminal phosphate cyclase
			703	fig|413499.3.peg.703	CDS	ctg7180000002497	600309	600581	3	+	273	FIG00553757: hypothetical protein	- none -
			704	fig|413499.3.peg.704	CDS	ctg7180000002497	602295	600664	-3	-	1632	Sodium-dependent phosphate transporter	Phosphate metabolism; <br>NhaA, NhaD and Sodium-dependent phosphate transporters
			705	fig|413499.3.peg.705	CDS	ctg7180000002497	606265	602582	-1	-	3684	5-methyltetrahydrofolate--homocysteine methyltransferase (EC 2.1.1.13)	Methionine Biosynthesis
			706	fig|413499.3.peg.706	CDS	ctg7180000002497	606463	607299	1	+	837	Acetate operon repressor	- none -
			707	fig|413499.3.peg.707	CDS	ctg7180000002497	609149	607359	-2	-	1791	Isocitrate dehydrogenase phosphatase (EC 2.7.11.5)/kinase (EC 3.1.3.-)	Glyoxylate bypass
			708	fig|413499.3.peg.708	CDS	ctg7180000002497	610703	609396	-2	-	1308	Isocitrate lyase (EC 4.1.3.1)	Serine-glyoxylate cycle; <br>Glyoxylate bypass
			709	fig|413499.3.peg.709	CDS	ctg7180000002497	612333	610735	-3	-	1599	Malate synthase (EC 2.3.3.9)	Serine-glyoxylate cycle; <br>Glycolate, glyoxylate interconversions; <br>Glyoxylate bypass
			710	fig|413499.3.peg.710	CDS	ctg7180000002497	613522	612605	-1	-	918	Homoserine O-succinyltransferase (EC 2.3.1.46)	Methionine Biosynthesis
		pCTU1/pESA3		fig|413499.3.peg.711	CDS	ctg7180000002498	95	574	2	+	480	FIG00554145: hypothetical protein	- none -
		pCTU1/pESA3		fig|413499.3.peg.712	CDS	ctg7180000002498	571	765	1	+	195	FIG00553667: hypothetical protein	- none -
		pCTU1/pESA3		fig|413499.3.peg.713	CDS	ctg7180000002499	777	343	-3	-	435	Cytochrome B561	- none -
		pCTU1/pESA3		fig|413499.3.peg.714	CDS	ctg7180000002499	772	900	1	+	129	hypothetical protein	- none -
		pCTU1/pESA3		fig|413499.3.peg.715	CDS	ctg7180000002500	1224	1337	3	+	114	FIG00553370: hypothetical protein	- none -
		pCTU1/pESA3		fig|413499.3.peg.716	CDS	ctg7180000002501	654	779	3	+	126	hypothetical protein	- none -
		pCTU1/pESA3		fig|413499.3.peg.717	CDS	ctg7180000002502	100	516	1	+	417	LysR family transcriptional regulator YbhD	DNA-binding regulatory proteins, strays
		pCTU1/pESA3		fig|413499.3.peg.718	CDS	ctg7180000002502	1297	491	-1	-	807	Hypothetical ABC transport system, periplasmic component	- none -
		pCTU1/pESA3		fig|413499.3.peg.719	CDS	ctg7180000002502	2607	1312	-3	-	1296	metabolite/H symporter, major facilitator superfamily (MFS)	- none -
		pCTU1/pESA3		fig|413499.3.peg.720	CDS	ctg7180000002502	3658	4119	1	+	462	transcriptional regulator, putative	- none -
		pCTU1/pESA3		fig|413499.3.peg.721	CDS	ctg7180000002502	4122	5534	3	+	1413	hypothetical protein	- none -
		pCTU1/pESA3		fig|413499.3.peg.722	CDS	ctg7180000002502	5544	7163	3	+	1620	hypothetical protein	- none -
		pCTU1/pESA3		fig|413499.3.peg.723	CDS	ctg7180000002502	7195	8751	1	+	1557	hypothetical protein	- none -
		pCTU1/pESA3		fig|413499.3.peg.724	CDS	ctg7180000002502	9439	8861	-1	-	579	TetR-family transcriptional regulator	- none -
				fig|413499.3.peg.725	CDS	ctg7180000002503	3733	4200	1	+	468	FIG00554263: hypothetical protein	- none -
			726	fig|413499.3.peg.726	CDS	ctg7180000002503	6035	4239	-2	-	1797	Pyruvate oxidase (EC 1.2.3.3)	Pyruvate metabolism II: acetyl-CoA, acetogenesis from pyruvate
			727	fig|413499.3.peg.727	CDS	ctg7180000002503	6193	6648	1	+	456	Putative cytoplasmic protein	- none -
			728	fig|413499.3.peg.728	CDS	ctg7180000002503	6807	8072	3	+	1266	Alpha-ketoglutarate permease	- none -
			729	fig|413499.3.peg.729	CDS	ctg7180000002503	8392	8069	-1	-	324	Putative outer membrane lipoprotein	- none -
			730	fig|413499.3.peg.730	CDS	ctg7180000002503	9801	8446	-3	-	1356	CDP-diacylglycerol--serine O-phosphatidyltransferase (EC 2.7.8.8)	Glycerolipid and Glycerophospholipid Metabolism in Bacteria
			731	fig|413499.3.peg.731	CDS	ctg7180000002503	12574	9914	-1	-	2661	Protein acetyltransferase	Pyruvate metabolism II: acetyl-CoA, acetogenesis from pyruvate
			732	fig|413499.3.peg.732	CDS	ctg7180000002503	13330	12608	-1	-	723	FIG00554329: hypothetical protein	- none -
			733	fig|413499.3.peg.733	CDS	ctg7180000002503	13806	13375	-3	-	432	Thioredoxin 2 (EC 1.8.1.8)	- none -
			734	fig|413499.3.peg.734	CDS	ctg7180000002503	14016	15083	3	+	1068	hypothetical tRNA/rRNA methyltransferase yfiF [EC:2.1.1.-]	RNA methylation
			735	fig|413499.3.peg.735	CDS	ctg7180000002503	15832	15143	-1	-	690	Uracil-DNA glycosylase, family 1	Uracil-DNA glycosylase; <br>DNA Repair Base Excision
			736	fig|413499.3.peg.736	CDS	ctg7180000002503	16139	16522	2	+	384	Pyruvate formate-lyase (EC 2.3.1.54)	Butanol Biosynthesis; <br>Formate hydrogenase; <br>Fermentations: Mixed acid
			737	fig|413499.3.peg.737	CDS	ctg7180000002503	17928	16592	-3	-	1338	ATP-dependent RNA helicase SrmB	ATP-dependent RNA helicases, bacterial
			738	fig|413499.3.peg.738	CDS	ctg7180000002503	18054	18794	3	+	741	COG4123: Predicted O-methyltransferase	- none -
			739	fig|413499.3.peg.739	CDS	ctg7180000002503	20368	18779	-1	-	1590	L-aspartate oxidase (EC 1.4.3.16)	NAD and NADP cofactor biosynthesis global
				fig|413499.3.peg.740	CDS	ctg7180000002503	20507	20382	-2	-	126	L-aspartate oxidase (EC 1.4.3.16)	NAD and NADP cofactor biosynthesis global
			741	fig|413499.3.peg.741	CDS	ctg7180000002503	20823	21398	3	+	576	RNA polymerase sigma factor RpoE	Transcription initiation, bacterial sigma factors
			742	fig|413499.3.peg.742	CDS	ctg7180000002503	21430	22080	1	+	651	Sigma factor RpoE negative regulatory protein RseA	Periplasmic Stress Response; <br>Transcription initiation, bacterial sigma factors
			743	fig|413499.3.peg.743	CDS	ctg7180000002503	22110	23033	3	+	924	Sigma factor RpoE negative regulatory protein RseB precursor	Periplasmic Stress Response; <br>Transcription initiation, bacterial sigma factors
			744	fig|413499.3.peg.744	CDS	ctg7180000002503	23030	23509	2	+	480	Sigma factor RpoE regulatory protein RseC	Transcription initiation, bacterial sigma factors
				fig|413499.3.peg.745	CDS	ctg7180000002503	23754	23551	-3	-	204	hypothetical protein	- none -
			746	fig|413499.3.peg.746	CDS	ctg7180000002503	23710	25509	1	+	1800	Translation elongation factor LepA	Universal GTPases; <br>Heme and Siroheme Biosynthesis; <br>Translation elongation factors bacterial; <br>Heat shock dnaK gene cluster extended; <br>Iojap
			747	fig|413499.3.peg.747	CDS	ctg7180000002503	25524	26489	3	+	966	Signal peptidase I (EC 3.4.21.89)	CBSS-176299.4.peg.1292; <br>Signal peptidase
			748	fig|413499.3.peg.748	CDS	ctg7180000002503	26661	27341	3	+	681	Ribonuclease III (EC 3.1.26.3)	COG1399; <br>RNA processing and degradation, bacterial; <br>CBSS-176299.4.peg.1292
			749	fig|413499.3.peg.749	CDS	ctg7180000002503	27338	28243	2	+	906	GTP-binding protein Era	Universal GTPases; <br>COG1399; <br>Bacterial Cell Division; <br>CBSS-176299.4.peg.1292
			750	fig|413499.3.peg.750	CDS	ctg7180000002503	28253	28990	2	+	738	DNA recombination and repair protein RecO	DNA repair, bacterial RecFOR pathway; <br>CBSS-176299.4.peg.1292
			751	fig|413499.3.peg.751	CDS	ctg7180000002503	29065	29796	1	+	732	Pyridoxine 5&#39;-phosphate synthase (EC 2.6.99.2)	Pyridoxin (Vitamin B6) Biosynthesis
			752	fig|413499.3.peg.752	CDS	ctg7180000002503	29796	30176	3	+	381	Holo-[acyl-carrier protein] synthase (EC 2.7.8.7)	Fatty Acid Biosynthesis FASII; <br>CBSS-176299.4.peg.1292
			753	fig|413499.3.peg.753	CDS	ctg7180000002503	30433	30173	-1	-	261	4Fe-4S ferredoxin, iron-sulfur binding	Inorganic Sulfur Assimilation
			754	fig|413499.3.peg.754	CDS	ctg7180000002503	31338	30490	-3	-	849	Sialic acid utilization regulator, RpiR family	Sialic Acid Metabolism
			755	fig|413499.3.peg.755	CDS	ctg7180000002503	31460	32353	2	+	894	N-acetylmuramic acid 6-phosphate etherase (EC 4.2.-.-)	UDP-N-acetylmuramate from Fructose-6-phosphate Biosynthesis; <br>Recycling of Peptidoglycan Amino Sugars
			756	fig|413499.3.peg.756	CDS	ctg7180000002503	32367	33734	3	+	1368	PTS system, N-acetylmuramic acid-specific IIB component (EC 2.7.1.69) / PTS system, N-acetylmuramic acid-specific IIC component (EC 2.7.1.69)	Sialic Acid Metabolism; <br>Sialic Acid Metabolism
			757	fig|413499.3.peg.757	CDS	ctg7180000002503	33738	34373	3	+	636	Hypothetical protein, similar to phosphoserine phosphatase	- none -
			758	fig|413499.3.peg.758	CDS	ctg7180000002503	36394	34835	-1	-	1560	Transglycosylase, Slt family	- none -
			759	fig|413499.3.peg.759	CDS	ctg7180000002503	36662	40552	2	+	3891	Phosphoribosylformylglycinamidine synthase, synthetase subunit (EC 6.3.5.3) / Phosphoribosylformylglycinamidine synthase, glutamine amidotransferase subunit (EC 6.3.5.3)	De Novo Purine Biosynthesis; <br>De Novo Purine Biosynthesis
			760	fig|413499.3.peg.760	CDS	ctg7180000002503	41131	42567	1	+	1437	Putative sensor-like histidine kinase YfhK	Orphan regulatory proteins
			761	fig|413499.3.peg.761	CDS	ctg7180000002503	42564	43337	3	+	774	putative alpha helix protein	- none -
			762	fig|413499.3.peg.762	CDS	ctg7180000002503	43334	44671	2	+	1338	Putative sensory histidine kinase YfhA	Orphan regulatory proteins
			763	fig|413499.3.peg.763	CDS	ctg7180000002503	44770	45108	1	+	339	Nitrogen regulatory protein P-II	Ammonia assimilation; <br>Flavohaemoglobin
			764	fig|413499.3.peg.764	CDS	ctg7180000002503	46598	45408	-2	-	1191	Flavohemoprotein (Hemoglobin-like protein) (Flavohemoglobin) (Nitric oxide dioxygenase) (EC 1.14.12.17)	Bacterial hemoglobins; <br>Glutaredoxins; <br>Flavohaemoglobin
[truncated: 3,432 more rows]

## Sheet: Cdublau 23824 feature table
GR	Mobilome	Plasmids	Core	Feature ID	Type	Contig	Start	Stop	Frame	Strand	Length (bp)	Function	Subsystem	NCBI GI	locus
				fig|413500.3.peg.1	CDS	ctg7180000003689	511	1884	1	+	1374	hypothetical protein	- none -
[truncated: 4,254 more rows]

## Sheet: Cmuy 51329 feature table
GR	Mobilome	Plasmids	Core	Feature ID	Type	Contig	Start	Stop	Frame	Strand	Length (bp)	Function	Subsystem	NCBI GI	locus
[truncated: 4,079 more rows]

## Sheet: Ctur z3032 feature table
GR	Mobilome	Plasmid	Core	Feature ID	Type	Contig	Start	Stop	Frame	Strand	Length (bp)	Function	Subsystem	NCBI GI	locus
[truncated: 4,390 more rows]

[truncated: 3 more sheets: Cuni 9529 feature table, Cmal 23826 feature table, Csak BAA-894 feature table]
